# Supplementary material for: Deep flanking sequence engineering for efficient promoter design using DeepSEED
Source: Nat Commun. 2023 Oct 9;14:6309. doi: 10.1038/s41467-023-41899-y (PMC10562447; doi:10.1038/s41467-023-41899-y)
Supplement: Supplementary file 4 — Supplementary Data 1 [file 41467_2023_41899_MOESM4_ESM.xlsx]

## Sheet: README
This file contains all the promoter sequences oligos synthesized in our study and their activity measured by plate reader or flow cytometry
Constitutive promoters		Promoter sequences of the Control and DeepSEED groups in the constitutive promoter design task and measured by reporter gene sfgfp in LB medium
NAR-method promoters		Promoter sequences design by NAR-whole sequence generation method and measured by reporter gene sfgfp in LB medium
IPTG-inducible promoters-2lacO		Promoter sequences of the 2lacO groups in the IPTG-inducible promoter design task and measured by reporter gene sfgfp in LB medium
IPTG-inducible promoters-3lacO		Promoter sequences of the 3lacO groups in the IPTG-inducible promoter design task and measured by reporter gene sfgfp in LB medium
IPTG-inducible promoters-4lacO		Promoter sequences of the 4lacO groups in the IPTG-inducible promoter design task and measured by reporter gene sfgfp in LB medium
Dox-inducible promoters-3tetO		Promoter sequences of the 3-tetO groups in the Dox-inducible promoter design task and measured by reporter gene eyfp in HEK293 cells
Dox-inducible promoters-7tetO		Promoter sequences of the 7-tetO groups in the Dox-inducible promoter design task and measured by reporter gene eyfp in HEK293 cells
Constitutive promoters-EZ rich		Promoter sequences of DeepSEED groups in the constitutive promoter design task and measured by reporter gene sfgfp in EZ-rich medium
Constitutive promoters-M9		Promoter sequences of DeepSEED groups in the constitutive promoter design task and measured by reporter gene sfgfp in M9 medium
Constitutive promoters-mRFP		Promoter sequences in the constitutive promoter design task and measured by reporter gene mrfp in LB medium
IPTG-inducible promoters-EZ		Promoter sequences in the IPTG-inducible promoter design task and measured by reporter gene sfgfp in EZ-rich medium
IPTG-inducible promoters-M9		Promoter sequences in the IPTG-inducible promoter design task and measured by reporter gene sfgfp in M9 medium
Dox-inducible promoters-HepG2		Promoter sequences of the 7-tetO groups in the Dox-inducible promoter design task and measured by reporter gene eyfp in HepG2 cells

## Sheet: Constitutive promoters
Sequence_name	Artificial sequence oligos	Promoter activity(Fluo/OD600)
		biological_replicate1	biological_replicate2	biological_replicate3
J23119-Control1
1	CATGTTCAGCGTACTAGAGGTGTCGCCGTGCAACGATGAGATTGATGGGCCTTGGTTCGGATACTAGGCGGCCGTCGATGCCAGTTAACGATGGCAAATACTTATGTTGACAGCTAGCTCAGTCCTAGGTATAATGCTAGCGAGATATTGGCAGAACTTGCCAGA	1601.62	1568.32	1494.99
2	TTGCCGTAAGTTCCGTGTTGGTCCCCAGACGCTGCGTCTCGTTGACACATCGTGTGTAATCTATTCGCCGTTTTAGGGTTAGTGCTTTTGGGTCGCTATTGCGGATTTGACAGCTAGCTCAGTCCTAGGTATAATGCTAGCGACTGCCTCCCAAGATCGTCTGGG	1253.3	1285.03	1260.94
3	ACAGTGGGACTCCTGGTCGTCGATTGGAGTTGGTGAACGGTCCATACGTCCTCCTATTGTGAACTACAAGGAGTCCGAACACCTAACTTCATACTCTGCATCTGAGTTGACAGCTAGCTCAGTCCTAGGTATAATGCTAGCGACAAAAGCATCCGAAAGGGCTGA	1731.2	1645.4	1662.31
4	AGGATTGTTAACCGTGTCGGGATTCGGGGTTGGGGAGAACCGGCATGGTGACGCAAAAGACAATGATGCGTGACTCGGAGTGTGGCCGTGATCGTACTGTTGAAGGTTGACAGCTAGCTCAGTCCTAGGTATAATGCTAGCCGAGACCTACTTTGGACGGCTGAG	1551.8	1512.19	1507.5
5	TTGACGCGGTTGTGTCCTGGGACCCGTTCGTAGGTTTCGTGATAAGTGGATATCCTGGGTGCAATGCTCAGCGGGGGTTACTCTGTCTCTTGCCACTTTCCGGAGGTTGACAGCTAGCTCAGTCCTAGGTATAATGCTAGCCGACGTAGTAACCGTCTATCCTCC	1630.77	1590.06	1585.67
6	TTAAGTGGGTGCAGTATGTTTGGTGCGTATGCTGCAAGCTGTTATCGTTGTTTACGACCTTTATTTACCTTAATGCAGTAAGCTTATTTCGTTTGCATCATTTTAGTTGACAGCTAGCTCAGTCCTAGGTATAATGCTAGCTCACAAACCTCCCTCTGACATAAC	1339.59	1361.15	1346.49
7	TGCGGGGCAGTTTCTATTTGGTCCAGTCGAAGGGCGACGTGCTGTGGGAGAGCGCATTGGAGGCGTTCGTAATTCCAGGGATCGGCGTGTGGGGAGGCTGGTACGGTTGACAGCTAGCTCAGTCCTAGGTATAATGCTAGCGGAGACCAACATAAGCTCAGCACA	746.673	692.436	732.644
8	TGCAGCCCTGTGGCATGTTCAACTAAATTAGTCATTAATGGGCCTTCGTTTCACGCACACATTACTTCTCGTATGTCGTTTCAGATTCATATCTTATGCGTCTTTTTTGACAGCTAGCTCAGTCCTAGGTATAATGCTAGCCCAAAGCGCATCGTTCCAAGTATG	984.688	976.875	1014.22
9	GTGGTCCGCTACTTTGAGGCAGATCCTTGTGTATATGTGGGGTACGCGGCCTAGCGGTCCCGCGTGCGAACGCGCGAGCTTCCGGAGGGCATTGAAGAACGGATGGTTGACAGCTAGCTCAGTCCTAGGTATAATGCTAGCGTACGGTCACTCCCTGTAGTCGTT	867.361	796.231	807.209
10	CTAGCCCGTGTCCACGATTTTTCGAGTGCCCACAGGAGACGCGAGAGACCGTCGATTTGAGGATCGAGGGTGCGCACAGTGCCATCGATGAAGCTCAGTATTTGTCTTGACAGCTAGCTCAGTCCTAGGTATAATGCTAGCACGAAGCTGAATACGCCCGAACTC	791.249	794.736	730.011
11	TGGTGTGCGTTTGTTACTCCAGCAATTCTACTGGATCCGAGGTACCCTACTTTGGTTGTATACCACTGATTCGGCTTAGGGCCCAGGGAACGTCAGCGGTTTTCGATTGACAGCTAGCTCAGTCCTAGGTATAATGCTAGCTTCCTGCAGGATGAGGGCATCAGA	1368.89	1281.81	1325.63
12	GCAGCTAGTGCGTGGTGTCCGGGGGTTGGGGGCTCCGTCGTAGTCGTCTGAACGGCGTAGTCGAGACGCTAGAACGGTAGCGCCCAGGCCTTTGCAGTAGTGGTCGTTGACAGCTAGCTCAGTCCTAGGTATAATGCTAGCATGTCGAGGCGAAGATGGGCCTTA	1671.39	1672.81	1651.27
13	GCTTCAGTGGGAGGTTCGCGAACCGTTCTCTATGTGGACCAACTACCGTTCTGTCACTTAGTAGGCCTACCGTCTTTTCCTCTCCAAGTGAGCTAGGTTCCAAGTCTTGACAGCTAGCTCAGTCCTAGGTATAATGCTAGCCACCCCCTGACCTTTGCTGAAAAC	773.166	694.182	712.772
14	TTCGACTCTGTCGGATTTGGTAAGGAACCGGCATCAATTCGCCGTATTAGCGTAAGTTGTCCTCTCGTGGGAACGTCTCTATCCGAGTCTATTTTGATCTCAGGTGTTGACAGCTAGCTCAGTCCTAGGTATAATGCTAGCGTTACCACCTGCCCGACTGTAGGG	1250.29	1145.64	1118.26
15	ATGAGCCCCTTGATCGGTTATGATGGGCGGCGGAACCCCCGTTCCCCTACTGTCAAGCCCCGTCGTTGGAGCTATGCTCGGTCGTATGTGTTGAGTTTCGGCCGGATTGACAGCTAGCTCAGTCCTAGGTATAATGCTAGCGTTAGCAAGAGGCAGCGACAGGTG	1095.94	1126.83	1135.65
16	TTCGGCGGGATCGGGTACGGCTGGCTAGGTGTGTTCACTACGGGCATCCTGTCGTGTTCATCGGAAGTGCAGGATGTTTTGGTGTGAATCATGAATCGGACAGTATTTGACAGCTAGCTCAGTCCTAGGTATAATGCTAGCAAGCGAACAGACGGTATCGCTCGC	1594.59	1517.81	1540.67
J23118-Control1
1	ACTTGGGGGCGCCCCTACTGGGGTCAAATGCTGGTGCCCGCAGTGGCTTGGCACCGTCATTCGACCACTTAGGCAATTGCACTGCGTTTGCGGGGTTGTGTTCCGATTGACGGCTAGCTCAGTCCTAGGTATTGTGCTAGCGCATAATCTCACACAATTCGGCCG	1025.64	1026.2	1033.56
2	AGCTTGGTATGGTCGTGTGATGCTTATCGTCTTTAGTCATTAACCACATGGCACGCTCTTAGCATATCCTCCGTGGACTAATGACAGCAATCTCTCTATACGATGCTTGACGGCTAGCTCAGTCCTAGGTATTGTGCTAGCAGGAGTCATGATCACCTTTGACTT	55.9863	57.0069	60.6337
3	TTGATCGTGGGTGTCGTGGATTCGCATGAGGAACTCTTAGGTGTCACCGGTGGCCATATGCGTTAACTGACCGAAGTGGGCCCAACTAGAGCCGGGGATGACATGGTTGACGGCTAGCTCAGTCCTAGGTATTGTGCTAGCTGATGACACCACACCAAATCACGG	654.912	652.453	696.935
4	TGTCTTGCGTGTAGGGTGCCTTCGGAGGCATCGCTTGCTAGGCTGATCCGCTCCGTGTGGTTCACCCGTGACCGGCAGCAAAGCGCTGGTCTCGCATACTCTGGGGTTGACGGCTAGCTCAGTCCTAGGTATTGTGCTAGCGTTTCCGGTAGGTAGAGCTAGGGG	36.222	38.1203	37.7572
5	CGGGCTCCATCCTCGTTTCTTTTTGTTCGGGTCTGGTATGTTTGACTTTCAAAAGTGTGAGGCAGGAAATCGCCGTGCTGTCAGTAGTGACTGGGAGGATGTCTGTTTGACGGCTAGCTCAGTCCTAGGTATTGTGCTAGCCGCGCAAGCGGTCCTGCGTACCCA	463.558	438.411	466.005
6	CGAGATACCGGGTGGCGGCCTCGCTAGCGATAGGCCCCTATGTCTTGTCAATCGCGTACGAGGGCTTACATGCGTGTGTGGTAGTGTGTGGCCGTTCCAGTGAGCCTTGACGGCTAGCTCAGTCCTAGGTATTGTGCTAGCAACCCAAGGCGTAGCTGCATTTCC	117.078	115.699	118.542
7	TAAGCCAGGGAGTTTGTCCATACCGGCGTCTTCTCGTAAGGGCGATAGGGAATGGCAGAAGAAACCGGCGTCCCACTTTTCAAGACAATATTGGATAGATGGTTTTTTGACGGCTAGCTCAGTCCTAGGTATTGTGCTAGCAGCAAAATTTAACGTAACATGCCG	350.564	352.29	359.825
8	GTATCGCGTGCGCGGTTCGTGAGGGAGCCGTCGTAATCGCGAGCAGGACCTCATCGCTTCCAATTACCGGGTTCGCCCTCAAATTTTACTCGCAATACTTCAGACATTGACGGCTAGCTCAGTCCTAGGTATTGTGCTAGCAGGACTATTAGGGACAGTTCGGCG	726.298	709.239	764.59
9	GTGCTTTTCCTGGGCGGGGGGTCCCGTTCGGAACGGCACCCCTGGGTATATACGAGCTGCGCGCCGCGCGGACTCGTACAGTCGTTGGAGTCCGATACCTGCGAAATTGACGGCTAGCTCAGTCCTAGGTATTGTGCTAGCATAAGTAGACAAGCAGCAAAGGAC	404.408	371.41	400.332
10	GATGCCGGCGGGTACGACTTGCGTTAGGGGATTACTTCCCGGGTTGGTGTGAAGGTCTGATCTCGACTCGTTCGGAGCTCGTGGTGGGAAGAGGTATAGGGGTGGGTTGACGGCTAGCTCAGTCCTAGGTATTGTGCTAGCGACCGTACTAGGACTTGACTCTAC	380.39	387.838	416.509
11	CGTGGATGTCCGATTCGGGTTACGAGTGCGAAGAGCGTGGTTTCTCACGCCGGCGGAGCCAAGCTGTACCGAAATGAATCTCATGTGTTGTCGTGCGTCCAGCGCCTTGACGGCTAGCTCAGTCCTAGGTATTGTGCTAGCCACGGCTGCCAGTCCGTAATGATC	647.349	616.041	616.466
12	CGTTCACTAGCATTAATTATATTGTGCTGGGGATTCGACCCGGCTTAAGCAGGTTTACAACTTGATAGCGAGAAGTTGAGGGGATATGGAATTTGGATACGCGTAGTTGACGGCTAGCTCAGTCCTAGGTATTGTGCTAGCTTAAACAAAAAAGCCGATGGAGCG	372.89	381.906	398.841
13	ACGCGTCAGCCGGCTTGGTTTCAGGCGCTCGATGCGCCTAGTGTCTTCTTTGTTTTCATCGGCTTAGCTTTCAAGCGTACCGCGATGGAAAAACAACTACAAACTATTGACGGCTAGCTCAGTCCTAGGTATTGTGCTAGCCCGTCAAATGCCACTGTGACGTTA	255.871	232.672	246.349
14	GGTCTCAGGGTCTTTACGGCTCTGACGGCAAGGCTCGAACGCGTGCGTAACAACCAGGAACTCGTAGCGCGGCACTATCAAATACTTCGTGGCTTAATCAGCATGATTGACGGCTAGCTCAGTCCTAGGTATTGTGCTAGCTTCAGGCTCGGCCGCAGCGAACAC	135.207	136.085	130.867
15	CCGGGTGACCTGAGCCGCGGTCTGCATTCATCGCGGTGGTGTTGGAAGGCTCTGTTCCGCATGTCAACTGACGCCATTCGTTAACGTCGCATTATGTAGGGTTTCGTTGACGGCTAGCTCAGTCCTAGGTATTGTGCTAGCACACCTGCAAACTCGAGTCAGTCC	1011.03	1029.68	998.907
16	GTTAGCGAATCAAGTTTTCGCGGGGCTACGTGTTGGTTTCGGCTTAACACGGCTGCTCTCCCGGGAATGTGGCGCCGCCGCCGGACGGGGTGTATTAATACTGGGCTTGACGGCTAGCTCAGTCCTAGGTATTGTGCTAGCATTATCTAAGACGAGGCTCACGAG	232.839	231.756	222.143
J23114-Control1
1	CGTCGTATTAGGCCGTAGGGCGACTAAGGCAGGTCAGCCTGAGCGCAACCTGTCCGCTTGTCGATGTCCGCAGCTGGTCAGCTGAGATCGATTTTGCATCGGTTTATTTATGGCTAGCTCAGTCCTAGGTACAATGCTAGCCGGACACCCAAAATAGGGCGACAC	13.2387	14.2801	13.7936
2	TGCATAAGGTTCGGGACGTCGGCAGTGTGGGATGGACATCCGAGGTTGACTCGGATCGACACTCCATCAACGTAAGTCTCGCCGGCTTAGGAGTGAAGTTCTTAGGTTTATGGCTAGCTCAGTCCTAGGTACAATGCTAGCAACATTGACCAGAGGCACGTCGCG	19.5001	17.6354	19.3323
3	GGCGGGGAATAGTCGGTCGGCGGAATGTAACTACAACGTGCGGTCCCAATGAATGTTAGTCTCTTTTTAGGCTGGTTACAGAATAACGCCGTTCTTTTCGCGCAACTTTATGGCTAGCTCAGTCCTAGGTACAATGCTAGCCACACCGGAAATGGGGGACCCGAC	93.5307	95.465	100.227
4	AGTGTTGAGAGTTCCCCGTTTGAGTGCGTCTTTTCGGCGTTGACGATACCAACTTATGTTCTTAAGTTGGTCCTCGCGGTTGCATATACATCTGCCAGTAGTATGGTTTATGGCTAGCTCAGTCCTAGGTACAATGCTAGCATGGGCGCAGAAATCGTCTACCAT	11.5229	10.5565	12.0304
5	ACTTCGTCGGGGGCTTGATGTCGATCACGAGTCCGAGTAGCTCTCCTCGTATGTACTATCCCGCATGCATTTACTGGCTTAGTCATTCAAACCTTCTTGCATATATTTTATGGCTAGCTCAGTCCTAGGTACAATGCTAGCACAAAGCATATATTGGGACGGACA	57.4482	62.6842	59.3187
6	AAGGGAGGTGAATCCGGTGTGTGCAGGCGGTCGTACTCACACTCTCTTCTCGTCGTCCGCGAGTGCTTTATTCGTCGGTCTTATCTCCGCTCGGCCAATGTAATCATTTATGGCTAGCTCAGTCCTAGGTACAATGCTAGCCTAGGAGAAACCCTAGACACCCAA	7.61963	6.83917	8.30424
7	AACCTTCACCAGTCGGTGGGGGTCGGGGGTGGTTTCGTTCCTCAGAGGGTTTGCCTTAGTTGCGGTTATTCACTTACGCCACCTGTTAAGACAGGTCCGGATAGCGTTTATGGCTAGCTCAGTCCTAGGTACAATGCTAGCACCAGCGGTAGATCCTCCTTTTGT	41.8831	40.4722	41.653
8	TCCTGTCTGTGGTCTTTTGGTGTGGGCACCTGACCTTCCAGTTAGGCTTTCGGGAAAGAATCTAATGCGCGTTGTGGCTTGCACCTGTTAGATATGACGTGGAGTATTTATGGCTAGCTCAGTCCTAGGTACAATGCTAGCAAGGATGGTAGCCTAATAGACGTG	11.6517	10.8136	9.71047
9	CGTCCGGAGCGGTCGAGGTCGCCGAGGGGGAGTTGGTAGAAGGTCCTGATTTTAGACATCCTGCGTACGAGTCTTGCCATGTGACTCGGTGCGGTATGGGCAACCATTTATGGCTAGCTCAGTCCTAGGTACAATGCTAGCGAAGAAAGCTCAACGCAGTGCCAG	23.744	24.52	25.098
10	TGGCAGGAGGCCCGGCGGCGGGGAAGACGCTTGTTATCTCTCCTACCGCAGCGTCCGATTACGTGGCGCGCATTGTATCCGTGTCCTTCCGGCTCGGACGGTGTACTTTATGGCTAGCTCAGTCCTAGGTACAATGCTAGCTCAAATTGAACTCGGACCTGGATC	11.3967	11.7377	11.4885
11	GGGAGTCCGGAAAAGGGCGTGTTAGAGGATGTATAGAGGCACGCCTTGGGTGAATCTCTGTTCGTTACAGACAAGTGTGCCAGTATGCCGTGTCGTTGGTGGGGGTTTTATGGCTAGCTCAGTCCTAGGTACAATGCTAGCTCCTACCTCGGTAGGACAGAGAAT	21.2759	19.2834	25.8841
12	GGGACGGTGCCGCTATGCCATGCATGTGTGCCTGGTCCTTGACCGTAAGTGTTTCTGTGGATGGTCTGCGGATCCCTCTCTCGAAGGGGCGCGACTGTTGACTTTGTTTATGGCTAGCTCAGTCCTAGGTACAATGCTAGCAAGAATATCAATTTCAACTACGCT	31.4001	34.9532	34.1691
13	TCTTTGGGGCTGGCCGGTTCCGACGGTTCCGTATCCACCAAACGACCTTGTCGCTGTCTCCGGGATTGGACTGCACAGGGCCTTGTTGTTTGCTTGAGATTGCGGCTTTATGGCTAGCTCAGTCCTAGGTACAATGCTAGCGCGACACTAATACCGTGACCAGTC	23.1938	20.5035	23.7277
14	TCACTGACCGCTTATTGGCCCGATGCCGACGAGAATGCGAGCGGCGCATACGACGGCAGTGCATGACCGAGAAGAGTCTTGGGCAGTGTAGGATGGTGTGAGCCTTTTTATGGCTAGCTCAGTCCTAGGTACAATGCTAGCTAGGTGCTAGAACCGAATGAGCCA	3.45569	2.72372	2.7218
15	CGGGGTCCTTCCGGGCTGGAGGTTTGCTGGAGCTGCATCTCGCACCGCTAATAGCCATCTATTAGGTTTAATCGGTACGTCTTATCTTACCGGTTCTTTTCACTGATTTATGGCTAGCTCAGTCCTAGGTACAATGCTAGCAAGAACCTAACGTCGACGCCTAGA	8.30713	8.64248	8.87424
16	TTGCGCAGTCTACCGTGGTGGATGTTTCAGATTAGATCTCTTCTTGGTCACGCGTCGTGCCATGGTTTGTCTCCGTCTTGGATTGGCCCGCCTTGGGGACTGTGGATTTATGGCTAGCTCAGTCCTAGGTACAATGCTAGCGCAGACCCTCCGGCTAAACGTACA	5.32055	4.8293	5.03814
J23119-Control2
1	CCCAGGATTGAAGGATCTACTAGAGATTGTAAAGAGGAATTTCACACGGCAACTAAAGGACCCTCTCGTCCGATGGTACCAGTTCGTTTGGGCGAAGTGCCACCTTTTGACATCGTCAAGCACGGAGGATATAATATTTCTCCTGTGGCGCCTCGGTCGGTAAAC	854.707	811.731	848.345
2	TATCCATGCCTTTGTCAGCACAGACAACACCAGGATCCCGGACAATCTTTGCGCAATCTGTCAAGGGTAACGAAGTATAATACCTTGAACTTCGACGGGATAGCCCTTGACATTCGAGCGATAATCTAGTATAATTGAAGTCGTGGGTAAACCCTTCTCAATGCT	550.024	589.321	602.533
3	TGCCGGCGGAGGCTTGCGACATTGGTGCTACAACTAGGACCTCCTTGGTCAAAACGGATCAGATCTGCAAATGTGTATACCGCTGCCAAGAGAGCTTTCGAATTAATTGACAGTGTGTATAGAGGACTATATAATAGGACCTCCTTCAGAGACCCCGGCGGAATG	1094.24	1064.26	1033.88
4	CACGGTGGGGACTAGTTCCCACTTCCAGTAATGTCATGCTCTTCCGGTCTCGTGGGCGCCCCTGAGCGCAAGTAAGCCTTTTCAGTGCAGGTTTGGAACCGGTAGATTGACAGCTACTAACTCGTGGGTTATAATGTGGTTCCAGCAATGACATGAGGACCCGAT	1642.83	1592.29	1615.27
5	GTCGGGTGAGTACGTTGTTGGCGGCTATTGCGACCTGCGCAAAACGGCGTTTGCACCTTTTATGTGAGCCAAAAATTGGTTCATGATCGTGGCCACTGACGTTACCTTGACACCCCTGAAGGAATGCACTATAATTCGCGCAGCTTGATATGCTAGTCGCCTCCA	1350.86	1308.37	1276.84
6	TTCTTAGCCGGACCTATAACAGGCAAGATCTGCGCGGGAGGGTGTTACTTCTGTATTATTTGGATTGCGAGCTACTGTTGTTTCAAGAGCGTTAGAGGTCCCGTCTTTGACAACCGTTATACTAACTTGTATAATTGGACACGAGTACAAGATAACAAGAGCACA	1344.29	1363.52	1292.73
7	AGGCATGACTCAATGGGAACTGAAGAGGCGAGCAGATATAAGAGGAGTTTATTTTTTGGCTATCCTCGCGTTGGTGAAGTATAACATGAACCACTAGGCATCCTATTTGACATATAGGATATACCAGTGTATAATCATTTGAAGTCGTATCCGTATTGGCAGCTA	1490.81	1445.64	1448.7
8	CAGGAGGTGATGAAAATACGCCGAATCGACAAGTGCTTACGTAATCATAGATCTAAGCCTAACACTAGATTGCAAGGGATTCTACTTGAACTCATAGACATTGACCTTGACATCGAAGTAGCTCCATCATATAATATGCATTTCGTCTAGCCGTGACTCACAACA	808.86	803.443	830.365
9	GTGCTCCGCTTGCCAATGTCGGGCTTGATAGTGTCCTTAGTTAACACGCCAGCGGGACTTCGGGACCACGTTTTGCGCACAGAGGCTTGGAATGGAAGAATTAGCGTTGACAAAATAGGGGTAGAGTCGTATAATTACGGGTTGGCAGACGCCTGACTAGGACGA	194.082	191.333	186.15
10	AAGAGACAATCACGGTGATAGACTTATGGGGGCCCGCGTGTGGCGGGCGTTAAAGCGGACAGGACACTCTAGGATATGCTTCGGTACGAAGCGTTCTGGAATAGGGTTGACAGCGATTTATACCAGGAGTATAATCGTCGAGGCACGTCTGCATTGCCGTATCCG	633.47	603.705	607.058
11	GTTGCCTTCGTTCGAAAAGGGATTCCACACTCTGAGGCTCGCCATCTACAGCGACAGTAGATTATACTCGCTTGCCTGTATGGATAACCTGCTATTTAGTTGGTGTTTGACAACCTCACAGGACTTGCTTATAATCAAGCTTACTAGGTCGCTCAGGAAGTATGC	1747.46	1718.13	1739.57
12	GCCGTGGTTTTCTCGTATAAAACAGCTTTGAACCAATAGATAGAGAACGTTAGTTGAGACAGGGTTGAGCGGTGTCGCCGGACCCATGCTAAATCGCGGACCCGATTTGACATCGCATAAGTCTACCTGTATAATTCGCTTCGACGGGAGCGATCACCATCCTGA	780.898	798.813	744.921
13	TTATGCCTCAACCTGTCTTGTTTGGCGACTCCCATGGTACTGAAACCAGCGTCCACTTATTGTCGTTCACCCAAGGATCAGTTAGTATTACATCTCAGAGCGGGCGTTGACAGTCTGTGTGCGATCAAGTATAATGGCTTTCAATGTTATACGTGATGCTCTCAG	1737.45	1664.86	1596.72
14	GTGCACGCCACCAACGTGACGGAGACAGTATTACAAACGCATGAGGGCCGTGACGTTCGTAACTTAAATGAGTTTCCGTGCCCAGGTTGCATTACTATATCCACCTTTGACATGACGATCGGTACACTATATAATTCTTGCTCCAATTTCTAATCGCGCTATCAG	873.864	892.555	853.334
15	GTGGATTTATGGCTGGCCCTGTGGTAAACATGTTGGAAGTTTAGCCGACCCACGGAATGCGCCTAATCACCTCTCGAAACCCAACCGGCATAAGTGTGTGCGTGAATTGACACCACGTGATGAAACAGGTATAATCTGAAACATGCGAGTGAATCCGCCTCGAGG	1225.72	1230.95	1187.06
16	CGCTTTTACATGTCTACATCGACCTCGGAGGCATATCTAAGGCTTAGGGAACTTGACACATATCACCATATGCAAGGTTATACACTGTACTAAATGAAAACCAGGTTTGACAGGCCTGGCTAGATTGCATATAATAAGGGATGAGGTATTCAAGACTTATGAACC	1267.92	1280.29	1313.66
J23118-Control2
1	GCGCGCCTGAGATTCAACCAGAAGCTATAAAGTTGGAGATCATATCCCCCCTTCAAGGGCATCGTGTTTCTGTGACTGGCTTAGTTCCTCTTATACCGACTCCCATTTGACGTCAAATATGATCAGCGTTATTGTGCGCATAAGATAACACGTCTCCCCGATCGA	167.042	160.697	158.071
2	CCGAAACAATGACTGGTATGCTTGAGGTTAGGTAGTGTGAACCCCCTGGGAGGGTAAATCGCCGGAGTGATGTCCATGAGGGCAAATCATTGGACATGTACTCTCGTTGACGAGGACGGCGAGTTATGGTATTGTCCAATAAATATAACTGGGAACTACTACGAT	1403.33	1355.14	1419
3	GTTAAATAGGGAGTGAACTAAGTTGTCTTTGGACCAGGAATGCGGCGAAACTAGTGCGTTCACACCTGTCTGAGCTTGAAATACGACTTACCCCGTCTCCGCCCTTTTGACGTCTGGCCTACCTCTGAATATTGTATGCTATGGAAGATTGTATGATACCCAGGC	19.5483	20.9639	21.585
4	TATCGATTGGGGATCTGTCATGCCGCTTACTTGAAACGGTATATCTGGGCAACACACCAATGTGAATAAAACAGAGAACATTTCCTACTATAAAGCTGCTTTGTAGTTGACGTGGTGAGGCGTGTCAAGTATTGTGTAACCCGTTTAAGTTCCAACATCTAGCGC	829.2	850.82	865.253
5	CTGAAAAGTATTGTTCACTAGGTGTCACTCACCAAGTTCATATTTCATCACGCCTTCACCGTACTGTCTAATTGCGATGGGTGTAGGAGTGCTCCTGAGGGAGAACTTGACGAAGCTGCTAACAGTACGTATTGTATATTAAAATGCATGTAGGGTCTTCTGCCT	1057.93	1038.23	1085.08
6	GCTAGCACAGGCATTAAATACACCACTACGTCTCACCTCCTGCATGCTAGCAGGAGCATCATGTCTTTTTATATAGGTCTACTTGGCGGACGCTCGCTTACGCCACTTGACGTGCTCACTGCAGGAATCTATTGTCAGTCCAGAGACCAAAAATAGATGGGTGAC	133.157	130.883	142.041
7	CATGATCCTGAAGGCTTTGTGGACATTTACTGGATCGTCAAAACAAGTCCGGTGCGTACCAACTGTTTCATGCGTTCATTTTCTAAGGCTCTGCCTAAGCCTTAAGTTGACGATCGGCAGCTTGCCTCATATTGTTTGCACGGCCCTGGAACTATGCGAGAAAAT	15.1116	14.4849	15.8992
8	TAATTATGAATAGGAGTATCCGCCAGGGTCCATTGGAAAAAATACAATCCCGTGGTGCAATGCCGGTTCTTGATAATGCGTGGTATTTCGAGAACAACTCTGTCCATTGACGCTTACTAGGCTCCCTAATATTGTCATGGACCGATTTTGTTCTTGGGAGACGAT	3.10705	2.78267	3.14414
9	ATACTAATACGCCGCATCTAAGAAAGTCCCAGGTATATCTGTAGGATAGCGAGCGCAGACCACCAGCGGACAACGCAGAACCGGTCACCATCCCACAGTATCCAATTTGACGGTTCGTCTACCTAGTAGTATTGTCATCAGATTACAGCTTCAATCTCAAATCAC	249.267	240.142	237.271
10	CTCCTCACGAGTTCCTCCTTACGCCAACGGCCCGGTATAAAACAAGCCCCCCTGTCTAAGGACCATCTGTTGATGGCCCGAGGTCAGTACCGCACTAAGTACACGATTGACGTCTGTCGCAGCTACCTATATTGTAGAAAAGCGGAATGTACCATGGTATAAAGT	621.117	588.098	569.665
11	TGATTCAACCTAACGTACCGATGCCTTAGTAGATCATGGTGTGCTCGTCGATAGTGTAATAGCTGGTCACCACAGGATTTGGAGGCTAAACACGGGCAGGGAACTTTTGACGGCGATGTCCATTAGGTATATTGTCTCTCCACAGATATACATGTGCTTGCGCGC	163.399	160.283	154.122
12	CCCGGTATGGAGGTCCGTGTTGTCTTCGATGACGAAGGTTGTTCTGCACTATGTCGTCCGGCGGCTAAACGGCAGAGGCCGGAATCCAGCTATGAGGGTTACCGGCTTGACGGGATCCAAGTAAGAATATATTGTCTGCTCTAATGACCGCCCCACGAGCCATAT	189.677	172.747	178.228
13	GTTACATCCATACAAATCTAAGCTATATAAACTGAATTCCGGACCGGGCTACAGTCATCGTTTCTACTTTATTGGCGCAGCTGGAAATATCCACCTTAATAATCAATTGACGGATCTTACCAAAGAAGATATTGTGGAGTGCGAGAATGACTACGGCTTCCCACT	893.679	871.33	893.647
14	TTGTGGCTGTGCACTTGGCGTTATCCTTTTGATGATGCCTCGTTTGGCAGCGGCAGACGAATAATGAAAGGTGACGGGGCAAACTGCCTGCTAAGATCGCATCCATTTGACGCTCTACTTTACATCCAATATTGTTTTTCTCTAGGATACCATTAACATGCCGGG	159.645	162.378	159.253
15	CAACATGGTTTAACCCACACTCTAGTCAAGTTCTACGCTATTGGTTCTCTCATAGTCGAGCCGTGGTAAACCCTAAACGAGGAAGAAGAGTCCCGTAAAAACTCGGTTGACGGCGTTGCAGCAGAGTACTATTGTCTCAATGAAACCGTCCACTCCTAGTGACAG	338.935	374.191	346.187
16	CAGGGTTAGTCAATATAAGGCGATACTGGGTACCCTCGACTAGAGTCGGTCAACAATGAGCCAGACCAGGGGGCGAGGGTCTTGGCCGGCAAATTCGTTCGCAGCATTGACGTCAACTCAGGCGCCGCATATTGTTCGTTACAGAGGGTATTTCCTCGACGGGGT	36.8307	40.3896	41.3068
J23114-Control2
1	TGCGGAAAGCTTCGGGATTGGCAAGCCGTAGGAGTGAGATAGACGAATGGTCCTAGCCCTGAAGGGACGATCGCTAACGACCAGCGGTATGGCGCGATAGGCTCTATTTATGTGAAGGATGACGAAAAGTACAATTGCATCCTTCTCGCTATCGATTACGGCCTT	2.3261	2.49398	2.02247
2	CTACTGTCAATCTGTGAATTGGCAATGCGGCATGAACTGCCTACATTACACGAAGGATAAATGGTAGCGTGGGTGCAAATGCAGGGGTGGTACGTGGCATCATTGCTTTATGCCGGCCCTCGCTCGGTTTACAATCACAGAATGCCTCACGGCTGTGGATGCTGT	39.4295	38.8925	38.2035
3	AGGGACCAATGGCAGACGAAAAGCGTAGACTTTCTAGAGACCACAGTAAGAACGCTGCAAGAATGATACCCGACACCACACCGGATAAGGCTGGTGCACAGGAGTGTTTATGTTCCTTTAGATTCAGATTACAATCAAAAGAGCAGGTAAGCAAAAAGTAGGACC	151.367	139.729	151.905
4	CGATCGTATAATCTTCCGGACGGCTCGACGTGTTTGTTGCCCATTTCCGCATTTTTACCGGATCCCCTCGCTCAGACAGCATCAAGCCGAGAAAGTGAACATTAATTTTATGGCAACTCCGCCCATAAGTACAATACTGCCCTGCCCTACTAAACGTATATATTA	5.84484	5.80123	5.90292
5	CAAGTGACCGTTTCTAGTAACTGGTTTCCGATTTTAAGAGCTATGCGCAAGACGTCCCGTTTGTCAGAGGCACAACTGGAGGCGTCCGGGCTACGTTCCCTGCCGCTTTATGGTCAAATCGTAGCTCGATACAATGATATTTTTGGGTCCCTGGGGTCAGACACA	5.17935	5.73451	5.4715
6	AAATCTATACGCACAGCTATCAAAACTCGGGATCATTATGGAGGATCTTCTTGCGCGGTGGCGCGGATGGAATACCGGGCGAACATGAGCACTGATAGACCCATGCTTTATGTTTTTCGGCGCCAATCATACAATTGCTCTTTCCCGGTTAAGGAGAACTCCTAA	11.684	11.882	11.07
7	TAGGCTCAACCCTCCCCACATCTATCTTGGCCGGAGCAGGCGCCGTCTCTATGCGGCGCCTACAAGAACTACGGGTGAACGAGGCTGGGAGCTTCGCGTGCAAACCTTTATGTGCAGCCGACAAAGATATACAATTCACCTCCGATTCCGTCCAGAAGGGGCACC	39.0938	38.3501	41.6656
8	ACGATCGCGGAAATGCAGGCCACCATGATATGCTACCTTGGTTTTCTATGAGGACCTAGTCTGTCTCTCATAGAATCCATTAACAGGGTTATGATGAGTGACCGGGTTTATGCACCTATCAGCGGAGCCTACAATTCCAGCAGCGTCTACGCCGCCGTCGCATAT	25.0073	23.9251	25.5209
9	GCACCTCTTTGGACTACTGCGGCTGCTAAGGACGGCGCCTGTTAGGGGGTTAAAGCCCTAATCAGCTGAATAGTTAAAAGCCGTTCGCTATCACTAACGAGCTTCATTTATGAAATCAGACAGACTTGTTACAATTATCGCGCAAGTTTCATCCATCACGGGCGC	15.0921	16.2134	14.2919
10	TGGAGCCGTGAAAGTCTATAGAAAATCCCTGTGGTTGCCGTATTAGCAGTTCCAGGTCTAACCACCGTATGTGACCGGAGGCCGTTGGTGATAGGAAGGTACCCGCTTTATGAGACTGAAGGCAGCATCTACAATTATGACTATAACCTAGGAAACAACAGAATT	40.5914	37.7169	40.0362
11	AAAAGGTATGGCAGTGGTCAGCCGAGATGGCGGGAATTAAAATCTATCTAGCCAGCGAGTTCATACCCGCCGGAGGTTATGGCTAACCACCATTAAGATGCGTAGATTTATGTGTTCTCGTCAACAGAATACAATGGTTATACTAGAATCAACAGGTTAACTTCC	57.6334	55.5904	57.9737
12	GATCCATCTGGATCTACTCGGGGGACCCGAGGCTCGCCTAGACATGGACGAATACGCCACTGCACATCATTGCACCTACAGCCGATGACGATTTACATTTCCGACGTTTATGGGGGCGTTAGTGTAATGTACAATGACCCTAGAGGAAGTGTTGTGGGCGAGCAC	144.831	156.524	154.531
13	GCTTTGGTCTCTACAAGAACGCCCGGGGGTCAAGCGGTATTGTACCCCATGGGGAGAAGGCACTAGGTCGAGGCGCATTGTCAGAGTTGTCATTGTGCTGAGATGTTTTATGCACTGTGGACGTGTAAATACAATTAGGGCAAAGGTTGACGTCAAGGACACTGC	1.45708	2.64435	1.4621
14	TACTTCGGACGCGGCGCTCGCCTGGGATAGGACCTGAGCTGCAGCAACAATGATTATTATATTTTACCTGCGCTTTTCCAAACGACTCCGCCGATCTTAAAGGCACTTTATGTCGCGAGTGTAGCAGCATACAATGCTGTCGAAAGCAGCTCTCACGAAAGCCGA	35.9405	36.8839	36.8159
15	ACCGCGAAAAACCGCCGAGATCAGCGACGATTGGTAAACAACGTCCTCTGCGCTTCAGGTGATGCATAGGCTCGATCCCGCGAAGGAGTCAGGAGCCGCGGACTGCTTTATGGAAGTATCTATCCCTTTTACAATGGCTTTAGGCTAGTCCTTCTTTACTATCCA	8.34191	7.96662	7.41945
16	GTTTTGTAAATATTTTTCGACTTTGGTCTATGCCGCAACCCACAATACGTACGACTGTTGCTCATCCATTCTATCCAGCTCGGCAGACCAATAGCGACGAGGAAGTTTTATGCTTGCTGGCTTGGGGGCTACAATAGCCAAGTACGCACCGAGGGTCCCGGCCAC	22.453	21.4994	22.7696
J23119-DeepSEED
1	CAAAAAAAAAAAAAATGTTGCGCTACTTCGCCTTTTATCTTAAATTGACGACAGGGAACCCCCCGAGGAATGCCGAAGTATGCACGTGTTTCTCTTTTTTATGGTGTTGACAACTTACACTAAATCTGTTATAATGATATATCAAAAAATTAAAGGAGATTATTG	1767.4	1748.84	1750.32
2	CAAAAAACAAAAAAGCTTGACATGACGATAATTCCCGGTATTATCCCTCCTGCTAAAGAGCCGAGAGCTTGGAGGCGATATGCGTCTAAACTCAAGTTTGACGGTTTTGACATCACTCGCTTTCTCTGTTATAATGATTTGTTAGGAAAATAAAGGAGATACAGA	1873.48	1877.63	1869.42
3	CAAAAAAAAAAAAAGGTTGACATGTCGAATATTTAGTGTAACCTCCACGCCCGGAAGGAGCGCAGAGGACAGAGGAACCATCATGGTCTCACAAAATTCCGAAGTTTTGACAACTTGCACGAAAACTGTTATAATGATAAATAGAAAAAATAAAGGAGATTAAGA	1892.24	1797.11	1766.49
4	CAAAAAAAAAAAAACCTTGTTTTGTTGGCTATGGAATGTATAATCTGAACTGAGGCCATGACGAGAGTAATGAGGAGATATGTAAGTTCTAGTGCCCTTATAAATGTTGACAACTGGCAATATTAAAGTTATAATGTTACTTAAGATTATTAGGAGAGAATAACG	1618.19	1499.48	1518.53
5	CCAAAAAAAAAAAATGCTTGACTTTTCCCCTTTTGAGGTATATTCAGGTGTGAGAATGAAAACAGACGGAAGAGGAGCCGAGAACGTTACGGTATTTGCTGAGGTGTTGACACCTCTCAGATTTTCTGGTATAATGATATTCTATAAAGATAAAGGAGATAAAGG	1861.89	1786.41	1786.85
6	CAAAAAAAAAAAGAGAGGGGGGTTTTTTTTTTTTTATACCCCATGGGAGCGCAGCGGGGGGGCCCCGATCTAATGACATATGAATCTGATAATAATTAATGTAGTGTTGACAACCAACGAAAACTGTGTTATAATATAATGACAAAAGAATAAAGGAGAGTACGA	1140.39	1129.8	1142.52
7	CAAAAAAAAAAAAAGTGTTGCATGTCGCCAAATTTTGTGACAAACTTATGAGCGTAGCGCCAACGGGTAACGAGGAGACGAGATTTTGGGCCAATTAGAAACCGTATTGACAACCTTCAATAGTTATGTTATAATGATATAAATTATAATTAAAGGAGATATAGA	1835.4	1753.59	1808.7
8	CAAAACAAAAAAAATCTTGACGCGATAAGAAAATAATGTACTTTTTGTGAAAAGGAAAAGCTGGGGGATTAGACGAGATATTATCGTAAAGGTTTTTTTTCAAATTTTGACAACTGTCACTTATTATGGTATAATGTAATGAAAGAAAATTAAAGGAGAATTAAG	1533.41	1533.7	1568.91
9	CAAAAAAAAAAAAAGGGTTGACTTACCTCGACGGCAGGTATATTCTAGCATGCTTAGAGGAAGAGGATCCCGACGCGCGGAGATAATCATAACGTATGAATCGGCTTTGACACCTCGCCGCAGATGTGTTATAATGATAAACTAAATCAGAAAGGAAGATACGCG	1557.86	1552.88	1505.22
10	CAAAAAAAAAAAAAACTTGACGTGTCGGCTTTTTAATGTATACTGAGAGTTGAGGAAAAGCAGAGGCTCCTGACGCAACACCATGCTTATATAGTCTTGTTTAGTTTTGACAACTTGCACTAGTAAAGGTATAATGTTAATCCTTAGAAATAGGAGATAAAAACG	1762.13	1682.95	1641.18
11	CAAAAAAAAAAAAAGCGTTGCTTGTCGCCGATTTTGGTTATATTGTGAGCCCCGAGGAAATCGAGAGATACGACGAGGTATTAACGTCTCATAAAATTATCCAGTTTTGACACCTTTCGCTTATTCTGTTATAATGATATGAGAAATAAATAGGAGAGAATCATC	1499.12	1444.73	1444.01
12	CAAAAAAAAATATAGACGGGGGTGTTTTTTTTATATTATACATAACGTGCTGAGGGAGAACAGACGGAAATGCCGAAACACTAATGTATTAGTTTTTTCCATACTGTTGACAACTTTCCCTATATCTGTTATAATGATAAGTTAAATAATTAAAGGAGAAATTGA	749.855	736.444	755.117
13	CAAAAAAACAAAAAAAACATTGTGTTTTTGTTTTTTTGTATATAGACTTACCCGGGGGAGGCAAGAGAAAAGAGGAAATTCTGCACTAATAATCAGTTAATAAGAGTTGACACTTAGCCCTATATGAGATATAATGATAATCATATGAAATAAGAAAGGAAGAAC	1175.36	1204.23	1141.1
14	CAAAAACGAAAACTAATTGACTTGTCGCCTTTGTCAGGTACACTCTCCTGTGAGGAAGAGCTAAGCGGACAGCAGAAGCGATAACCTAAGCCTTATCTAATCGGTGTTGACAACTGCCACTATCACCGGTATAATGGTAAACATAAATATTAGGATCGAGATGAG	1671.65	1654.18	1570.66
15	CAAAAAAAAAAAAAAAATGTTGAGATGTCTTTTTTTTGTAGTATAACCCACGCAAAGCCGCCGAGATGAACGCGGAAACGCAATAGTGTTCCTATTTTTTACGCTGTTGACATCTTGCACTTTAACTGGTATAATGTTAAATTAAATGATAGAAAGGAAGACTTA	1458.1	1488.94	1516.26
16	CAAAAAAAAAAAAAGTTGCGTTTTACCGGTTTTGTATGTTAATTTGAACCTGCGAGGGAACTGAGTGGTACTAGGAATCATTATTCTTCAATCTAAATAATTATTTTTGACAACGAACACTATTTGTGCTATAATGATAAGTAGAGAAAATAAAGGAGAGAATCG	1720.37	1717.78	1703.01
J23118-DeepSEED
1	CAAAAAAAAATAAAACAGGGGTTGACGTCTTTTCATTTCTTATAATATCATGCGAGAAGGGACAGGGCAAAACGGAGGCAATAAGCTGATGATAAAAGTGAAAGTGTTGACGACTGTCTCTTGTTATGGTATTGTGGTAAGTAAAATTATTGGAGGAAACATAAT	1484.8	1486.45	1746.28
2	CATAAAAAACAATTGACAAGTCAGTTTTTTTTATAATATATTATCCACGATGAGGAAAAACTGAGGGAAATGACGAGTCATACTGGTTAAAGTATTTTGAATATTGTTGACGAATTCCCCCTATTATGGTATTGTGGTATGTGAATAGATTAAAGGAGAAAGAGA	1406.58	1409	1384.95
3	CAAAAATACTTGCACGAGGGGGTTTTTTTGAGATAGTTTGCAACAAATGTTGGGAGGAAGAAAGGAGCGAATAGGAGCCACGAATCTGATCAAAATCAGAAAAGTGTTGACGGCTATCCCTAGTTATGGTATTGTGTAATGTAATAAGAATAGGATAGAGATAAC	1849.92	1839.1	1804.85
4	CAAAAAAAATAGTTGCTTCACGTGTCAGGTTTATAATTTATAATGTGCGCTCAGGAGGAGATGCGCCCCACGACGAGCGAAGAATGAGAAGCAATACGAAAAAGTTTTGACGACTTGCACTTTTTATGTTATTGTGGTAAGTAAATTATATAAAGGAGCAAAATC	1716.78	1792.81	1755.76
5	CAAAAAAAACTTGAGTTCTGGGTTATCTGTATATTATGTATAACTTGATATGCGGTAAAAAGGCGCAATAGAGCGAGACGATTATCTTCACATAAATGAAAAAGTGTTGACGACTCTCACTTGTTATGTTATTGTGGTAAGCCATAATACTAAATGAGATACAGA	2002.79	1946.9	1930.11
6	CAAAAAAGACTAGAGAAGGGTTTTTATGTTATATTTTAAACCCAAAAACAAGATGAGCGGCCGAGGGTAAAGACGATTTAAACTTGGGATTCATACGGGAAAAGTGTTGACGACCGGCACTATTAGTGTTATTGTGATATGTAAGTTTATTAAAGAAGAACCAGA	1818.29	1757.1	1740.81
7	GAAAAAAGATTGACTCATGGCGTTTTTTATATAGAATACGACACAAAATTTGTTGGAAAGGAAAGGCGACTGACGAGTCGATAAACTGAGAGTTAGCGAGAAAGTGTTGACGACCGGCACTTTTAATGGTATTGTGATGAGTATTAATAATAAAGGAGACACTGA	1514.6	1489.14	1454.84
8	CAAAAATATTGACAACAGGCCTTTTTGCATATATAATAACTCCAAAAACAGGAGGAGTGGTTGAGAGGAATAAGGGGCCAAGGACCGGAAATCCAGTTAATAAGTGTTGACGACAAGCAATTTTTATGGTATTGTGATAAACAAATTTAATAAAAGAGAGATAAC	1380.18	1397.99	1358.2
9	CAAAAAAATAAAAAAGGTTGATTGTCCTCTTTCTTAGATATAATCCAAGATGCGTGGAAATTGCGGGAAAAAACGGAACAAAGAACTGCTGCATAAAGGAAAAGTCTTGACGACTGTCCCGAATTATGGTATTGTGGTAAAAGAAATATGTAAAGGAGAAATAGA	1420.27	1335.85	1372.15
10	CAAAAAAAACTGGCGTGTGGCGACTCTCCTTTATACTTCTCCTTCAAAGAGGCAGGAGGACCCAGGACATAGAAGAGGGAGTATAGTGATTGTTACTGTAAAAGAGTTGACGCTAGGTACTTATTAAGATATTGTGATACGTAATAAGACTAGGATAGAGGAAGT	1997.31	1914.16	1799.74
11	CAAAAAAAAAAGTTGCACGGGGGGTTATTTTTATGTAACGTAATGTAAGCAGGGGAAAGGCCCCGAGCAATGACGAGGCATGATGCTGAACTTATTTGAGAAAGTCTTGACGTCTTGCAGGAATTATGGTATTGTGGTAAGCGTAATAATTAAAGGATAAAAAGA	1693.83	1644.98	1684.19
12	CAAAAAACAAAAAAGATTGGCGACATTTTTTTTTAATGCTATAAAAGCGTTGGGGGAGGGGTCAGCGAAATGAGGAGCCACAATTCTTCGAAAATTCTGAAAAGTGTTGACGACATACAATATGTATGGTATTGTGGTAAATCAAGTAATTGACAGGAAGACAGA	1605.09	1642.77	1617.26
13	CAAAAAAAAGTGTATAATGTTTTTTCTAATTAAGAGGTAGTAAAACAAGCTGCGGGAGGACGACGGACAATAACGAGGGGATTTACTGCAATTTTTCTGAAAATTGTTGACGTTTTGAACTAATTCTGGTATTGTGATATATGAAATACTTAAAGGAGAGAAAGA	1464.4	1448.85	1455.19
14	CAAAAAAAAAAAATTTGTTGCGTTTCCGGTCTTTTTTGTATACTCTGAGGTGCAAAAGAGCCGAGGAGTCTGACGAGCGATTAACGTCATGTTTATCGAAAAACTTTTGACGAGTGCCACTAATAATGGTATTGTGTTATATGAAATATATAAAGGAGACATATC	1291.71	1291.67	1273.13
15	CAAAAAAAACAGTACGAGGGGTTGACAAGTCCTCAATTTATTCTTTAATACTAACAAGAGGAGAGAACGATAAGGAGGCGTTAAGCTGAAACTAAATGAAATGGTGTTGACGAGTGGCAAGAATTATGGTATTGTCATATGTGTAATAAATAAAGGAAGAAAACC	1715.81	1667.67	1640.56
16	GAAAAAAAGTTTGACATCGGTTCGTTTTCTGGCTAATTTACAATCAAAGATGCGGATCGGCTACGCGCACAGAAGGGAGGTTATGGTCATCATAAATGAAAATGTCTTGACGACTTGCAATAGGTATGGTATTGTCACATATGAAATATATAAAGGAGAATCAGC	1548.2	1536.73	1541.54
J23114-DeepSEED
1	CAAAATAAATTGTTGACGTGGTTTTTTTCTATATAATCGCGAAAGAGTTATGCGCGGCGGTACTGCGAGCTAAGGAGCTATTACGCCGAAATTATCTGAAAAAGTGTTTATGAATTGCGGTTATTATGTTACAATGATATAAGATATAAATATTGGAGAGACAGA	740.351	680.153	754.267
2	TAAAAAAGCTTGCTTTTGGGCATCTTCTGGCTATAGTGACTTCAAAAATAAGAGGAAGACATAGGAGGACAGAGGACGCATTATCGTGAGAGTATCAGAAAAAGTGTTTATGAAATCCGTTACTTATGGTACAATGATAATACAGATAAATAAAGGAGATAAAGG	1166.12	1263.01	1249.57
3	CAAAAAACCTTGCTTGTTTGGGGGTTTCGTATATTATAGATAATCCAGGTTCAAGGAGAGAACAGCGATAAGAAGAGCCGATACGGTTAGATCATTTTGAAAAGTGTTTATGAATGTCTCAAATTATGGTACAATGATAATAAGATTAATTAAAGGAGAAACAGC	1586.09	1485.85	1530.86
4	CAAAAAAAATGCTTGCAATGGTTTTTCTTCATATAATGCGTTATCAGAAATGGAGAAAAGTTGAGGGTTACGCCGAGTCAGGAACGCAATCAATTAAGAAAAAGTGTTTATGAATTACGGTAATTATGCTACAATGATATTAAACATTAATAAAGGAGAATGAGG	599.628	582.456	603.292
5	CAAAAACGCTTGCCCGACCGGGGGTTTCGTTTATATTAGTTTATGAGAGAAGAAGGAAGGATCCGAGTTAAGACGAGTCGTTACCGCGCAAATTAATGCAAAAGTGTTTATGAACTTCTCTAAATATGCTACAATGATTTAGTAAATAAATAAAGGAGATAAAGA	611.608	577.41	566.481
6	CAAAAAAAACTGTTGCATTTCTTGTTTTTTTTATGATAGACAACCTAAGAAGAGGAGTGGATCACCGCAATTTGGAGCTGAAATGGCCAAAATTTATGAAAAAGTGTTTATGACTTTCATCAAATATGGTACAATGATATGAAAGAATAATAAAGGAGATTCAGC	1198.6	1207	1162.2
7	CAAAAAAAGTAGTTGCTTGTCGGCATTCAGTTATAATATTTTAAAAGAGAATGAAGAGGACAAAGAGGAGTGACGCGACAAGTGTGAGAAACGAAATGAAATAGTGTTTATGACTTTCTCTAAATGTGGTACAATGATAATAGAAATAAAGAAAGGAGATTGAGA	1025.58	1051.84	1062.04
8	CAAAAACCCTTGCATGAGTTATTGATCCGTCTATAATGTCTAAAGGAAGCTTGGAAGATGTAAAGAGGACAGACGAGCCGTTAAAGAACGCGCTTAATAAAAAGTGTTTATGAATTGCACAAATTATGTTACAATGATAATAGGAATAATTAAAGGAGATACACG	1709.81	1611.8	1569.18
9	CATAAAACATTGCTTAATGGAGTGATTGGTATAGAATATCTCAATAGTGAGGGACTAGAGTGCAGAGGACAGAGGACCCATGATGGCTAAAGTTAATTAAAAAGTGTTTATGAAATTCATTAAATGTGGTACAATGGATTATTATGTAAATAAAGGAGATACGAG	1253.08	1237.04	1271.68
10	CAAAAACCATTGCTTCCCGGGGTTATTGCTATATAATGCATTAAAAGAGTTGATGGACAGTTGCGCGTAAAGACGAAGCGTGGCGGTTCAAATTTTATAGAAAGTGTTTATGAATTTCAGAAAATGTGGTACAATGATATACATAATATATAAGAAAGAAAGGAG	1412.88	1421.6	1390.38
11	CAAAAAAGATTGACTCAGGGCGTTTCGCGGTTACAATAGCCCATAAAAGGAGCCGAGTCACACAGGGGTATTAGGAACGGATAAGGCAAAAACTAATTAAAAAGTGTTTATGAAATTCTCTAAATATGGTACAATGATTAATAAAAAAAGTAAAGGAGAGATTGC	1998.95	1977.6	2015.19
12	CAAAAACCCTTGCTTCACTAAGGGTAAATATTATAATACGACATAAATGAACAGGAGAGGTTGCGAGGAATACGGAAGCACTAAGCGGATAATTAACAGAAAAGTGTTTATGACTTTCGATTAATGTGGTACAATGATAAATAAAATTAATAGGAAAGATAGAGG	906.342	899.77	924.904
13	CAAAAAAAGTTGTTTTGTTTGTGATCTGCGTTATATTGGAATATCAGCTTCGATAAAGGAATACGCGCACGGACGGAGTGAGATCGTAATCTCATGAGAAAAAGTGTTTATGAATTCCAAAAAATGTGGTACAATGATATGACAAAAATGTAAAGGAGATTTAGG	1369.46	1408.62	1448.31
14	CAAAAAACCTTGCATCACGGCGGTATGTTGCTATAATCGATCAAATAGGAAGAGTAGAGGCTCCCAGATGAGAGGAGGCGATTCGGCTGCGACAAATGAAAAAGTGTTTATGAATTTTTAAAAATGTGGTACAATGATAATAAGAATAAATAAAGGAGATTGAGG	1777.81	1744.89	1752.84
15	GAAAAAGACTTGACTTTTCGGTTTTTATCGATACATTAGACAATACACTACGCGGAAGAGATCAGAGCTATGAAGAGACCTGATGGTTAAACTAATAGAAAAATTGTTTATGAATTTCGATAATTATGCTACAATGATATGTGAAATAATTGAAGGAGATACAGA	1967.28	1908.43	1892.07
16	CAAAAAAACATGGACAGGGGGGGGTTTTTGTTATAGTACCCTTCTTGTGAGACTAGAGAGATCAGGGCAATGACGAGGCATTATTCTGAAAATGGTCTAAAAAGTGTTTATGACATACAGAAAATGTGGTACAATGATAATTAAAATCAAAAGAAGAGATACGAG	1186.11	1092.2	1178.3
J23119-iGEM	TTGACAGCTAGCTCAGTCCTAGGTATAATGCTAGC	1702.96	1731.34	1608.95
J23118-iGEM	TTGACGGCTAGCTCAGTCCTAGGTATTGTGCTAGC	565.623	564.755	590.737
J23114-iGEM	TTTATGGCTAGCTCAGTCCTAGGTACAATGCTAGC	28.2697	28.7805	26.9564
J23110-iGEM	TTGACGGCTAGCTCAGTCCTAGGTACAGTGCTAGC	753.891	782.751	763.024

## Sheet: NAR-method promoters
Sequence_name	Artificial sequence oligos	Promoter activity(Fluo/OD600)
		biological_replicate1	biological_replicate2	biological_replicate3
NAR-model
1	AACACATTAGGGGCTCGCAACCATCATATGCCGCGCGTGGTATGGCTAAAAAAAAGCTCACCCCGCTATTTACCCACATGTAACATAGTGTCTACTGACTGAATTTACTATAGTATGATGTATGATAGAATATTATGATATTAAATTCCTATGGGAGAAAATGAT	265.839	252.855	270.282
2	AGCAACCCTTTTTTTACCAACGGAATACGGTGTATAGAAACGTATGGCCATCGAAAAACTTATCAGAGAAACCTGTGAAGCGATCATAATCGTGTAATATTCTAATCTTTGTCTTATATTATCATAATATTATAACAATAAAAGAAAAGGATGATGCTGGTAGTT	85.6061	93.2682	86.238
3	TAATACTCGGATGCCGGGTTTTTTGTAGGAGCAATCACTAATTTGGATGCGCACCCATCCCAAGGAATCTATGGTATGCTTTATAGATACGGTAAATGGAATATAATAGTATGATCTATTACGATAGAATATATAATAGTGTATACCAGGAAAGGGGTGTGTCAG	277.952	269.766	220.821
4	AATCCTTTGTCGAACAACGGATCTGAGAAAGACTCTGTCGCCCCGATCCCTAACCCAGCCTGTTAATTCCGATTGTCGGCGAAATTATGCTATTTCTATAAGATACTAGCTGATATAATATAATATAGTAATCATATAATATAAAAAGGTGATGCGGGTAGTACC	178.035	207.529	215.114
5	GATTACAATGACGGTCTGGAACCCCCCTCTAGAAACTAACAATCTTTTTTTGAGAATGTTTCTCCGAGTAGGAACAACTATTTGCTACTAAACTTCTCTGGTTCCCGGCTTTTATATAATATAGTATAATATAATAATGGTTTCAATCTATGATGGGTCCTACCG	206.488	197.868	227.033
6	CACTCAGAGAAAAAAAATATTGATTGGAAGTCAATTAATACTGCTAAAAATATGGTCAGTAATAGAGTAAAAATTACTCACAGCTAGTAAAACAAAGAATGGTATTCTTTAAACACTAATATGATAATATATCATATTATGATATATGAGAAGGTGGTGGTTTTC	57.2671	59.4852	55.639
7	TAACAGCAAAAACCCGGGGCTGGGAAAAGGGTTGGGGTTCTTTATAACACCTTGCGGTCAATAATCGTGTTTAAAAACGGTGATCATACTTGTCACGTTTATACTATACTATTGTTTAGTATAATGCTATATTATTTGCTACGAATGTGGAGTGGTGTATTAGTC	691.097	636.659	694.263
8	TTATTCCGTTGATATGGTCGCAGGTATGCCGATTACCAACCGTTAATACGGCTAGCAGTTTAAAATGATTATTTTCATACTCGTCTCAGAATGATTCCTTCCCCTCTTTAAAATATATTTTAATATAATATAATAATAGTATTATCTAGAAAGACTTGGGAAGCC	49.8303	52.5738	52.0385
9	ATAGTCATTAATGGTCTGGTCTCCTCCAGCATGATATGAAGAAGCACTATCAGCATTAATCGCTAGTTTTTTACATCATGGGTTGTAATAGTCTCTTAACCTATCATAATTATTATCGAAATGATATAATATATTCTAATGTTATAATTTGTAGGAAGAAAGTAT	196.222	180.3	205.706
10	AAAATTATATTAATAGCGGGCTGGCCGAGGAAGCCTCGTAACGCCTTTTGCCTACTGTTTATTTTTAATCTTAGTGCCTTACTTGCAATTAGTATATAAGATAAAATATTTGCAAATGTTATTATATAATATTATGATGGAATAGCTGAAAGTGGTGTATTTGCG	398.356	399.941	396.691
11	AATAGAACAAGGCCCCCTGGTAAATAAAATCGCGACGCAATCACAATGCTCATGTTTCGTAGGTAGAAAGTAACAAAAATTTATTCAAAGAACTGTCCAACGTAATATGTTAGCGTGATATTGTATAATTTAATGGTATGATATGATGAGTAAAGATGGGTTATT	125.777	129.341	132.045
12	CATTACCATATTCGCTCTTTCGATGGGCACCTATTTGGGATCGGAAGATGTCGAGAAAATCCTGTTTCAGTATATCATGTTCCTGTCAATAGAGCATGCTTATTATTTTATATGCTAAAATATAGTAGTATGTATATTATATTATTAATGTCAGGGGCTATTACT	144.293	142.307	143.868
13	TCTGCTTTTTATATTGGGGGCGTAGCCACAACTGATAGTTAATGTATAATAAGGCCCTTCTCATGGGCACCCGGATAATTAATAAAAATTGCTAACATGATTATGTGATATTATCCTTAATATTATAGTATTTTAATCATAGAACGATGAGAAGGTACAAGGAAT	121.418	118.121	133.809
14	TCACATAAACAACTTTACTTTTGGCTGAGAAAAATATTTTGTAAACATGGTGGCGTCTGATTATTTTTTGCGAATAGACCGGCGTCCTACCCGACATCCTATTGAAAAATGTGATTTATTATCATATAATAGTATAATATGTTCCCGTATTGTTGAGGAACAAAT	556.19	505.289	543.678
15	CAAACAACGCCTATAGTTTTTCGTGTTTCGAAATTCGGTGTGTTTGATATGATTGTGCCCGATTCGGAGAAATCCGCTGATGTTAAAAATATGGTATAGTCTAATATGCTCTAATATGGTATTGGATACTTAAGATAATACAGATAAAAATGAGGAAGAAAGGAT	154.472	145.85	142.693
16	AATAATATTTCCCCCGGTTCTGAAGATGGGCACGGCTTCGGCCTATATGACAATGTTTTTCATACTATAATGGATGATCGAAACATCTAAAATTTATGATGCCCTTCAATGATAATAGTATCTTTAATATTAGATAATATCTGAAAAGATAAGAGGTAGGTTACC	38.3222	30.543	30.894

## Sheet: IPTG-inducible promoters-2lacO
Sequence_name	Artificial sequence oligos	Promoter activity(-IPTG)(Fluo/OD600)			Promoter activity(+IPTG)(Fluo/OD600)
		biological_replicate1	biological_replicate2	biological_replicate3	biological_replicate1	biological_replicate2	biological_replicate3
1
Origin	AAGCTGTATTCCTTATAATATAGGGAATTACAGCTTGCTTTTATTTTGAAAATATTTTTTTATAAGGCGTGGAACATCATGGTAAATAATACTTGCAAGTTTTTTAAAAAATATGTATCATTACTGTAATAGATAAATAATACAGTGGTAATAGAAGGTGAGTAA	1618.03	1593.39	1541.88	1540.66	1407.82	1276.56
Substitution	AAGCTGTATTCCTTATAATATAGGGAAAATTGTTATCGGATAACAATTAAAATATTTTTTTATAAGGCGTGGAACATCATGGTAAATAATACTTGCAAGTTTTTTAAAAAATATGTATCATTACTGTAAATTGTGAGCGCTCACAATTTAATAGAAGGTGAGTAA	192.845	189.029	181.775	913.537	994.938	988.917
DeepSEED	TCGCCTTTTATATTATAATAGGAAACTAATTGTTATCGGATAACAATTTAGGAGGATATGAAGAGGATTTCTAATAATTTGGTAAAAAGTTCTTGACACTTGTCTCTATATCCAGTATCATCACATAAAATTGTGAGCGCTCACAATTATAAAGGAAGAAATAGC	490.859	473.249	391.013	1468.4	1504.49	1462.29
	TCGCCTTTGATATAATAATCTAATTCGAATTGTTATCGGATAACAATTTAGGAGGGAAGGATGACGTAATTTTTGTAATTGGTAAAAAGTTGTTGACACCTCTCCCTCTTTGATGTATCATAACATAAAATTGTGAGCGCTCACAATTAGAAAGGAAGACATTGC	466.899	446.831	434.69	1437.42	1475.79	1510.24
	TCGCCTTTGCTATTATAATAGAATGTGAATTGTTATCGGATAACAATTAAGGAGGGTAAGAAGATGTATTTTTTATATGTGGTAATAAGTCCTTGACACTTGCCCCTTTTTTCAGTATCATAACCTAAAATTGTGAGCGCTCACAATTAGAAAGGAAGAAATTAC	305.089	316.095	313.049	1155.46	1149.52	1210.36
2
Origin	GTTTGTGCTCGAAAAATAGCAGCGATTGAATGTATTTATAATTTGATTTAGACATTAGTTTTTATTTCAAGCAAAAAATTTGACAAATCAAATCAATTATATTACAATTTTTTAACGTATATTACAAAAATATATTTGGAAGATTTATTCAGATTTGGAGGATTT	248.303	255.608	250.484	247.253	271.425	266.935
Substitution	GTTTGTGCTAATTGTTATCGGATAACAATTTGTATTTATAATTTGATTTAGACATTAGTTTTTATTTCAAGCAAAAAATTTGACAAATCAAATCAATTATATTACAATTAAATTGTGAGCGCTCACAATTTATATTTGGAAGATTTATTCAGATTTGGAGGATTT	355.037	342.189	350.575	679.944	707.276	715.675
DeepSEED	CTCCTTATTAATTGTTATCGGATAACAATTCAGGGGGCCCGAAGAGAAATAACTTGACTTATAAAATCTTGCTTGACAATTGACAAGATCTAACTATTATATTATCCGAAAATTGTGAGCGCTCACAATTGGATAAAGAAGATAAAAATTTAAAGGAGAGTTTGA	100.821	105.413	99.4786	788.245	776.815	767.841
	CTCCATATTAATTGTTATCGGATAACAATTCTGAGAGGATGGGGTGATTTATGTTTTCTTTTTCAATATTGATTGACAATTGACACGGTCTAACTAATATATTGTACGAAAATTGTGAGCGCTCACAATTGGATTAAGAAGATAGAAAAATAAAGGAGAGTTTGA	26.1985	31.1532	30.2293	281.076	290.03	290.118
	CTCCATATCAATTGTTATCGGATAACAATTCTGGGGGGAGGGGGAGATTCAAATAGTTTTAAAAGACATCGATTGACAATTGACACGATCTGACTATTATATTATTCGAAAATTGTGAGCGCTCACAATTGGATTGAGAAGATTAAAAAATAAAGGAGAGTTTGA	46.0848	47.6563	56.1258	580.668	599.181	570.326
3
Origin	GGCGGGCCGGAGTCGGAGCGGTCCGCCTGTCCGCCAATAAAAGGGACGCATTATTTATTGGCAATGGACTTGGCTGGCAGCATTGTTCCCTGGAGGTTACAATAGCCCGGTTATGCCGGTGTCTATTGGTAGATTTCCGGCTTTCGCAAGAATAATAGAGTCGTC	52.4209	51.663	52.0399	52.4097	51.5279	54.0163
Substitution	GGCGGGCCGAATTGTTATCGGATAACAATTCCGCCAATAAAAGGGACGCATTATTTATTGGCAATGGACTTGGCTGGCAGCATTGTTCCCTGGAGGTTACAATAGCCCGAAATTGTGAGCGCTCACAATTAGATTTCCGGCTTTCGCAAGAATAATAGAGTCGTC	1.51781	2.22802	1.57659	11.6031	9.83389	10.0346
DeepSEED	CAGTCCTGAAATTGTTATCGGATAACAATTTTTATCACGAGGATCAATTTATTGAAATTGGCATTGACTTACCAATTCATGTGATTTTATAGTCTACTACAATTAACTGAAATTGTGAGCGCTCACAATTAGAGTAGAGTAGAAAATAAAAGTAGAGGATTACGC	79.746	83.6148	84.8695	483.383	442.15	502.939
	CAGTCCGTCAATTGTTATCGGATAACAATTTTTCTTTAGGGGCTCATTCCCTTTAAATTGGCATTGACTTACCTATTCGAATGATTTTATAGTCAACTACAATAAACTTAAATTGTGAGCGCTCACAATTAGAGTAGAGTAGAAAATAAAAAAAGAGGATTACGC	107.062	105.174	100.285	618.759	602.957	624.26
	CAATCGCGAAATTGTTATCGGATAACAATTTTTCTGAAGGGTATCATTTTACTGAAATTGGCATTGACTTACCAATGCAAATTATTTTATAGTCAGCTACAATAAACTGAAATTGTGAGCGCTCACAATTAGAGTAGAGTAGAATATAAAAGAAAAGGAGTACGC	200.608	176.681	180.861	880.996	904.659	879.822
4
Origin	GCCCAGAAAATCACATAAAAAAGGTTGGGCGTCACGTGTATGCAGTGACCTTGTGAAACTCTACTCGACTTGACAAGCGGTCCCAGGGTGTTAAGTATCCTTCCATTGCCCGATAAGGCGGCGGTTGCCGCGGGGGGTCATAAAAGAGACGAAGGAGTGGGTGTC	34.8181	34.5156	37.6452	33.9618	35.9487	35.8361
Substitution	GCAATTGTTATCGGATAACAATTGTTGGGCGTCACGTGTATGCAGTGACCTTGTGAAACTCTACTCGACTTGACAAGCGGTCCCAGGGTGTTAAGTATCCTTAAATTGTGAGCGCTCACAATTGTTGCCGCGGGGGGTCATAAAAGAGACGAAGGAGTGGGTGTC	0.88154	0.876789	0.92327	2.76507	2.95004	3.32544
DeepSEED	CAAATTGTTATCGGATAACAATTTTTAAAAGTACATTAAAGGGTTGCTTTCAGTGAAATGTGTTAGTCTTTTAGAAACAGATTAGAGAGGTTAAGTTGGTTTAAATTGTGAGCGCTCACAATTATGTTATGATATGATATGATAGAAAAAATAAAAGGAGGATTG	54.3305	55.0507	55.2288	165.954	177.198	167.017
	CAAATTGTTATCGGATAACAATTCTCAAAAGTTTAGTATTGACTTGATTCCAGTGAAATTTGATATACTCCTAAAACCAAAATAGGGAGATTAAGTTGGTTTAAATTGTGAGCGCTCACAATTATGTTATGATATAATATAATTGAAAAAATAAAAGGAGGATTG	25.635	28.2535	28.3818	261.326	237.271	235.485
	CAAATTGTTATCGGATAACAATTATTAAAAGTATATTATTGGGTTGCATCAAGTGAAAAATGGTAGACTCGTTGAAACAGAATAGAGAGGTTAAGTTGGATTAAATTGTGAGCGCTCACAATTATGTTATGATATGATATGATAGAAAAAATTAAAGGAGGATTG	44.749	42.8952	42.4235	107.949	115.804	109.639
5
Origin	TATAGAATTAAAAATAAGAATTTGATAGTATTGGAGTAAGGAGTTTTAATAACAGTATATTAAGTCGTATTAATATGTTGTTGCAAATGTTTTGGTATAATATTAAATTTTATTATTTTTACGAAAGCATTTGATAGAATTCAAAAAAATATAATGGAGGTTAAT	303.889	319.879	308.323	297.801	320.478	308.652
Substitution	TATAGAAAATTGTTATCGGATAACAATTTATTGGAGTAAGGAGTTTTAATAACAGTATATTAAGTCGTATTAATATGTTGTTGCAAATGTTTTGGTATAATATTAAAAAATTGTGAGCGCTCACAATTATTTGATAGAATTCAAAAAAATATAATGGAGGTTAAT	7.17757	8.48403	7.40211	36.6814	37.0082	35.171
DeepSEED	CAAAAAAAATTGTTATCGGATAACAATTCAGAGAGGTGAGGGCGTGAGCCATTTTTAAATTTATTCGTATCCTTTGCATTTTGCGCAGAAGATTGTATAATTCTAGCAAATTGTGAGCGCTCACAATTATGATAGGACTAGATTGAAAATAAAAGGAGATTAGCG	82.0686	80.4066	77.6598	804.523	795.201	805.27
	CAAAAAAAATTGTTATCGGATAACAATTCAGAAGGGGGAGGCGGGCATTCAACTTTAAATTAATTCGTATATGTTGCATTTTGCACGAAACAAGGTATAATTCTTGAAAATTGTGAGCGCTCACAATTATGATAGGAATAGATTGAATTTTAAAGGAGATTAGCG	159.294	136.642	196.845	941.591	994.853	935.837
	CAAAAAAAATTGTTATCGGATAACAATTCTGAGCGGGGAGGGGGTCAGGCAACTTTAAATATATTCGTATCCGTTGCAAATTTCACGAACAATTATATAATCTTTGCAAATTGTGAGCGCTCACAATTATGATAGGAGTAAATTGAAAAATAAAGGAGATTATCG	5.70617	5.85014	5.03289	87.4451	83.9196	88.6341
6
Origin	AAACGCCGTCAATTAAGCATACAGCTGCATATCATAACAGTTTTGACTTGATGTGAATGATGAAAAGCATTATTTCAATGCTATTTTTTGGGTTTTTGGTTTTTAAAAAATAAAACTCAGGGGTATACTTAGATTGGAATCAATCTAGTAAGGGAGGAAAAACAT	688.669	620.197	647.154	637.436	613.94	654.402
Substitution	AAACGCCGTCAATTAAGCATACAGCTGCATATCATAATTGTTATCGGATAACAATTATGATGAAAAGCATTATTTCAATGCTATTTTTTGGGTTTTTGGTTTTTAAAAAATAAAACTCAGGGGTATACTTAGATTAAATTGTGAGCGCTCACAATTGAAAAACAT	11.9535	11.1428	11.4744	104.221	110.14	101.132
DeepSEED	CAAAATTTTGCTTGCTTTTTTAAGTGTTTCTATATAATTGTTATCGGATAACAATTCGGAAGGTCGGCGGAAGGAGGCGGAATCCAAACATGAAAAGATATTTTAAACTTTTTAAAAACGTGGTATACTGTTATTAAATTGTGAGCGCTCACAATTGGATAGGAG	463.418	451.899	446.818	1132.81	1180.43	1205.32
	CAAAATTTTGCTTGCCTTTTGGGGATTTTCTATAGAATTGTTATCGGATAACAATTCGGGAGTTTGGATGAAGGAGGGGAAAGCCTATTAGGAAAACATATTTTAAACTTTGAAAATACATGTTATACTGTTATTAAATTGTGAGCGCTCACAATTGGATAGGAG	214.161	211.095	200.262	706.931	817.955	814.124
	CAAAATTTTTATTGCTTTTTTGGGAATATCTATATAATTGTTATCGGATAACAATTAGGGAGGCCTGATGTCGGAGGAGGAAGCCCATCAAGAATAGCTATTTTAAACTTTTGAAATACGTGTTATACTGTTATTAAATTGTGAGCGCTCACAATTGGAAAGGAG	288.429	290.669	291.077	636.674	682.068	742.003
7
Origin	CATTAATTTGTACCTAGGCTTTTATATATTTTTTAAATATAAGTTAATCATTTAGTCACTACTTATTAATAAAAATTAAGTTATTTTTCTGACATCTTACTGTAGTTTCTTTTAAACATCATGTAAAATGGAACATAACTTAGAAAAAAAGGAAGTTGATCTCGA	410.88	425.249	418.031	423.535	392.708	398.215
Substitution	CATTAATTTGTACCTAGGCTTTTATATATTTTTTAAATTGTTATCGGATAACAATTCACTACTTATTAATAAAAATTAAGTTATTTTTCTGACATCTTACTGTAGTTTCTTTTAAACATCATGTAAAATGGAACAAAATTGTGAGCGCTCACAATTTGATCTCGA	21.9954	24.0971	24.8133	125.359	131.886	139.077
DeepSEED	CAAAATCTTTGACCGTGAGGGGGCGTTTTTATTATAATTGTTATCGGATAACAATTCGGGAGGCCGGAACTATGATACGGAAGGTAATTTTCGCTCTTACTTGACATCGGTAGGCTTACCTCGTAAAATGATATTAAATTGTGAGCGCTCACAATTGGAGAGGAG	759.544	786.928	761.733	1774.88	1865.06	1773.17
	CAAAATTTATGTACAGCTCGGGCGATTTTTTGTGAAATTGTTATCGGATAACAATTCATGAAGCGGGAAAGATGAAACGAGAGGCAAAATAAATGCTTACTTGACAACTGGGTACAAGCCTCGTAAAATGATATTAAATTGTGAGCGCTCACAATTGGAGAGAAG	252.353	207.742	248.953	1301.82	1402.14	1395.6
	CAAAATGTGTGATACAATTAGGGGGGTTTTTTTGTAATTGTTATCGGATAACAATTCGGAAGGTCGGAACGATGAAATGAAAGCTAAATTTTATGCTTACTTGACAACACGGTAAATCCCTCGTAAAATGATATTAAATTGTGAGCGCTCACAATTGAAGACGAG	657.281	638.272	618.733	1753.79	1728.95	1773.47
8
Origin	TTTTTACAAAAACAATAGGTTTATGTTACAAAATATTTCAAACAGATGAAAACATATCATTTTTTTCAAAACTTGCTTACAGTCGAAAATAAAAGACTCCTATGACTTTTTTATTTTCACAAAAAAAGGTAAAATAGAATGAAGTATGAATGGAAGAGGTTGCTT	236.292	239.468	240.91	249.773	240.272	248.64
Substitution	TTTTTACAAAAACAATAGGTTTATGTTACAAAATATTTCAAAATTGTTATCGGATAACAATTTTTTCAAAACTTGCTTACAGTCGAAAATAAAAGACTCCTATGACTTTTTTATTTTCACAAAAAAAGGTAAAATAGAATGAAATTGTGAGCGCTCACAATTCTT	11.4645	11.3053	13.941	88.7136	92.4463	89.1793
DeepSEED	TATAAAGAAAAAATATTGACAAATAGCTTCTTTCCCCGTATAATTGTTATCGGATAACAATTGAGGAGATAACGGCGGGCATACCGGAAATAAAGTCAAATATGACTTGATTTTGAAAGATTTTATCCGTAAAATAGACGTAAATTGTGAGCGCTCACAATTGGA	1545.37	1544.62	1558.25	2211.41	2252.97	2228.45
	TTTTGAAAAAAAATATTGACAAATGGTTCCTTACGCCGTATAATTGTTATCGGATAACAATTCAGGGGATTACGGCTGATAGACCCATAATAAAGTCACATATGACTTGATTTTTAAGCATTATTACCCTAAAATAGACGTAAATTGTGAGCGCTCACAATTGGA	1432.63	1348.35	1336.17	2206.15	2170.13	2289.71
	TTGCAATAAAAAATATTGACAACAAGTTTCTATCGCCGTATAATTGTTATCGGATAACAATTGAGGAGATTCCGGCGGTCATGACGAAAATCAAATCACTTATGACTTGATTTTTGACGTTTCTTACTCTAAAATCGACGTAAATTGTGAGCGCTCACAATTGGA	1182.08	1183.26	1135.85	2296.89	2345.9	2260.16
9
Origin	TGAAAGTTGATATTAAATTTTACATAATTAGGGATAGAATTAATTGCAGGATTGCCAGTGAATGCTATTAGTAGAGAAAATTATTACAATTTTAAATATGTTGTTTTCAAATAATATACATGTATGATATAATTATGAAGTAAAAAAATTGAAGGGAAACTTATT	575.622	574.224	491.362	553.585	560.54	601.664
Substitution	TGAAAGTTGATATTAAATTTTACATAATTAGGGATAGAAAATTGTTATCGGATAACAATTAATGCTATTAGTAGAGAAAATTATTACAATTTTAAATATGTTGTTTTCAAATAATATACATGTATGATATAATTATGAAAAATTGTGAGCGCTCACAATTTTATT	113.679	112.82	98.7733	376.002	373.618	396.84
DeepSEED	TTATAATTGTTATAATAAAATATATAAAGGTGAGTGAGGAATTGTTATCGGATAACAATTAGGAGGTGAAAAAGGATCATTAAATTCTCATTTTTTCACTTGACTTTCAAAGTAAACACTGGTAGTCTATAATGAAACTAAATTGTGAGCGCTCACAATTACGGA	795.975	776.634	777.651	1485.89	1484.06	1646.85
	TTATAATGATTAAAATCATAATGAAATAGGAGAGCGAGGAATTGTTATCGGATAACAATTCGGTGAGGAATAGGGATTAAATAATACAAATTTTTTATCTTGCTTTTCAAAGTCATAACTGGTACACTATAATGACACTAAATTGTGAGCGCTCACAATTACAGA	243.316	227.697	219.066	503.119	507.21	544.693
	TTATAATGATTATAATATATAATGAATAGGAGAGCAGGGAATTGTTATCGGATAACAATTAGGAGGGGAATAAGGGAAATTTTATGCAAATATTTTTTCTTGATTTTCAAAGTAAACACTGGTAGAATATAATGACACAAAATTGTGAGCGCTCACAATTACAGA	478.493	455.149	464.367	858.48	925.631	910.992
10
Origin	AATTCCAAAAATCAATTATCAATTTGTGAAATCAGAAGATGACTCACTTTTACTTCCAAGTCCTTTAGAAAGTCAATATTTAACAGTAAAATATGAGCAATAAGAGCCAAATGAGTTGAGATTCTATGATAAAATGAAGTCATAAAGATTAACAAAGGAGCATTA	233.722	265.701	196.55	222.414	218.696	244.766
Substitution	AATTCCAAAAATCAATTATCAATTTGTGAAATCAGAAGATGAATTGTTATCGGATAACAATTCTTTAGAAAGTCAATATTTAACAGTAAAATATGAGCAATAAGAGCCAAATGAGTTGAGATTCTATGATAAAATGAAGTCAAATTGTGAGCGCTCACAATTTTA	8.53408	9.48962	8.21792	37.7476	35.2	37.0732
DeepSEED	TTTTTAAAAAAAAGATTGACTGGTATCTCCATTCGCCATAGAATTGTTATCGGATAACAATTGGAGGCAGTTCGTCAGGAAGGAAAGAATCGAAAAAAAGTGGGAGCCATATACGATTATGTGATATAATAAAATAGAATAAAATTGTGAGCGCTCACAATTGGA	1577.75	1540.11	1539.65	2109.23	2135.7	2054.48
	TCCTTAAAAAAAAGATTGACTAATGGCTCATTTCGCCGTATAATTGTTATCGGATAACAATTGTGGATAGTTCAGCCGGCAGAAGATAAAGATATTTTCTTGGGAGCCATTGACTAATGTGTGATATAATAAAATAAACTAAAATTGTGAGCGCTCACAATTGGA	1035.21	980.607	1053.88	1642.2	1657.43	1715.88
	ATTGAAGAAAAAAGATTGACTCATACGTGCCCTCGCCGTATAATTGTTATCGGATAACAATTGGAGGGAAATCGGAACGAAAACTTAAAACTAAAAAACGTACGAGCCATTGTCGAAGATGTGATATAATAAAATAAACTGAAATTGTGAGCGCTCACAATTGGA	1445.07	1358.13	1402.67	2178.05	2152.73	2184.57
11
Origin	ATGCTGTGTACTTCGTAAGGGCACCTGTAAACATTTAAAATTAAAAAATTAATTTTGACAAACTATATTTGTTTAGGGATACACTATTATTAACAATATTCTATACTTCATAAAAAAGATATTTAATGTTATAATATTTTTTAAACTTGAATATGGAATATATTT	185.918	170.924	192.531	172.698	188.014	173.888
Substitution	ATGCTGTGTACTTCGTAAGGGCACCTGTAAACATTTAAAATAATTGTTATCGGATAACAATTCTATATTTGTTTAGGGATACACTATTATTAACAATATTCTATACTTCATAAAAAAGATATTTAATGTTATAATATTTTTAAATTGTGAGCGCTCACAATTTTT	124.139	123.347	124.478	222.859	226.734	222.028
DeepSEED	TTTATAAAAAAAAGATTGACATATTGGGTTTTACGTCGTATAATTGTTATCGGATAACAATTGAGGAGAATACGGCGGGAATGAAGAATAAGGATTCAATAGTTGATTCATATTGGAACCATGTTATAATATAATATAACTAAATTGTGAGCGCTCACAATTGGA	1641.61	1580.33	1598.56	1894.87	1944.73	1919.92
	TAAATAAAAAAAAGCTTGACTAATGGATCTTTAGCCCTTATAATTGTTATCGGATAACAATTGAGGAGATTTCGGCGGGCAGGAAGGATAAGGATGCAATTCTTTATTCATATGGAAATTGTGTTATGATATAATATAACTAAATTGTGAGCGCTCACAATTGGA	1628.63	1600.08	1626.35	1902.36	1901.25	1864.46
	CAAATAAAAAAAAGCTTGACTTGTCTGCCCTTTCGCCGTATAATTGTTATCGGATAACAATTGAGGAGGATGCGGAAGGAAAGAACGAAAAGGAAACACTTGTTAATTCATATTGAAACAGTGTTATAATATAATATAACTAAATTGTGAGCGCTCACAATTGGA	1647.96	1638.94	1571.48	1874.41	1799.02	1842.78
12
Origin	ACACACTAAAAAACCACCACTAATAAAATTATACTAACCATTTCAAAAAGAACTAACAGATAACATAACTATTTACAATAACATAGTATTAAGTTTTTCTATTTTATATACTTTTAAGCTATTTATCTTTAAAATATGTTTAACAAAATGATAAAGGAATAAGCG	131.016	141.475	146.674	140.116	141.295	137.638
Substitution	ACACACTAAAAAACCACCACTAATAAAATTATACTAACCATAATTGTTATCGGATAACAATTACATAACTATTTACAATAACATAGTATTAAGTTTTTCTATTTTATATACTTTTAAGCTATTTATCTTTAAAATATGTTTAAATTGTGAGCGCTCACAATTGCG	67.9063	68.5151	65.6784	130.628	141.328	128.678
DeepSEED	CTACAAAAAAAAAGATTGACTACTTTTTTCATGGCCCTTATAATTGTTATCGGATAACAATTGAGGGCAATACTGCGGGATGACGTCTAATAAAATCTCTTGTTTATAGTAGTTTTTTATGTTATATAATAAAATAAACTTAAATTGTGAGCGCTCACAATTGGA	1463.8	1458.5	1477.01	2088.64	2103.59	2055.38
	GTGGGGAAAAAAAAATTGACTACTAGTAGGTTCCGCCTTATAATTGTTATCGGATAACAATTGAGGGAAAGATAGAGGGAAGGTGAATTACGATATTTCTTGTTTATACAAGGCATTAATGTGATATAATAAAATAAACTAAAATTGTGAGCGCTCACAATTGGA	1247.78	1210.86	1182.79	1944.64	1962.08	1984.57
	TTTAAAAAAAAAAGATTGACAAACGGTTCGTTACTCCTTATAATTGTTATCGGATAACAATTGACGGGAATTCGGAGGGAAGGTCTGACATGAAATCTCTTGTTTATACAGGGTTTTTAGGTGATATAATAAAATAAACTTAAATTGTGAGCGCTCACAATTGGA	1146.28	1048.36	1112.05	1695.91	1745.05	1650.45
13
Origin	AATTTTACCTTTATAACAAAAACTTATACCACGTTTAAACCCTCTATTACCAAGGTATTATAACGAATATGGCTCGAAAAAAGGCGAATTCACAATTTTGTCATAGATTATTTTGTTTTTGTCTGTTAAAATCAAACAAGAAAATTAAATTTAGGGTGATAATGA	1386.97	1485.04	1447.8	1453.79	1442.94	1524.97
Substitution	AATTTTACCTTTATAACAAAAACTTATACCACGTTTAAAATTGTTATCGGATAACAATTATAACGAATATGGCTCGAAAAAAGGCGAATTCACAATTTTGTCATAGATTATTTTGTTTTTGTCTGTTAAAATCAAACAAAATTGTGAGCGCTCACAATTTAATGA	91.0415	109.733	102.628	495.376	496.141	529.322
DeepSEED	CAAAATATGTTATAATATTTTAAGAATGTGAAAGGAGGAATTGTTATCGGATAACAATTTCGGCAGAAATGAAGATAGGCATTTATGCTTTTTATGATTGTCATTGACACATCGAATATTCTAAGGTAAAATGACAGTAAATTGTGAGCGCTCACAATTAGGACG	488.448	489.708	503.574	1290.19	1243.24	1311.9
	CAAAATATGTTATACTAATATAGAAATAAGAGAGGACAAATTGTTATCGGATAACAATTCCGGCTGCAGCTACATAAAGTATGCGAAAAATTGCCTCTTGTCATTGACTTAGTCAATATTGTACGGTAAAATGACAGTAAATTGTGAGCGCTCACAATTAGGACG	432.966	440.258	453.27	1072.21	1164.12	1180.15
	CAAAATCTGTTATAATAGTCAAAGAAGTACAGAGGAGAAATTGTTATCGGATAACAATTCAGGGTGAAATGAAGGTGAATATATCAGAATTTTTTTATTGTCATTGACAAACCGACTAGTCTTAGGTAAAATGGCACTAAATTGTGAGCGCTCACAATTTGGACG	485.36	540.154	514.047	1359.71	1343.98	1409.59
14
Origin	AGCAATCATGTTTGTAGCGGTCGTCTTCCTTCGTTCCTGCTTCTAAGCTCGCTTTCTTGCAAAACGATTAACGTTTATATCATCAAACTCAAGGTTAAGTTGAGATGGTTTCGCTACTTTGTTAATCTATTCACGTAGACAACAACATAAGGGAGGGACTATGTT	798.339	786.577	777.212	777.195	783.823	766.536
Substitution	AGCAATCATGTTTGTAGCGGTCGTCTTCCTTCGTAATTGTTATCGGATAACAATTCTTGCAAAACGATTAACGTTTATATCATCAAACTCAAGGTTAAGTTGAGATGGTTTCGCTACTTTGTTAATCTATTCACAAATTGTGAGCGCTCACAATTGGACTATGTT	1.14844	1.65284	1.7337	41.9717	44.7669	47.6393
DeepSEED	CAAAATTTGTTGTCAATTTCAGGATTTTTTATATAATTGTTATCGGATAACAATTCGGAAGATAGGAAAGATCGGTGCGAGAAATACATTTTTTTTTACTTGAGAAACTCAGAGAATTCTGGTAATCTAAGATTAAATTGTGAGCGCTCACAATTAGGATAGAAG	926.203	887.005	880.088	1624.25	1576.04	1607.3
	CAAAATTCGTTGACATATTCAGGCATTTATATATAATTGTTATCGGATAACAATTCTGAAGATAGGAATGTACGGCGAGAGGAATCGATTTTTTTTTACTTGAGACTCTTGGGAGATTCTGGTAATCTAAGATTAAATTGTGAGCGCTCACAATTAGGATAGACG	1130.98	1109.3	1124.69	1936.34	2004.82	1871.6
	TAAAATTTGTTGACATTTTGGGGGATTATCATACAATTGTTATCGGATAACAATTCTGACGAGAGGTATGTACGGGGCGAGAAATACCTTTTTTTTTACTTGAGAAACTCAAGTAATTCTGGTAATCTAAGATTAAATTGTGAGCGCTCACAATTAGGATAGGAG	665.735	662.441	683.042	1569.24	1676.29	1679.67
15
Origin	AATTGCTTTGATGACAAGATAAACCATATGCCCGGGCCAACAACACCGGACAGCACTTGACCAGAAGGAAGCCCGCGAAGAAATTTGCGGGCTTTTTTGATCGTTCCGCCCACAAACACCGGTGTTACAATAAAGCTGTATTGGGAACAAGAAAGGAAGATTCAA	27.4355	28.5152	28.7284	27.5388	29.4715	28.7506
Substitution	AATTGCTTTGATGACAAGATAAACCATATGCCCGGGCAATTGTTATCGGATAACAATTGACCAGAAGGAAGCCCGCGAAGAAATTTGCGGGCTTTTTTGATCGTTCCGCCCACAAACACCGGTGTTACAATAAAGCTAAATTGTGAGCGCTCACAATTGATTCAA	0.50811	0.432026	0.662239	5.67064	5.02846	5.2151
DeepSEED	TCCCCATGTGTTATACTAAATGATAAGACAAGGAGCAAATTGTTATCGGATAACAATTCGGAGCGAGCTGTTAAATAATTCGTACTTTTTCCTAAATTGATCTTGACACCTCTCGATTCACTGTATACAATGACTTAAAATTGTGAGCGCTCACAATTGGATGAC	597.411	590.015	558.566	1576.51	1687.05	1571.29
	TCCCCTTGTGCTATATTAGGTGGCAGAAATAGGAGCGAATTGTTATCGGATAACAATTCGGAGGGATCTGCTCAGTAAATTGTCATTTTCTGTAATTTGATCTTGACAGCCCTAGATTTTTGTTATACAATGAATTAAAATTGTGAGCGCTCACAATTGGATGAG	588.832	565.443	569.21	1206.84	1317.36	1235.74
	TCCCCTTCTGTTATACTATGTAGAAAGAAGATGGGCAAATTGTTATCGGATAACAATTCAGAGGGAGATCCCGATGCAATTGTCTGTTTTTATAATTTGATCTTGATTTTCATAGATAATTGTCGTACAATGTATTAAAATTGTGAGCGCTCACAATTGGAGGAG	316.151	333.463	318.424	841.407	779.319	768.728
16
Origin	AAAATAATTCAATAAAAACCTCGTTATTACGCACAACCTTACATACAAATATAGGTTGTGCGTTTTTTATTTGTTTTGATATAAAGCTATTATTCATTAGATTTATACAATTATTCAAAACAATACTTTTACTTTTTATAGTTAATCCATTCATAAAACAAGAAA	12.5589	13.1261	14.6197	12.574	12.6978	13.8303
Substitution	AAAATAATTCAATAAAAACCTCGTTATTACGCAAATTGTTATCGGATAACAATTGTTGTGCGTTTTTTATTTGTTTTGATATAAAGCTATTATTCATTAGATTTATACAATTATTCAAAACAATACTTTTACTAAATTGTGAGCGCTCACAATTAAAACAAGAAA	10.6954	10.8479	10.2081	18.4378	18.8715	19.6165
DeepSEED	CAAAATTAAAAAAAATATTGACAACTTATCAAAAATTGTTATCGGATAACAATTTAGGTGATGTGGGGACTAAGAGACTTACGCCCCAAAAATTCATTGATTTTTCACACGATACAGATAGAATACTGTGATTAAATTGTGAGCGCTCACAATTGGATAGGAGAG	97.5371	89.6698	98.6863	575.834	594.665	592.28
	CAAAATTAAAAAAAATGTTGACAAAGTTTTTAAAATTGTTATCGGATAACAATTTGGGAGATAAGGGAAATGAGCGAGGTCAGCCTAAAATTTTCATTGATTTTTTCCACGGAACAGTTAGAATACTGTGATTAAATTGTGAGCGCTCACAATTGGATAGGAGGT	354.828	327.595	335.981	1052.42	1026.58	1056.25
	CAAAATTAAAAAAAATGTTGACAAATCTTCAAAAATTGTTATCGGATAACAATTTGGGTGAGATCGGGAATGAGCGAGGAAAGCATCAAAAATTCATTGATTTTTTTTACCGAACAGGTAGAATACTGTGATTAAATTGTGAGCGCTCACAATTGGATAGGAGGC	382.398	378.785	379.635	1045.8	1091.19	1093.66
17
Origin	ATTATTATGATTAGATAAAAGGTTATATAAATCTAATAAGAATAATAACTAATATCTAAAGAAGATAAGAAGGAAAAATATTTGGTCAAAATATATGAATTTGTAAAAAAAATACACAGATATTAAAATATTATTTTGAATAACCAAACTGGAGGTAAATTGAAA	31.2792	30.1879	26.7808	26.5976	29.2074	28.2101
Substitution	ATTATTATGATTAGATAAAAGGTTATATAAATCTAAATTGTTATCGGATAACAATTTAAAGAAGATAAGAAGGAAAAATATTTGGTCAAAATATATGAATTTGTAAAAAAAATACACAGATATTAAAATATTATTAAATTGTGAGCGCTCACAATTAAATTGAAA	6.57513	7.38986	7.88207	14.2531	15.3223	15.1211
DeepSEED	CGATTTTAAAGTTGACTTTTGAAAAACTTTCATATAATTGTTATCGGATAACAATTGGGAGAGACGGATGAAGGAGGGAAAGGAATAAGTCAGAAATCCCTTGTAAACATTTTGAAAAACGGTTAAAATGATATTAAATTGTGAGCGCTCACAATTGGATGCACT	639.566	636.694	651.872	1510.64	1374.16	1376.27
	AAAGTTTTTACTTGACTTTTTAGGATTTTTGTGATAATTGTTATCGGATAACAATTTGGAAGGACGGACGAAGGAGGGCCCAGGATAAATCATAAAGTCCTTGTAAACACTGATAAACCATGGTAAAATGATATTAAATTGTGAGCGCTCACAATTGGAGGAAGT	682.019	673.199	634.375	1263.77	1239.53	1239.07
	CAAATTTCCACTTGACTTTGTGGGGATTTCCATATAATTGTTATCGGATAACAATTTGGAAATAAGGCAGAAGGAGCTGAAAGGATATTACGAAAAATCCTTGTAAACATTTTGAAAACGTTTTAAAATGATATTAAATTGTGAGCGCTCACAATTGGAAGAAGC	664.662	688.839	654.453	1568.65	1539.18	1609.87
18
Origin	ATTTTCAAAGGAATTTTATCTAATCTGTAGTATTATATTAGAAGATAGAGTATTTGCGCGACTATATGTGTGTTTATATTTTTGTTGTGTAAATTATATGTAAATATAAAAAAATAGACTTGTTATAAACAAGTACAATTGTAGCTATCAAGGAGGATACATATT	121.527	95.5813	116.36	111.311	114.288	89.2285
Substitution	ATTTTCAAAGGAATTTTATCTAATCTGTAGTATTAAATTGTTATCGGATAACAATTCGCGACTATATGTGTGTTTATATTTTTGTTGTGTAAATTATATGTAAATATAAAAAAATAGACTTGTTATAAACAAGTAAAATTGTGAGCGCTCACAATTATACATATT	6.38009	6.92873	5.72811	7.59556	7.58668	7.05205
DeepSEED	CAAAATTGTGGTATACTTCTTAAGAATATGTTAGGAATTGTTATCGGATAACAATTCGTAACGAGGGCACAAGGATACCGTAAAAATTTTTTTTATAACTTGTATATAAAGGTTTTAACGTGATATAAAGTAAGTAAATTGTGAGCGCTCACAATTGGATACAGC	411.591	374.864	401.082	905.722	943.865	961.594
	CAAAATTGTGGTATAATATAGGAAAATTTGTTAGGAATTGTTATCGGATAACAATTCAGGAAGCAGTCCCAAGGATAAATTGAGATCTTTTTTAATAACTTGTCTATAAAGGTTTAAACGTGATATAAAGTAAGTAAATTGTGAGCGCTCACAATTGGATACAGA	321.72	316.24	311.442	626.826	684.666	618.145
	CAAAATTGTGCTATAATGAGAAACAATATGTAAGGAATTGTTATCGGATAACAATTCGGGACGAGGGCCGAGACATGAGTCAATAATTTTTCGAATAACTTGTCTATAAAGGTTCGAACATGATATAAAGTAAGTAAATTGTGAGCGCTCACAATTGGATACAGA	370.962	369.589	361.434	660.326	709.22	732.11
19
Origin	AAGACAGAAAGTGCACCAAGTTTCCCTCATTAGCTCAAAAAATGATTATCTTTGCAAACTAAAATGAGCAGGCTGGCAATCAAAACTGTTTTTATCGGGAGATTAGCGCCAAGTCGCTGCTCACATGATATGATTCATTGATAATAAAAGAAATAATAGATTAAT	52.4048	49.1082	50.2444	52.6547	54.8389	54.1975
Substitution	AAGACAGAAAGTGCACCAAGTTTCCCTCATTAGCTCAAAAAATTGTTATCGGATAACAATTAAATGAGCAGGCTGGCAATCAAAACTGTTTTTATCGGGAGATTAGCGCCAAGTCGCTGCTCACATGATATGATTCATTGAAATTGTGAGCGCTCACAATTTAAT	0.58866	1.17058	1.34463	9.65862	10.1373	9.30502
DeepSEED	TTGATTTTTACAACATTGTCTGCTATGATGCTGATAATAGAATTGTTATCGGATAACAATTGGCTGAAATTAGGAAGTGGGAAGGAAAATCATAAATAATGAGTTGCGCCAAAGTTACCAATATGTGTTATGATAAACTTAAATTGTGAGCGCTCACAATTGACG	331.089	361.01	333.869	1008.1	1059.7	1034.94
	TTGATTTTCACTTAACTTTTTGGTATACTCCAAACTATAGAATTGTTATCGGATAACAATTGGCTGAAGTTAGAGCGAGCGGGGAACATTCGTAAATAAAGGCTTGCGCCAGAATTATCAATATGTGTTATGATAAACTTAAATTGTGAGCGCTCACAATTGACG	261.744	271.992	265.623	760.872	735.454	756.25
	TTGATTTTTACAACTATTTCTGATATATTGAACATAATAGAATTGTTATCGGATAACAATTGGCCGAGATTAGGGCGGTTTAGGCAAATTAGTTAATAAAGACTTGCGCCAGAATTATCAATATGTGATATGATAAACTTAAATTGTGAGCGCTCACAATTGACG	106.95	108.58	106.493	426.822	453.039	427.253
20
Origin	TTTCCCTTTGCCCCCATAACCATTGCGAATAAGAAAGTTATATGGCATGCTATTTGAAGGCAGCATCTTACACGACACTTTATTCTATTATTAAGAAACACTTAGAGTCGCATGTGACACCAATTCGTAGTTCTACGGACGTTGCGAGCGCGAAAGGGCAGATAT	344.507	356.363	348.355	351.378	380.353	364.279
Substitution	TTTCCCTTTGCCCCCATAACCATTGCGAATAAGAAAGTTAATTGTTATCGGATAACAATTCAGCATCTTACACGACACTTTATTCTATTATTAAGAAACACTTAGAGTCGCATGTGACACCAATTCGTAGTTCTACGGAAAATTGTGAGCGCTCACAATTGATAT	8.36534	7.94741	8.93686	18.213	17.3307	17.3909
DeepSEED	TCCCCATTTTTAGAGTTGACAAATGTACAGAAGTTCTACAATTGTTATCGGATAACAATTAGGAGGGCAGAAAGGGGCACACATTAGTCATTATATCACTTGATTTGTCGCACGATTACTGGTAGGATAGTTCAATACTAAATTGTGAGCGCTCACAATTACGAG	449.37	459.012	407.432	1340.65	1338.88	1328.3
	TCCCCTTTTTTTGCATTGACATTAAATCTAAAGCCTTATAATTGTTATCGGATAACAATTAGGATAGGATAGAGGGATCTTTTGGCCATAAGAAATAACTTGCGTAGTCGCACTATGACTGCTATGATAGTTCAATACTAAATTGTGAGCGCTCACAATTACGAG	411.727	474.395	398.985	1433.7	1450.63	1467.06
	TTCCCCCTTTCAGGGTTGACTTATGGCCTGAAGATCTATAATTGTTATCGGATAACAATTAGGAGGAGACATAGGGTCACACGTAAGAATTGGGAGCACTTGTCTTGTCGCATGAAAACTGGTAGGATAGTTCAATACGAAATTGTGAGCGCTCACAATTACGAG	349.641	405.159	378.722	1218.01	1250.38	1223.03
21
Origin	GTCCATATACGGATAACGATGCCAAAGCATCCGATCCGGCCAGCCATTCTCCCGATGCCGGAGTCCATCCGGCATTTCCCTCCCCCTGGTTTATAAAATGTTTATCCCCACAGCAACATAATCAGCGTTAAACTGTCCATACCGTTAACTGAGGGAGAAAAGATG	63.3289	61.4507	57.0152	59.4982	62.4308	68.653
Substitution	GTCCATATACGGATAACGATGCCAAAGCATCCGATCCGGCAATTGTTATCGGATAACAATTAGTCCATCCGGCATTTCCCTCCCCCTGGTTTATAAAATGTTTATCCCCACAGCAACATAATCAGCGTTAAACTGTCCATAAATTGTGAGCGCTCACAATTGATG	4.29531	4.60312	3.68652	19.7155	19.087	19.1518
DeepSEED	TATAATTAAAAAAACTTGACTAACAGGTTCTTTCCCGTAAAATTGTTATCGGATAACAATTTGCCCAAATTATGACGGAAGGGTGGGAAACGTAAAAATTGCTTTCCCCAAGGAAATTCATGATATAATAAACTAAACTTAAATTGTGAGCGCTCACAATTGACG	934.902	932.162	886.235	1798.39	1786.25	1808.89
	TAGAATTAAAAACACTTGACTAAGAGCTTATTTCCCGTATAATTGTTATCGGATAACAATTTGCCCAAAAGATGAGGCAGGCGAGGAATAGATACAGATTGCTTTCCCCATGATTAATCATGATATAATAAACTAAACTTAAATTGTGAGCGCTCACAATTGACG	632.999	649.775	623.287	1294.57	1290.86	1357.01
	TAAATTTGAAAAAACTTGACTAATTCGTCAATTCCCGTATAATTGTTATCGGATAACAATTTGCTTTATTGAGGACTGAAGGGGCTAACTCATAAAGAATGCTTTCCCCAAGGTTAACTGTGATATAATAAACTAAACTTAAATTGTGAGCGCTCACAATTGACG	926.872	905.319	842.985	1652.82	1696.08	1635.86
22
Origin	TTATAAAGGGTATCCAGAGACGGGACAACTCATAAAGTAAAATTACATAAGCGTAAACAAAAACTTAATAGAGTAATGACTTTTGGAAAACATTATGTACTTTTGTAACATAAAGCTGCATTTAAAAGTATATTATAGATTGTGGAACAATAAAGAACTTAAATC	50.7837	64.3471	57.003	51.8855	58.0715	54.4289
Substitution	TTATAAAGGGTATCCAGAGACGGGACAACTCATAAAGTAAAATTGTTATCGGATAACAATTAACTTAATAGAGTAATGACTTTTGGAAAACATTATGTACTTTTGTAACATAAAGCTGCATTTAAAAGTATATTATAGATAAATTGTGAGCGCTCACAATTAATC	9.32845	11.4651	11.5082	22.498	19.3052	18.7709
DeepSEED	TTGAGGTAAAAAAGATTGACAAATGATTCTATTCCCGTAAAATTGTTATCGGATAACAATTTGCATAGGTAAAGGACCGAGGACCGAAATCACAATTTATGCTTGTAAGTGATAGAACCATGATATAATATATTAAACTTAAATTGTGAGCGCTCACAATTGACG	1290.76	1262.22	1266.35	1983.55	1989.78	1980.61
	TTAATGGGGAAAACATTGACAAATATCCCTAATCCGGTAAAATTGTTATCGGATAACAATTTGCTGTAAATAAGGCGCGTGAACCTCAATCATAAAGTTGCCTTGTAATTCTTTGAACAGTATTATAATATATTAAACTTAAATTGTGAGCGCTCACAATTGACG	754.686	745.533	720.175	1569.33	1584.13	1552.31
	TTGTTGAAAAAACCATTGACAAATATCACGATTCCCGTAAAATTGTTATCGGATAACAATTGGCTGAAAGGCAGGAGGGAAGGGCTAAATCATAATTTATTCTTGTAATCTTTGTAACCATGATATAATATATTAAACTTAAATTGTGAGCGCTCACAATTGACG	1041.89	1047.81	1025.01	1997.89	1961.69	2031.51
23
Origin	GGATCAACTCCTAAGGCTATCCCTTTTTGCTGATAGCCTTAGCGGTTGTCAGCGACCTGTATTCTTTCCCGTCGCGCTGAGTCAGGCTTTTATGGTCTGAAACCCAATTTGTTTCTGTGTGCCCACCGAACTGTCCGATATTTTTAAGCATTGGGAGTCCCGGTC	1.18288	0.660209	1.24455	1.49882	1.1203	0.948579
Substitution	GGATCAACTCCTAAGGCTATCCCTTTTTGCTGATAGCCAATTGTTATCGGATAACAATTTATTCTTTCCCGTCGCGCTGAGTCAGGCTTTTATGGTCTGAAACCCAATTTGTTTCTGTGTGCCCACCGAACTGTCCGAAAATTGTGAGCGCTCACAATTCCGGTC	0.504588	-0.0970668	0.758311	0.23093	-0.0835303	0.248046
DeepSEED	CAACGTAGGTCAGTACGGGCGAGAGAGCTCAGAATACGAATTGTTATCGGATAACAATTTTATTTGTACTTGACACATGAATTTTTAGACTGTATACTGAAATATGATTCAGTTTAGATTGGACTACGAACTGAAAACAAATTGTGAGCGCTCACAATTAGGAGG	411.236	402.361	405.331	733.441	625.072	598.105
	CAAGATGGGTCGCCCCCGGAAAGAGGGCGCTTTGTAGGAATTGTTATCGGATAACAATTTATTTTGTGATTGACTTAAGAACATTTATTCTGTATACTGAAATATGATTCAGATTAGATTGGACTACGAACTGAAATCAAATTGTGAGCGCTCACAATTCAGAGG	321.019	323.811	314.412	483.844	488.146	526.752
	CAAAATCTGAGGGCCCGTGAAAGGGGAATCTGGATTCAAATTGTTATCGGATAACAATTTTCTTAGTAATTGACAAACGAATTCTTCTATTGTATACTGAAATATGATTGAGTTTAGATTGGAATACGAACTGGAAACAAATTGTGAGCGCTCACAATTAGGAGG	495.422	496.041	501.209	777.194	923.738	827.073
24
Origin	TGAAGCCCACCCTACGAAACACCCTACGAAACACCCTACAGCCTACACATCAGCCCTACGCCCTCCCTACCCATTTCCCTGCAAATCCCCTAAAAATCCTCCCGCACGCCCTGAAAACAAGGAATAATACAGGTTTCCGCCCATCGGGCTAAAAAGGGGATAAAT	8.41761	8.84016	8.90336	9.19551	8.57414	9.43282
Substitution	TGAAGCCCACCCTACGAAACACCCTACGAAACACAATTGTTATCGGATAACAATTCTACGCCCTCCCTACCCATTTCCCTGCAAATCCCCTAAAAATCCTCCCGCACGCCCTGAAAACAAGGAATAATACAGGTAAATTGTGAGCGCTCACAATTGGGGATAAAT	0.255064	0.827338	0.0990908	1.47117	2.10256	1.68232
DeepSEED	AAAAAGTTGACACAACCAAAAAGTTGTACATTATAATTGTTATCGGATAACAATTAGGAAGAGCGGAAATTATGGGAGGAAAAAGTTAATTCGGTTGACTCCCGATAGTTTATCGATACGATAATAATATGATTAAATTGTGAGCGCTCACAATTAGGAAAGGAG	550.195	541.257	540.306	916.37	928.077	989.637
	TAAAGGTTGACAACACCCACTGGTTGCACATTATAATTGTTATCGGATAACAATTCGGCGGAGATGACATTTCGTTAGGAGAAAATCAATTCGGTTGACTCCCGATCTTAAGGCAATAATATAATAATATGATTAAATTGTGAGCGCTCACAATTAGGATAGGAG	872.913	849.774	869.418	1521.18	1434.28	1488.43
	TGATAGTTGACAACAAGGAAAAATTTTACATTATAATTGTTATCGGATAACAATTAGGAGAAGTGGCAATTGTGTTACGAGAAAGCAAATTCGGTTGACTCCCGATACTTTGGAAATACGATAATAATATGATTAAATTGTGAGCGCTCACAATTAGGATAGGAG	512.691	536.301	524.972	865.185	940.825	940.504
25
Origin	ATTGATGAAGAATAATACCCCCTAAAAACGTAAGTATCCGACAGCCATATATGGGAATATATTTATTACATTTGCGGAAGAATCTTGAATTTTAAATTATAGGCTAATTCGGCTCTCATAACTTATCATTCAACGTTTCAAATTAGTAATTCAAAATTAATCATT	4.23948	5.05413	4.93197	3.62037	5.79467	5.20624
Substitution	ATTGATGAAGAATAATACCCCCTAAAAACGTAAGTAATTGTTATCGGATAACAATTATATATTTATTACATTTGCGGAAGAATCTTGAATTTTAAATTATAGGCTAATTCGGCTCTCATAACTTATCATTCAACGAAATTGTGAGCGCTCACAATTTTAATCATT	0.436843	1.18458	1.33501	3.07578	2.83613	2.7385
DeepSEED	TAAAATTTTGTTGCTCTTCCTAAAAGTTTAATTATAATTGTTATCGGATAACAATTTGGGAGAACGGAAGAGCGAGAACGAAGGGTAAATTCTAATTTATAGGCTAACCTGACAAAAACGTGATATCATGATTTAAAATTGTGAGCGCTCACAATTGGAGAAGAG	821.435	762.001	777.904	1756.71	1657.77	1745.04
	GAAAATTTTCTTGCTTTTTCGGGCGGTATAACTATAATTGTTATCGGATAACAATTCGGAAAGACGGAAGAACGAGGAGGTAGAATGTTCTCAAATGTATAGGCTTTCTTTGCACAAACATGTTATCATGATTTAAAATTGTGAGCGCTCACAATTTGAGAAGAG	857.868	852.873	803.682	1817.42	1819.18	1878.09
	CAAAATTTGCTTGCATTTACGAAGGGTTTAACTATAATTGTTATCGGATAACAATTCGGAAAGACGGAAGAGCGCGAACGAGACCTTAAATTAAGTGTATAGGCTTTCTTTCCAAAAACGTGATATCATGACTTAAAATTGTGAGCGCTCACAATTGGAGAAGAG	876.182	822.181	846.371	1749.66	1749.85	1776.32

## Sheet: IPTG-inducible promoters-3lacO
Sequence_name	Artificial sequence oligos	Promoter activity(-IPTG)(Fluo/OD600)			Promoter activity(+IPTG)(Fluo/OD600)
		biological_replicate1	biological_replicate2	biological_replicate3	biological_replicate1	biological_replicate2	biological_replicate3
1
Origin	AAACGCCGTCAATTAAGCATACAGCTGCATATCATAACAGTTTTGACTTGATGTGAATGATGAAAAGCATTATTTCAATGCTATTTTTTGGGTTTTTGGTTTTTAAAAAATAAAACTCAGGGGTATACTTAGATTGGAATCAATCTAGTAAGGGAGGAAAAACAT	688.669	620.197	647.154	637.436	613.94	654.402
Substitution	AAACGCCGTCAATTAATTGTGAGCGGATAACAATTGGCAGTGAGCGCAACGCAATTATGATGAAAAGCATTATTTCAATGCTATTTTTTGGGTTTTTGGTTTTTAAAAAATAAAACTCAGGGGTATACTTAGATTAAATTGTGAGCGCTCACAATTGAAAAACAT	0.251538	1.97381	2.56618	24.3972	24.7727	23.1424
DeepSEED	TCCCCTTTTGCTATAATTGTGAGCGGATAACAATTGGCAGTGAGCGCAACGCAATTAAGAGAGCGAGGAACGATTTAACATCCCACGATAAAAATTGTTTGTTTAAATCGCGAAAGACACGAGTATACTAGTTATAAATTGTGAGCGCTCACAATTAAGGAGAGC	2.46595	3.93387	3.28181	59.8691	57.2406	58.6644
	TCGCCTTATGCTATAATTGTGAGCGGATAACAATTGGCAGTGAGCGCAACGCAATTAAAGGAGCCAGCTCCGAAAGTAGAACCCAAGTGAAAAATTGATTGTTTAAATTGCGAGATATGCGAGTATACTGGATATAAATTGTGAGCGCTCACAATTAAGGAGAGC	2.9143	3.6948	2.39469	52.5167	45.942	52.7641
	TCGCCTTACGATATAATTGTGAGCGGATAACAATTGGCAGTGAGCGCAACGCAATTAGGTGCAGCGGAGGCTTAAGACAAATCCCACAAATAAAATGTTTGTTTAAATTGTGAGAGCTTCGAGTATACTAGTTATAAATTGTGAGCGCTCACAATTAAGGACAGA	1.136	0.795475	1.45569	15.4537	15.6486	14.8774
2
Origin	CATTAATTTGTACCTAGGCTTTTATATATTTTTTAAATATAAGTTAATCATTTAGTCACTACTTATTAATAAAAATTAAGTTATTTTTCTGACATCTTACTGTAGTTTCTTTTAAACATCATGTAAAATGGAACATAACTTAGAAAAAAAGGAAGTTGATCTCGA	410.88	425.249	418.031	423.535	392.708	398.215
Substitution	CATTAATTTGTACCAATTGTGAGCGGATAACAATTGGCAGTGAGCGCAACGCAATTCACTACTTATTAATAAAAATTAAGTTATTTTTCTGACATCTTACTGTAGTTTCTTTTAAACATCATGTAAAATGGAACAAAATTGTGAGCGCTCACAATTTGATCTCGA	4.68488	4.75211	4.18531	52.5325	52.3828	52.5826
DeepSEED	TCCCCTTTGTGGTAAATTGTGAGCGGATAACAATTGGCAGTGAGCGCAACGCAATTAAAGGCGCGGAAGTCATGAGATGACACGCAATAATAAATCTTACTTGCTTTTCAATCATTTGAGGTGTAAAATAGGTATAAATTGTGAGCGCTCACAATTGGATACTGA	83.2426	86.3197	85.5365	368.466	377.994	406.231
	TCCCCTTTGTGGTAAATTGTGAGCGGATAACAATTGGCAGTGAGCGCAACGCAATTAAAGGAACTGGGGTCGCAAGATAGATCCTGTTAAAAAATCTTACTTGCTTTTAAACCGTTACTGGTGTAAAATAGGTATAAATTGTGAGCGCTCACAATTGGATTAAGA	103.305	99.0493	98.8261	613.399	595.453	608.722
	TCCCCTTTATGTTAAATTGTGAGCGGATAACAATTGGCAGTGAGCGCAACGCAATTACAGGTACGGGTGCCGCTAAATTACTCAAGTTTAAAAACCTTACTTGCTTTTCGATCATTACAGGTGTAAAATAGGTATAAATTGTGAGCGCTCACAATTGGAAGACGC	195.53	205.579	200.147	891.121	918.726	962.889
3
Origin	TTTTTACAAAAACAATAGGTTTATGTTACAAAATATTTCAAACAGATGAAAACATATCATTTTTTTCAAAACTTGCTTACAGTCGAAAATAAAAGACTCCTATGACTTTTTTATTTTCACAAAAAAAGGTAAAATAGAATGAAGTATGAATGGAAGAGGTTGCTT	236.292	239.468	240.91	249.773	240.272	248.64
Substitution	TTTTTACAAAAACAATAGGTAATTGTGAGCGGATAACAATTGGCAGTGAGCGCAACGCAATTTTTTCAAAACTTGCTTACAGTCGAAAATAAAAGACTCCTATGACTTTTTTATTTTCACAAAAAAAGGTAAAATAGAATGAAATTGTGAGCGCTCACAATTCTT	3.25604	2.68499	3.03039	19.6844	19.5081	21.6683
DeepSEED	TGATATAATAAACATGATATAATTGTGAGCGGATAACAATTGGCAGTGAGCGCAACGCAATTACGAGGACAGAAGCGCGATCATCACACATTAATAATAGAATGACTTGACAATCCGTAATTTTCGTACTAAAATGTTAGAAAATTGTGAGCGCTCACAATTGGA	253.264	247.654	250.923	974.926	960.114	994.1
	CTCCATAAAAACCATGATATAATTGTGAGCGGATAACAATTGGCAGTGAGCGCAACGCAATTAGGAGCGCTGGTAATAGTGCCTCGAATTTAACTTAAAGAATGACTTGACAACGCGTAATTCTCATACTAAAATTCGTGAAAATTGTGAGCGCTCACAATTGGA	86.3939	84.9438	83.309	763.554	760.349	775.498
	CTCTATAATAAACATGATATAATTGTGAGCGGATAACAATTGGCAGTGAGCGCAACGCAATTAGGAGGGGTGCGACTCATGTCGCACACTTAAATACGAAAATGACTTGACTTGCCGGCATTCTCGTACTAAAATGCGTGAAAATTGTGAGCGCTCACAATTGGA	82.0232	71.4107	83.0898	623.253	653.564	647.45
4
Origin	TGAAAGTTGATATTAAATTTTACATAATTAGGGATAGAATTAATTGCAGGATTGCCAGTGAATGCTATTAGTAGAGAAAATTATTACAATTTTAAATATGTTGTTTTCAAATAATATACATGTATGATATAATTATGAAGTAAAAAAATTGAAGGGAAACTTATT	575.622	574.224	491.362	553.585	560.54	601.664
Substitution	TGAAAGTTGATATTAAATAATTGTGAGCGGATAACAATTGGCAGTGAGCGCAACGCAATTAATGCTATTAGTAGAGAAAATTATTACAATTTTAAATATGTTGTTTTCAAATAATATACATGTATGATATAATTATGAAAAATTGTGAGCGCTCACAATTTTATT	101.168	105.44	105.308	340.115	372.584	342.606
DeepSEED	ATATAATAATGGGTATATAATTGTGAGCGGATAACAATTGGCAGTGAGCGCAACGCAATTCGAGAGAAGACGGGTGTCTCAATCTACTTTTTTATGAAAAAAGTTTTCAAATCGTCGTCATTCATGGTATAATATGATTAAATTGTGAGCGCTCACAATTACAGA	88.7879	85.2992	86.4972	391.672	389.191	385.395
	ATATAATAAGCACTGTATAATTGTGAGCGGATAACAATTGGCAGTGAGCGCAACGCAATTGGCGATAAGAATGTTTTATCACTCGCGTATTCTATTAAAAAAGCTTTCAAATTGAGGTAATTTAGGGTATAATATGATTAAATTGTGAGCGCTCACAATTACAGA	161.058	142.296	147.475	545.672	557.644	581.166
	ATATAATACCGCGTGTATAATTGTGAGCGGATAACAATTGGCAGTGAGCGCAACGCAATTGGAGATAAGAGACGTCCAATACCCCAGTTTTTTGTGGTAAAAGCTTTCAAATTGTTGTAATTTATGATATAATAGGATTAAATTGTGAGCGCTCACAATTACAGA	120.992	121.794	116.711	291.846	310.392	303.908
5
Origin	AATTCCAAAAATCAATTATCAATTTGTGAAATCAGAAGATGACTCACTTTTACTTCCAAGTCCTTTAGAAAGTCAATATTTAACAGTAAAATATGAGCAATAAGAGCCAAATGAGTTGAGATTCTATGATAAAATGAAGTCATAAAGATTAACAAAGGAGCATTA	233.722	265.701	196.55	222.414	218.696	244.766
Substitution	AATTCCAAAAATCAATTATCAATTGTGAGCGGATAACAATTGGCAGTGAGCGCAACGCAATTCTTTAGAAAGTCAATATTTAACAGTAAAATATGAGCAATAAGAGCCAAATGAGTTGAGATTCTATGATAAAATGAAGTCAAATTGTGAGCGCTCACAATTTTA	1.60364	2.35392	1.75246	10.4619	10.9691	11.126
DeepSEED	TGATATAATATAATAAGTAAAATTGTGAGCGGATAACAATTGGCAGTGAGCGCAACGCAATTAGGTGCGCCGTAAATAGGACCAGAAAAAATAATTCTTGATAGAGCCAAGCACAATGATATGATATACTAAAATAGAATAAAATTGTGAGCGCTCACAATTGGA	91.1481	80.2799	81.6389	358.268	370.333	373.948
	TGATATAATATAATAAGTAAAATTGTGAGCGGATAACAATTGGCAGTGAGCGCAACGCAATTAGAAGAGCAGTTAAGAAGTCCTAAATCTTTACCTATAGAAAGAGCCAAATAATATGCTATGATATAATAAAATACAATGAAATTGTGAGCGCTCACAATTGGA	46.6518	48.9425	54.5829	190.131	185.288	203.498
	TGATATAATAAAATAATTAAAATTGTGAGCGGATAACAATTGGCAGTGAGCGCAACGCAATTAAATGAGGAGGAATAAAGTCCCGACAAATTAAATAATTGTAGAGCCATGCATAATCCTATGATATAATAAAATACAATAAAATTGTGAGCGCTCACAATTGGA	33.2875	32.6367	33.277	147.914	139.677	137.862
6
Origin	ATGCTGTGTACTTCGTAAGGGCACCTGTAAACATTTAAAATTAAAAAATTAATTTTGACAAACTATATTTGTTTAGGGATACACTATTATTAACAATATTCTATACTTCATAAAAAAGATATTTAATGTTATAATATTTTTTAAACTTGAATATGGAATATATTT	185.918	170.924	192.531	172.698	188.014	173.888
Substitution	ATGCTGTGTACTTCGTAAGGAATTGTGAGCGGATAACAATTGGCAGTGAGCGCAACGCAATTCTATATTTGTTTAGGGATACACTATTATTAACAATATTCTATACTTCATAAAAAAGATATTTAATGTTATAATATTTTTAAATTGTGAGCGCTCACAATTTTT	69.9864	64.6843	66.9166	165.448	169.754	172.674
DeepSEED	CTAAATATGGTATAATATGAAATTGTGAGCGGATAACAATTGGCAGTGAGCGCAACGCAATTAGATGCGGAGAAACGCATATCCTGAAAATAAATTACATAAGCTTTTCATATACATGCAATGATGTGATATAATACAATAAAATTGTGAGCGCTCACAATTGGA	8.59859	7.9958	9.60878	47.9933	50.394	49.2651
	CTCCTTCTGGTATACTAAGAAATTGTGAGCGGATAACAATTGGCAGTGAGCGCAACGCAATTAGAAGGGGAGTATATCAGACTGTCCTAAAAAATTTGAAAAGATTTTCATAAACAGGCAATTATGTGATATAATGGATTAAAATTGTGAGCGCTCACAATTGGA	57.4611	60.5953	54.716	229.396	228.926	243.858
	TTTTTTCAGGTATAATATCAAATTGTGAGCGGATAACAATTGGCAGTGAGCGCAACGCAATTAGAGGGGGAGTAACTAACTGCCGAAAAACAGATAAAAGAAGATTTTCATATGCATGCAATTATGTGATATAATACAATAAAATTGTGAGCGCTCACAATTGGA	18.5453	19.6422	19.4386	91.562	91.2592	92.3603
7
Origin	ACACACTAAAAAACCACCACTAATAAAATTATACTAACCATTTCAAAAAGAACTAACAGATAACATAACTATTTACAATAACATAGTATTAAGTTTTTCTATTTTATATACTTTTAAGCTATTTATCTTTAAAATATGTTTAACAAAATGATAAAGGAATAAGCG	131.016	141.475	146.674	140.116	141.295	137.638
Substitution	ACACACTAAAAAACCACCACAATTGTGAGCGGATAACAATTGGCAGTGAGCGCAACGCAATTACATAACTATTTACAATAACATAGTATTAAGTTTTTCTATTTTATATACTTTTAAGCTATTTATCTTTAAAATATGTTTAAATTGTGAGCGCTCACAATTGCG	5.41914	5.22033	4.41601	22.0631	23.2116	21.0108
DeepSEED	CAGTGCAAAAAACATGATATAATTGTGAGCGGATAACAATTGGCAGTGAGCGCAACGCAATTAGGAGCTGTGAGACAAATACCTATGAAAGTAATTATTTACTTTATACAAGCTATAGCTATGCTAGGATAAAATGAATTAAAATTGTGAGCGCTCACAATTGGA	6.72616	7.77725	6.70016	68.1301	67.222	70.1971
	CACTATAAAAAACATGATATAATTGTGAGCGGATAACAATTGGCAGTGAGCGCAACGCAATTAGGAGCGCAGAGTTTAATGCCGGTAACATAATTACTTGAATTTATACTGAAAAAGGATATGCTAGATTAAAATGGAATAAAATTGTGAGCGCTCACAATTGGA	22.4466	21.8347	22.361	149.096	148.733	156.842
	CACTGTTATTAATATGATATAATTGTGAGCGGATAACAATTGGCAGTGAGCGCAACGCAATTAGGAGCGGAGTGATACATACCAAGAAAATAAAACATTGAGTTTATAGTTCTAAATGCTATGCTAGGCTAAAATGAACTAAAATTGTGAGCGCTCACAATTGGA	32.2329	31.7405	28.567	187.05	197.967	185.786
8
Origin	AATTTTACCTTTATAACAAAAACTTATACCACGTTTAAACCCTCTATTACCAAGGTATTATAACGAATATGGCTCGAAAAAAGGCGAATTCACAATTTTGTCATAGATTATTTTGTTTTTGTCTGTTAAAATCAAACAAGAAAATTAAATTTAGGGTGATAATGA	1386.97	1485.04	1447.8	1453.79	1442.94	1524.97
Substitution	AATTTTACCTTTATAACAATTGTGAGCGGATAACAATTGGCAGTGAGCGCAACGCAATTATAACGAATATGGCTCGAAAAAAGGCGAATTCACAATTTTGTCATAGATTATTTTGTTTTTGTCTGTTAAAATCAAACAAAATTGTGAGCGCTCACAATTTAATGA	46.7655	44.574	51.6266	320.446	310.686	333.242
DeepSEED	CTCCTTCTCTGTGTTATAATTGTGAGCGGATAACAATTGGCAGTGAGCGCAACGCAATTCCCTGAGAACGAGTTACATAGACTTTAATTTTTGCGTATTGTCATTGACAACTCCCGGTAGAACTGGTAAAATCAGAATAAATTGTGAGCGCTCACAATTAAGGAG	120.059	119.648	113.261	716.28	716.533	723.385
	CTCCTTTTCTTTGATATAATTGTGAGCGGATAACAATTGGCAGTGAGCGCAACGCAATTCGATGAGAATGAGTGAGGTCAAACGTAATTTTTATGTTTTGTCATTGACAACTACAGCAAAACGAATTAAAATCATCATAAATTGTGAGCGCTCACAATTAAGGAG	172.713	177.875	172.486	1090.17	1115.6	1113.53
	CAGCATTCATGTGATATAATTGTGAGCGGATAACAATTGGCAGTGAGCGCAACGCAATTCGCAGCGAATGAGGTAGGAAGGATCTAATATTTACCTATTGTCATTGACAACTTCTGTAAAAACGGGTAAAATCAGCATAAATTGTGAGCGCTCACAATTAAAGAG	94.6822	91.9957	92.6654	550.194	526.316	532.418
9
Origin	AGCAATCATGTTTGTAGCGGTCGTCTTCCTTCGTTCCTGCTTCTAAGCTCGCTTTCTTGCAAAACGATTAACGTTTATATCATCAAACTCAAGGTTAAGTTGAGATGGTTTCGCTACTTTGTTAATCTATTCACGTAGACAACAACATAAGGGAGGGACTATGTT	798.339	786.577	777.212	777.195	783.823	766.536
Substitution	AGCAATCATGTTTAATTGTGAGCGGATAACAATTGGCAGTGAGCGCAACGCAATTCTTGCAAAACGATTAACGTTTATATCATCAAACTCAAGGTTAAGTTGAGATGGTTTCGCTACTTTGTTAATCTATTCACAAATTGTGAGCGCTCACAATTGGACTATGTT	1.55698	1.12548	1.81665	10.0777	8.73374	9.2353
DeepSEED	TATTTTGATGTACAATTGTGAGCGGATAACAATTGGCAGTGAGCGCAACGCAATTCGTACGCAAAGGCAGCATTATTATTGCTATGGCAATAAAAAAAGTTGAGAATTTACGAATAATGTCGTAATCTTAGAATAAATTGTGAGCGCTCACAATTAGAGGATAGA	5.5792	4.61098	7.03554	77.4088	76.3253	79.6541
	TATTTTGATGTACAATTGTGAGCGGATAACAATTGGCAGTGAGCGCAACGCAATTCGTACGCAGCGACTGAGATGCGTTTGCGAGGTAAATAAAAAAAGTTGAGAATCGTCGAAATAGGTGATAATCTTATCATAAATTGTGAGCGCTCACAATTAGAGGATGGA	10.171	10.6193	9.54454	203.596	201.963	207.558
	TGTTTTGATGTACAATTGTGAGCGGATAACAATTGGCAGTGAGCGCAACGCAATTCGAACGCACCGACGAAACTATGATTGCTGTTTGATTAAAAAAAGTTGAGAAACTCCGAACTTTTTGGTAATCTAAGATTAAATTGTGAGCGCTCACAATTAGAGGATGGA	28.4392	27.3402	28.806	375.941	370.265	382.016
10
Origin	AATTGCTTTGATGACAAGATAAACCATATGCCCGGGCCAACAACACCGGACAGCACTTGACCAGAAGGAAGCCCGCGAAGAAATTTGCGGGCTTTTTTGATCGTTCCGCCCACAAACACCGGTGTTACAATAAAGCTGTATTGGGAACAAGAAAGGAAGATTCAA	27.4355	28.5152	28.7284	27.5388	29.4715	28.7506
Substitution	AATTGCTTTGATGACAAATTGTGAGCGGATAACAATTGGCAGTGAGCGCAACGCAATTGACCAGAAGGAAGCCCGCGAAGAAATTTGCGGGCTTTTTTGATCGTTCCGCCCACAAACACCGGTGTTACAATAAAGCTAAATTGTGAGCGCTCACAATTGATTCAA	0.36756	0.740431	-0.154487	1.21772	0.0172172	0.955703
DeepSEED	CACCCTGTTGTGTTATAATTGTGAGCGGATAACAATTGGCAGTGAGCGCAACGCAATTAGGTCCGGGAGGGATATCCGATCGTGGAAAATTATAATTTGATCTTGCTTTTATTGTGCTTACCCTGTACAATTGATTAAAATTGTGAGCGCTCACAATTGGATTAC	215.334	208.386	208.294	940.142	1001.99	963.848
	CCCCCTTTTGTGCTATAATTGTGAGCGGATAACAATTGGCAGTGAGCGCAACGCAATTAGGAACGGGCTGTGTAAGGCAAACTTTGATATTAAAATTTGATCTTGCTTTTTTTGTCAATAGCCGGTACAATTGGTTAAAATTGTGAGCGCTCACAATTGGATTAC	64.5411	62.6996	60.5936	438.746	428.66	431.409
	CACCCCTTCGTGTTATAATTGTGAGCGGATAACAATTGGCAGTGAGCGCAACGCAATTAGGTCCGGGAGGTAGAAGGAATAGTGAGACATTAAAATTTGATCTTGTTTTTTGAGTAATTACAGTATACAATAATTTAAAATTGTGAGCGCTCACAATTGGATTAC	162.824	162.559	152.93	940.907	947.111	975.191
11
Origin	AAAATAATTCAATAAAAACCTCGTTATTACGCACAACCTTACATACAAATATAGGTTGTGCGTTTTTTATTTGTTTTGATATAAAGCTATTATTCATTAGATTTATACAATTATTCAAAACAATACTTTTACTTTTTATAGTTAATCCATTCATAAAACAAGAAA	12.5589	13.1261	14.6197	12.574	12.6978	13.8303
Substitution	AAAATAATTCAAAATTGTGAGCGGATAACAATTGGCAGTGAGCGCAACGCAATTGTTGTGCGTTTTTTATTTGTTTTGATATAAAGCTATTATTCATTAGATTTATACAATTATTCAAAACAATACTTTTACTAAATTGTGAGCGCTCACAATTAAAACAAGAAA	7.64749	7.83869	8.27392	25.7404	26.99	26.9119
DeepSEED	GGACTGTGATATAATTGTGAGCGGATAACAATTGGCAGTGAGCGCAACGCAATTACGGAGTTTATGGAGGTATCAAATTTCGATAGGAAAATTTCATTGAAATTTTATAGTTTAAGCGTAGAATACTGTGATTAAATTGTGAGCGCTCACAATTGGAGAGAATTG	29.0991	28.2753	28.5294	366.438	367.992	373.379
	ACATTATGATATAATTGTGAGCGGATAACAATTGGCAGTGAGCGCAACGCAATTCGGGGGTTAACGGGGCAATCAATACGCGATTAGCAAATTTCATTGCAAATTTACAGTTTAAGCGTAGAATACTATGATTAAATTGTGAGCGCTCACAATTGAAGAGAAGAG	8.76283	9.46726	11.4329	161.906	152.125	152.628
	GGTTTGTGATATAATTGTGAGCGGATAACAATTGGCAGTGAGCGCAACGCAATTCGAACGATGATCGTGGAATCACTATTCCTTAAGCATTTTTCATTGACAATCTGTAGCCTAAGCGTACAATACTGTGATTAAATTGTGAGCGCTCACAATTGGAGACAGGAC	35.1567	34.1109	34.014	389.443	375.931	386.412
12
Origin	ATTATTATGATTAGATAAAAGGTTATATAAATCTAATAAGAATAATAACTAATATCTAAAGAAGATAAGAAGGAAAAATATTTGGTCAAAATATATGAATTTGTAAAAAAAATACACAGATATTAAAATATTATTTTGAATAACCAAACTGGAGGTAAATTGAAA	31.2792	30.1879	26.7808	26.5976	29.2074	28.2101
Substitution	ATTATTATGATTAGAATTGTGAGCGGATAACAATTGGCAGTGAGCGCAACGCAATTTAAAGAAGATAAGAAGGAAAAATATTTGGTCAAAATATATGAATTTGTAAAAAAAATACACAGATATTAAAATATTATTAAATTGTGAGCGCTCACAATTAAATTGAAA	0.506675	0.715166	1.12221	5.51039	4.90811	4.65159
DeepSEED	TCCCCTTTTGATATAATTGTGAGCGGATAACAATTGGCAGTGAGCGCAACGCAATTAAAGGAGGCGGGGTCCCGATATGACCCCATGAAGTAAATTTCTCTTGTAAATCGCTAAAGACACGAGTAAAATAGGTATAAATTGTGAGCGCTCACAATTGAGGAGGAC	50.1906	48.1536	45.7284	369.214	361.385	359.903
	TCCCCTAATGATATAATTGTGAGCGGATAACAATTGGCAGTGAGCGCAACGCAATTAAAGGAGCCGGTTTAGTCAGGTAACACCAATAATAAAATTTCTCTTGTAAAACGTTAAAGATAGGTGTAAAATAGGTATAAATTGTGAGCGCTCACAATTGAGGATAGC	228.086	211.844	212.399	1044.56	1060.55	1061.06
	TCCCCTTATGCTATAATTGTGAGCGGATAACAATTGGCAGTGAGCGCAACGCAATTAAAGGAACGGAGTGAGCTACATGAACTCGGAAATAGAAATTTTCTTGTAAATCGATAAAGACAAGTGTAAAATAGATCTAAATTGTGAGCGCTCACAATTAAGGAGAGC	69.9728	64.6982	63.6116	487.657	491.846	487.606
13
Origin	ATTTTCAAAGGAATTTTATCTAATCTGTAGTATTATATTAGAAGATAGAGTATTTGCGCGACTATATGTGTGTTTATATTTTTGTTGTGTAAATTATATGTAAATATAAAAAAATAGACTTGTTATAAACAAGTACAATTGTAGCTATCAAGGAGGATACATATT	121.527	95.5813	116.36	111.311	114.288	89.2285
Substitution	ATTTTCAAAGGAATAATTGTGAGCGGATAACAATTGGCAGTGAGCGCAACGCAATTCGCGACTATATGTGTGTTTATATTTTTGTTGTGTAAATTATATGTAAATATAAAAAAATAGACTTGTTATAAACAAGTAAAATTGTGAGCGCTCACAATTATACATATT	2.48377	3.02468	3.35427	5.11986	5.17192	5.37455
DeepSEED	AAATAATGTGATATAATTGTGAGCGGATAACAATTGGCAGTGAGCGCAACGCAATTAAAGGTACGGGGAGCGACGAATACGTCAAAAATGTAAACTTTACATTGTATAAAATTGGGATAATCCTATAAACTATGTAAATTGTGAGCGCTCACAATTGGATACAGA	10.549	8.28795	9.97914	161.474	146.602	159.43
	ATATAATGTGATATAATTGTGAGCGGATAACAATTGGCAGTGAGCGCAACGCAATTACGGGACCGGGAGGCTCCCGTAAATACAACGACTTAAAATTTTGATTGTATAAAATTGAGGTTATACTATAAACTAAGTAAATTGTGAGCGCTCACAATTGGATACAGA	8.70909	9.47247	9.45077	182.845	180.23	184.979
	ATATGTTATGATATAATTGTGAGCGGATAACAATTGGCAGTGAGCGCAACGCAATTAAAGGCGCTGGGAGCGCAATGTGAACCCACCATTAAAAAATTTCCTTGTATAAAATTGTGATAGTCCTATAAACTATGTAAATTGTGAGCGCTCACAATTGGAGACAGA	7.81219	8.98091	7.72829	161.682	167.105	167.473
14
Origin	AAGACAGAAAGTGCACCAAGTTTCCCTCATTAGCTCAAAAAATGATTATCTTTGCAAACTAAAATGAGCAGGCTGGCAATCAAAACTGTTTTTATCGGGAGATTAGCGCCAAGTCGCTGCTCACATGATATGATTCATTGATAATAAAAGAAATAATAGATTAAT	52.4048	49.1082	50.2444	52.6547	54.8389	54.1975
Substitution	AAGACAGAAAGTGCACCAAAATTGTGAGCGGATAACAATTGGCAGTGAGCGCAACGCAATTAAATGAGCAGGCTGGCAATCAAAACTGTTTTTATCGGGAGATTAGCGCCAAGTCGCTGCTCACATGATATGATTCATTGAAATTGTGAGCGCTCACAATTTAAT	0.971331	0.979889	0.321164	0.849506	1.99397	1.31732
DeepSEED	ATATAATAATGAGAAGTAAAATTGTGAGCGGATAACAATTGGCAGTGAGCGCAACGCAATTAAGCGGAGATAAGAAGTATCGCCACTTATTATAAATGTAAAATTGCGCCATTACGAATACAATGTGGTATGATATGATTAAATTGTGAGCGCTCACAATTGACG	2.43177	3.61627	2.72942	21.7609	20.9274	21.7115
	ATATACTAAGGAAGACGAAAATTGTGAGCGGATAACAATTGGCAGTGAGCGCAACGCAATTTAGAGAAGGAATCAAGTATTCCCTATATTTAAAAATTTAAAGTTGCGCCATCATAGATAAATTGTGCTATGATATGATCAAATTGTGAGCGCTCACAATTGACG	16.9935	19.0441	21.3704	260.364	250.836	263.097
	ATGTTATAATGAGGGGTAAAATTGTGAGCGGATAACAATTGGCAGTGAGCGCAACGCAATTAAGAGGAGACGTGGATTATTTCCCATTTTTATAAATTTAAACTTGCGCCATAAAACATAACATGTGCTATGATATGATCAAATTGTGAGCGCTCACAATTGACG	9.56939	7.85359	9.14139	145.184	149.377	140.088
15
Origin	TTTCCCTTTGCCCCCATAACCATTGCGAATAAGAAAGTTATATGGCATGCTATTTGAAGGCAGCATCTTACACGACACTTTATTCTATTATTAAGAAACACTTAGAGTCGCATGTGACACCAATTCGTAGTTCTACGGACGTTGCGAGCGCGAAAGGGCAGATAT	344.507	356.363	348.355	351.378	380.353	364.279
Substitution	TTTCCCTTTGCCCCCATAAATTGTGAGCGGATAACAATTGGCAGTGAGCGCAACGCAATTCAGCATCTTACACGACACTTTATTCTATTATTAAGAAACACTTAGAGTCGCATGTGACACCAATTCGTAGTTCTACGGAAAATTGTGAGCGCTCACAATTGATAT	1.33525	1.63647	0.787249	3.18852	1.80798	2.75346
DeepSEED	ATATAATAATGTGAGTATAATTGTGAGCGGATAACAATTGGCAGTGAGCGCAACGCAATTGAAGAACATAAGCGGTGATGAGTCTAAAATTCATGAAAATAGACTTGTCGCATGCCGGAATCGTGTATAGTTCAAACTAAAATTGTGAGCGCTCACAATTACGGA	1.33129	0.779341	1.40578	9.13785	9.38094	8.48101
	ATATAATAATAAGTTTATAATTGTGAGCGGATAACAATTGGCAGTGAGCGCAACGCAATTGGAGAGAAAAGCCGTCCATAAGCTGAAAATTTTAGTAAATATGCTTGTCGCACGAAGTAATCGTGTATAGTTCAACTTAAAATTGTGAGCGCTCACAATTACGGA	0.595063	0.578453	0.834673	7.05946	6.51542	6.74973
	ATATAATAATTCGTGTATAATTGTGAGCGGATAACAATTGGCAGTGAGCGCAACGCAATTGGAGATTATACGCGTTTATATGTCGAGTATTCGAAAAAATATGCTTGTCGCACGGTGTAATCGTGTATAGTTCTTCATTAAATTGTGAGCGCTCACAATTACGGA	0.845787	0.498218	0.315667	17.8521	19.2363	20.1132
16
Origin	GTCCATATACGGATAACGATGCCAAAGCATCCGATCCGGCCAGCCATTCTCCCGATGCCGGAGTCCATCCGGCATTTCCCTCCCCCTGGTTTATAAAATGTTTATCCCCACAGCAACATAATCAGCGTTAAACTGTCCATACCGTTAACTGAGGGAGAAAAGATG	63.3289	61.4507	57.0152	59.4982	62.4308	68.653
Substitution	GTCCATATACGGATAACGAAATTGTGAGCGGATAACAATTGGCAGTGAGCGCAACGCAATTAGTCCATCCGGCATTTCCCTCCCCCTGGTTTATAAAATGTTTATCCCCACAGCAACATAATCAGCGTTAAACTGTCCATAAATTGTGAGCGCTCACAATTGATG	1.0333	1.25791	1.24899	3.62768	4.19469	5.01085
DeepSEED	CAATCTTAGGGGGGGCGGAAATTGTGAGCGGATAACAATTGGCAGTGAGCGCAACGCAATTAAGCAGCGCGAGTCACTCTGACCAACAATTATAAAATTGACTTTCCCCATATCAGGGTATAATGTACTAAACTAAAATCAAATTGTGAGCGCTCACAATTGAAG	35.812	33.2725	31.4486	276.4	264.035	292.901
	CAATTTGAGGGGGAGGGGAAATTGTGAGCGGATAACAATTGGCAGTGAGCGCAACGCAATTAAGCGGCGAGTGTAATACCCATCTAAAATTTTATAATTGACTTTCCCCACTTAAGGCTATTATGGGATAAACTGTAATTAAATTGTGAGCGCTCACAATTGGAG	5.16133	4.28039	4.93168	15.3416	19.2723	18.9171
	ATATATGCGGTAGGATGGCAATTGTGAGCGGATAACAATTGGCAGTGAGCGCAACGCAATTAAGAAGCTCAGCTATCAGGGCAGAAATTTTATAAAATTAAATTTCCCCATCCCAAGGAATAATGTGGTAAACTAGAATAAAATTGTGAGCGCTCACAATTGACG	18.0191	20.0734	18.1715	196.608	197.615	208.075
17
Origin	TTATAAAGGGTATCCAGAGACGGGACAACTCATAAAGTAAAATTACATAAGCGTAAACAAAAACTTAATAGAGTAATGACTTTTGGAAAACATTATGTACTTTTGTAACATAAAGCTGCATTTAAAAGTATATTATAGATTGTGGAACAATAAAGAACTTAAATC	50.7837	64.3471	57.003	51.8855	58.0715	54.4289
Substitution	TTATAAAGGGTATCCAGAGAATTGTGAGCGGATAACAATTGGCAGTGAGCGCAACGCAATTAACTTAATAGAGTAATGACTTTTGGAAAACATTATGTACTTTTGTAACATAAAGCTGCATTTAAAAGTATATTATAGATAAATTGTGAGCGCTCACAATTAATC	4.15075	4.31029	3.63997	11.4276	11.799	10.8961
DeepSEED	CAATCTAAAGGGGGGGCGAAATTGTGAGCGGATAACAATTGGCAGTGAGCGCAACGCAATTAGGCGGGGTTATGGAAAAAGTTTAAAATTTATAAATTTCCCTTGTAAATTTCCAAGATGCTATGTAATATATTGCGTTAAAATTGTGAGCGCTCACAATTGACG	87.081	95.6052	83.1221	631.642	623.302	617.744
	CAATCTTAAGGGGGGCGGCAATTGTGAGCGGATAACAATTGGCAGTGAGCGCAACGCAATTAAGCGAAAACAGCGAATAACATGCAAATTTATAAATTTCCCTTGTAAATTTCCAGGATACCATGTAATATATTGAAATCAAATTGTGAGCGCTCACAATTGGAG	164.045	182.375	157.494	871.785	860.082	861.382
	CAATCTGAAGGGGCGCGGAAATTGTGAGCGGATAACAATTGGCAGTGAGCGCAACGCAATTATGAGGGTAACTTAAGTAACGTCAATAATTATAATTTTCCCTTGTAATTTCACATCCTACAGTGTAATATATTGTTTTAAAATTGTGAGCGCTCACAATTGGAG	342.786	328.943	336.698	1002.59	998.898	1015.8
18
Origin	GGATCAACTCCTAAGGCTATCCCTTTTTGCTGATAGCCTTAGCGGTTGTCAGCGACCTGTATTCTTTCCCGTCGCGCTGAGTCAGGCTTTTATGGTCTGAAACCCAATTTGTTTCTGTGTGCCCACCGAACTGTCCGATATTTTTAAGCATTGGGAGTCCCGGTC	1.18288	0.660209	1.24455	1.49882	1.1203	0.948579
Substitution	GGATCAACTCCTAAGGCAATTGTGAGCGGATAACAATTGGCAGTGAGCGCAACGCAATTTATTCTTTCCCGTCGCGCTGAGTCAGGCTTTTATGGTCTGAAACCCAATTTGTTTCTGTGTGCCCACCGAACTGTCCGAAAATTGTGAGCGCTCACAATTCCGGTC	-0.15578	0.532978	-0.10232	-0.000626532	0.930762	-0.274014
DeepSEED	ATGATATAATATAATAGAATTGTGAGCGGATAACAATTGGCAGTGAGCGCAACGCAATTCGCTGAGTAAGTGATGAGAAAAAACTACTTCTCGTGCCTGAAAATAAATATTCCTTGCCTTTTGTGTCGAACTTGATGTAAATTGTGAGCGCTCACAATTAGGAGG	6.72883	7.35836	7.12654	64.8303	65.711	66.7226
	ATGATATAATATATTATAATTGTGAGCGGATAACAATTGGCAGTGAGCGCAACGCAATTCGTAGCGAAATAAGGGCGATAAAATCGTCTTTGTTTCCTGAAAATATATATTCCTTGCTTTTTCTGTCGAACTTGTTGTAAATTGTGAGCGCTCACAATTTGGACG	7.30397	7.37193	6.22156	63.53	65.0277	65.3833
	TTGATATAATGTGTTATAATTGTGAGCGGATAACAATTGGCAGTGAGCGCAACGCAATTCGCGGAAGAGGAGTAACGAAAATTTTTTTATGCTCGCCTGAAAATATATTTTTATTGCTTTTTCTGGCGAACTTGATGTAAATTGTGAGCGCTCACAATTTGGACG	8.97798	9.30053	8.50615	189.187	188.371	189.767
19
Origin	TGAAGCCCACCCTACGAAACACCCTACGAAACACCCTACAGCCTACACATCAGCCCTACGCCCTCCCTACCCATTTCCCTGCAAATCCCCTAAAAATCCTCCCGCACGCCCTGAAAACAAGGAATAATACAGGTTTCCGCCCATCGGGCTAAAAAGGGGATAAAT	8.41761	8.84016	8.90336	9.19551	8.57414	9.43282
Substitution	TGAAGCCCACCCTAATTGTGAGCGGATAACAATTGGCAGTGAGCGCAACGCAATTCTACGCCCTCCCTACCCATTTCCCTGCAAATCCCCTAAAAATCCTCCCGCACGCCCTGAAAACAAGGAATAATACAGGTAAATTGTGAGCGCTCACAATTGGGGATAAAT	0.827368	0.742502	0.647713	1.44038	1.31795	1.11765
DeepSEED	CAAAATGTTGTACAATTGTGAGCGGATAACAATTGGCAGTGAGCGCAACGCAATTCGAGGGTCAGGACGGCATGATTAGACCTGAAATATTTACTTGACTCCCGATTTATTTCCCAATATATAATAATGAGAATAAATTGTGAGCGCTCACAATTGGGATACAGA	6.52063	5.48041	7.09208	174.127	176.387	178.991
	CAAAATGTTGTACAATTGTGAGCGGATAACAATTGGCAGTGAGCGCAACGCAATTCGATCATTAAGGGAGCATTATGTGGCTTGAAATTTTTACTTGACTCCCGATTCAACGAACAATATACAATAATGACATTAAATTGTGAGCGCTCACAATTAGGATAGAGA	2.31642	1.07959	2.04073	29.7974	31.3903	31.9949
	CAAATTGATGTAGAATTGTGAGCGGATAACAATTGGCAGTGAGCGCAACGCAATTCAAAGGCTGCTGCGGAGTTAATAAATTTGGAAAATTTACTTGACTCCCGAATTAACGGCTAATTTATAATAATGACAATAAATTGTGAGCGCTCACAATTTGGATAGAGA	1.12753	1.71734	2.06983	24.9849	24.2873	25.3871
20
Origin	ATTGATGAAGAATAATACCCCCTAAAAACGTAAGTATCCGACAGCCATATATGGGAATATATTTATTACATTTGCGGAAGAATCTTGAATTTTAAATTATAGGCTAATTCGGCTCTCATAACTTATCATTCAACGTTTCAAATTAGTAATTCAAAATTAATCATT	4.23948	5.05413	4.93197	3.62037	5.79467	5.20624
Substitution	ATTGATGAAGAATAAATTGTGAGCGGATAACAATTGGCAGTGAGCGCAACGCAATTATATATTTATTACATTTGCGGAAGAATCTTGAATTTTAAATTATAGGCTAATTCGGCTCTCATAACTTATCATTCAACGAAATTGTGAGCGCTCACAATTTTAATCATT	3.60819	4.00618	3.86846	9.08173	9.36169	9.3637
DeepSEED	TCCCCTTGTGTTATAATTGTGAGCGGATAACAATTGGCAGTGAGCGCAACGCAATTAAAGGAGCCGGGAACTTAAGGTAAACCAAACTTAAAAATTGTATAGGCTTTTTGATAAAGGTTGTACTATCATGATTATAAATTGTGAGCGCTCACAATTGGAATACGC	4.99033	5.38168	4.53006	89.2749	84.7889	94.1935
	TCCCCTTTTGATATAATTGTGAGCGGATAACAATTGGCAGTGAGCGCAACGCAATTAAGGGCACGAGTGGCGAAAATCATCCCAAATAACTAAATAGTATAGGCTTTTTGATAAAGGTAGTAGTATCATAGTTATAAATTGTGAGCGCTCACAATTGGAGGAAGC	2.17764	3.13267	3.30754	24.6014	22.8717	22.5498
	TCCCCTTACGTTATAATTGTGAGCGGATAACAATTGGCAGTGAGCGCAACGCAATTAAGAGCAGGAGGGCCGACAACTAAATCATAAATAAACATTGTATAGGCTTTTTGATAATTGTGGTAGTATCATTATAATAAATTGTGAGCGCTCACAATTGGATACAGA	2.45954	2.46603	2.58275	38.3183	37.1833	39.782

## Sheet: IPTG-inducible promoters-4lacO
Sequence_name	Artificial sequence oligos	Promoter activity(-IPTG)(Fluo/OD600)			Promoter activity(+IPTG)(Fluo/OD600)
		biological_replicate1	biological_replicate2	biological_replicate3	biological_replicate1	biological_replicate2	biological_replicate3
1
Origin	CATTAATTTGTACCTAGGCTTTTATATATTTTTTAAATATAAGTTAATCATTTAGTCACTACTTATTAATAAAAATTAAGTTATTTTTCTGACATCTTACTGTAGTTTCTTTTAAACATCATGTAAAATGGAACATAACTTAGAAAAAAAGGAAGTTGATCTCGA	410.88	425.249	418.031	423.535	392.708	398.215
Substitution	CATTAATTGTGAGCGGATAACAATTATATTTTTTAAATTGTTATCGGATAACAATTCACTACTTATTAATAAAAATTAAGTTATTTTTCTGACATCTTACTGTAGTTTGTGAGCGGATAACAATAAAATGGAACAAAATTGTGAGCGCTCACAATTTGATCTCGA	1.03963	0.110485	0.628433	5.25623	4.69562	5.14047
DeepSEED	CAAAAATTGTGAGCGGATAACAATTAAAAATAGCTAATTGTTATCGGATAACAATTCGGAGCAGTGAGGACTTAATATCTTTTATAAGAATGTTTCTTACTTGACATTGTGAGCGGATAACAATAAAATAGACTTAAATTGTGAGCGCTCACAATTGGAGATTTA	4.33538	4.006	3.83924	247.362	252.387	253.335
	CAAAAATTGTGAGCGGATAACAATTAAAAATAGCTAATTGTTATCGGATAACAATTCGGAGCAATGAGGATTTTTTAACGTATATAAGAATTTTACTTACTTGACATTGTGAGCGGATAACAATAAAATAGACTTAAATTGTGAGCGCTCACAATTGGAGATTTA	5.32003	5.29416	6.67242	261.608	268.564	265.38
	CAAAAATTGTGAGCGGATAACAATTAAAAATAGCTAATTGTTATCGGATAACAATTCGGAGCGATGAAGAATTATTACGGTATATAAGAATTTTTCTTACTTGACATTGTGAGCGGATAACAATAAAATAGACTTAAATTGTGAGCGCTCACAATTGGAGATTTA	7.7277	7.02381	6.57542	391.432	393.736	397.27
2
Origin	TTTTTACAAAAACAATAGGTTTATGTTACAAAATATTTCAAACAGATGAAAACATATCATTTTTTTCAAAACTTGCTTACAGTCGAAAATAAAAGACTCCTATGACTTTTTTATTTTCACAAAAAAAGGTAAAATAGAATGAAGTATGAATGGAAGAGGTTGCTT	236.292	239.468	240.91	249.773	240.272	248.64
Substitution	TTTTTACAAAAATTGTGAGCGGATAACAATTAATATTTCAAAATTGTTATCGGATAACAATTTTTTCAAAACTTGCTTACAGTCGAAAATAAAAGACTCCTATGACTTTTTTTTGTGAGCGGATAACAATAAAATAGAATGAAATTGTGAGCGCTCACAATTCTT	1.4753	0.240781	0.356919	18.6582	18.0866	17.987
DeepSEED	CAAAAAAAAAAATTGTGAGCGGATAACAATTAGGAGGAGGTAATTGTTATCGGATAACAATTCCGTGAAATAGAGGAATAATATTAATTTTCGGCATTAAAATGACTTGATTTTGTGAGCGGATAACAATAAAATATGTCAAAATTGTGAGCGCTCACAATTGGA	3.15803	3.70825	3.40745	98.5039	103.038	109.761
	CAAAAAAAAAAATTGTGAGCGGATAACAATTAGGAGGAGGTAATTGTTATCGGATAACAATTATGTCAAATAGAGGAATATTTGTTATTTTCATCATTAAAATGACTTGATTTTGTGAGCGGATAACAATAAAATATGTCAAAATTGTGAGCGCTCACAATTGGA	5.07256	4.83746	5.34636	173.637	167.114	180.58
	CAAAAAAAAAAATTGTGAGCGGATAACAATTGGGAGCAGGTAATTGTTATCGGATAACAATTAGGTCATATAGAGGAATAATAGTAATTTTCATCATCAAAATGACTTGATTTTGTGAGCGGATAACAATAAAATAGAACTAAATTGTGAGCGCTCACAATTGGA	3.48292	3.84477	4.18692	149.925	158.118	149.472
3
Origin	AATTCCAAAAATCAATTATCAATTTGTGAAATCAGAAGATGACTCACTTTTACTTCCAAGTCCTTTAGAAAGTCAATATTTAACAGTAAAATATGAGCAATAAGAGCCAAATGAGTTGAGATTCTATGATAAAATGAAGTCATAAAGATTAACAAAGGAGCATTA	233.722	265.701	196.55	222.414	218.696	244.766
Substitution	AATTCCAAAAAATTGTGAGCGGATAACAATTTCAGAAGATGAATTGTTATCGGATAACAATTCTTTAGAAAGTCAATATTTAACAGTAAAATATGAGCAATAAGAGCCAAATTTGTGAGCGGATAACAATAAAATGAAGTCAAATTGTGAGCGCTCACAATTTTA	1.36635	1.14518	1.79537	3.66812	3.33106	4.13704
DeepSEED	CAAATTTTGAAATTGTGAGCGGATAACAATTAGGAAAAAATAATTGTTATCGGATAACAATTGTAAAAAATCGTGCTATGATAGTTCTAATGAAAAATAAAAGGAGCCAATATTGTGAGCGGATAACAATAAAATATGATAAAATTGTGAGCGCTCACAATTGGA	68.412	75.6058	74.758	219.125	221.12	223.856
	CAAAATTTCAAATTGTGAGCGGATAACAATTAAGAAAAAATAATTGTTATCGGATAACAATTGTGAAAAATCGTGTTATGATAGTTCTAGTACAAAATAAAAGGAGCCAATATTGTGAGCGGATAACAATAAAATATGATAAAATTGTGAGCGCTCACAATTGGA	61.2711	61.8101	65.5985	207.177	198.344	207.382
	CAAAATCGGAAATTGTGAGCGGATAACAATTTAGTAAAAGTAATTGTTATCGGATAACAATTGTGAAAAATCGTGTTATGATAGTTCTAGTACAAAATAAAAGGAGCCAATATTGTGAGCGGATAACAATAAAATATGATAAAATTGTGAGCGCTCACAATTGGA	21.1898	20.0266	19.9494	77.38	80.3262	79.1997
4
Origin	ATGCTGTGTACTTCGTAAGGGCACCTGTAAACATTTAAAATTAAAAAATTAATTTTGACAAACTATATTTGTTTAGGGATACACTATTATTAACAATATTCTATACTTCATAAAAAAGATATTTAATGTTATAATATTTTTTAAACTTGAATATGGAATATATTT	185.918	170.924	192.531	172.698	188.014	173.888
Substitution	ATGCTGTGTAAATTGTGAGCGGATAACAATTCATTTAAAATAATTGTTATCGGATAACAATTCTATATTTGTTTAGGGATACACTATTATTAACAATATTCTATACTTCATATTGTGAGCGGATAACAATATAATATTTTTAAATTGTGAGCGCTCACAATTTTT	0.421816	0.561521	0.679194	4.32788	4.6289	5.0294
DeepSEED	AAAAAGTTGAAATTGTGAGCGGATAACAATTAAAATAAAATAATTGTTATCGGATAACAATTTTGGATAATCGAGAAAGGAGAATAAGATTGGAAAATTTTTGTTGTTCATATTGTGAGCGGATAACAATATAATAGAATAAAATTGTGAGCGCTCACAATTGGA	2.19251	1.48465	1.71007	39.5405	39.6136	44.575
	CAAAAGTTGAAATTGTGAGCGGATAACAATTAAAATAAAATAATTGTTATCGGATAACAATTTTGGATAATCGAGAAAGGAGAATAAGATTGGAAAATTTTTGTTGTTCATATTGTGAGCGGATAACAATATAATAGAATAAAATTGTGAGCGCTCACAATTGGA	1.89266	1.48151	2.034	35.3524	36.9469	34.7513
	CAATATTGTAAATTGTGAGCGGATAACAATTAAAATAAACTAATTGTTATCGGATAACAATTAGGGATTATCGTCCACGCAGAGTGGGATTCAAAAATTTATGTTGTTCATATTGTGAGCGGATAACAATATAATACAATAAAATTGTGAGCGCTCACAATTGGA	12.3078	10.8326	12.132	74.7593	75.6928	79.5656
5
Origin	ACACACTAAAAAACCACCACTAATAAAATTATACTAACCATTTCAAAAAGAACTAACAGATAACATAACTATTTACAATAACATAGTATTAAGTTTTTCTATTTTATATACTTTTAAGCTATTTATCTTTAAAATATGTTTAACAAAATGATAAAGGAATAAGCG	131.016	141.475	146.674	140.116	141.295	137.638
Substitution	ACACACTAAAAATTGTGAGCGGATAACAATTTACTAACCATAATTGTTATCGGATAACAATTACATAACTATTTACAATAACATAGTATTAAGTTTTTCTATTTTATATACTTTGTGAGCGGATAACAATAAAATATGTTTAAATTGTGAGCGCTCACAATTGCG	1.54606	1.88692	1.19828	15.4619	15.8989	15.2339
DeepSEED	TCTATTTTTAAATTGTGAGCGGATAACAATTATGTTACAATAATTGTTATCGGATAACAATTATGGAGATCACAGGAAGACCATATGTAATCAACATTTATTTTTATATTGCTTGTGAGCGGATAACAATAAAATAGGATAAAATTGTGAGCGCTCACAATTGGA	4.95294	3.93106	4.40074	109.251	107.299	113.066
	TCTATTTTTAAATTGTGAGCGGATAACAATTTGGTATAATTAATTGTTATCGGATAACAATTAAGGAGATTACAGCAAGAACAGGTGAAATCAACATTCATTTTTATATTGCTTGTGAGCGGATAACAATAAAATAGATCTAAATTGTGAGCGCTCACAATTGGA	3.12402	2.55226	2.20468	17.4254	17.3093	18.6799
	TCTATTTTTAAATTGTGAGCGGATAACAATTATGTTAAACTAATTGTTATCGGATAACAATTAAGGGGAATACAGCAATAACAGTTCTAATGAACATTTATTTTTATATTGCTTGTGAGCGGATAACAATAAAATAGGACAAAATTGTGAGCGCTCACAATTGGA	3.42204	3.09206	3.90258	91.6196	89.7799	95.8975
6
Origin	AATTTTACCTTTATAACAAAAACTTATACCACGTTTAAACCCTCTATTACCAAGGTATTATAACGAATATGGCTCGAAAAAAGGCGAATTCACAATTTTGTCATAGATTATTTTGTTTTTGTCTGTTAAAATCAAACAAGAAAATTAAATTTAGGGTGATAATGA	1386.97	1485.04	1447.8	1453.79	1442.94	1524.97
Substitution	AATTTTAAATTGTGAGCGGATAACAATTCCACGTTTAAAATTGTTATCGGATAACAATTATAACGAATATGGCTCGAAAAAAGGCGAATTCACAATTTTGTCATAGATTTTGTGAGCGGATAACAATAAAATCAAACAAAATTGTGAGCGCTCACAATTTAATGA	1.02137	1.09329	0.764615	20.2422	18.952	19.2054
DeepSEED	TCCCCAAAATTGTGAGCGGATAACAATTAGGAAATGTCAATTGTTATCGGATAACAATTGACTTTTGTTTTTTGCTATACTTGTAAAGAGGGTAGTATTGTCATTGACTTTGTGAGCGGATAACAATAAAATAAGGCTAAATTGTGAGCGCTCACAATTGAGAGG	21.0201	21.1241	21.6114	271.486	266.375	258.862
	TCCCCAAAATTGTGAGCGGATAACAATTATTAAATATCAATTGTTATCGGATAACAATTGACTTTTGTCCGTTGATATACTTGTAGAAAGGGTACTATTGTCATTGACTTTGTGAGCGGATAACAATAAAATAAGGCTAAATTGTGAGCGCTCACAATTGAGAGG	4.00153	3.52899	2.95817	132.076	136.211	139.523
	TCCCCAAAATTGTGAGCGGATAACAATTAGGAAGAATCAATTGTTATCGGATAACAATTGACTTTCGACGGTTGATATACTTGTGAAAAGGGTAGTGTTGTCATTGACATTGTGAGCGGATAACAATAAAATAACGCTAAATTGTGAGCGCTCACAATTGAGAGG	1.98297	2.23992	1.74853	81.0166	78.6667	78.8566
7
Origin	AGCAATCATGTTTGTAGCGGTCGTCTTCCTTCGTTCCTGCTTCTAAGCTCGCTTTCTTGCAAAACGATTAACGTTTATATCATCAAACTCAAGGTTAAGTTGAGATGGTTTCGCTACTTTGTTAATCTATTCACGTAGACAACAACATAAGGGAGGGACTATGTT	798.339	786.577	777.212	777.195	783.823	766.536
Substitution	AGCAATTGTGAGCGGATAACAATTCTTCCTTCGTAATTGTTATCGGATAACAATTCTTGCAAAACGATTAACGTTTATATCATCAAACTCAAGGTTAAGTTGAGATTGTGAGCGGATAACAATAATCTATTCACAAATTGTGAGCGCTCACAATTGGACTATGTT	0.651505	0.781352	0.685349	0.831397	0.822921	1.19394
DeepSEED	CAAAATTGTGAGCGGATAACAATTTTTTTTTTGAAATTGTTATCGGATAACAATTGACAAACATTCTTATTTAATTTATGATGTAACTCTATAACTAAGTTGAGATTGTGAGCGGATAACAATAATCTGAGGAAAAATTGTGAGCGCTCACAATTAGGAGATTGT	427.618	401.33	413.888	1385.45	1383.95	1389.48
	CAAAATTGTGAGCGGATAACAATTTTTTTTTTGCAATTGTTATCGGATAACAATTGACAAACAGGCTTATTTATTTTATAATGTAACTTTAAAACTAAGTTGAGATTGTGAGCGGATAACAATAATCTAAGGAGAAATTGTGAGCGCTCACAATTAGGAGATTGC	272.395	266.793	271.331	866.986	796.714	823.915
	CAAAATTGTGAGCGGATAACAATTTTTTTTTTGCAATTGTTATCGGATAACAATTGACAAACACTCTTATTTATTTTATAATGTAACTTTAAAACTAAGTTGAGATTGTGAGCGGATAACAATAATCTAGGATGAAATTGTGAGCGCTCACAATTAGGAGATTGC	316.281	297.013	321.662	904.735	921.819	947.952
8
Origin	AATTGCTTTGATGACAAGATAAACCATATGCCCGGGCCAACAACACCGGACAGCACTTGACCAGAAGGAAGCCCGCGAAGAAATTTGCGGGCTTTTTTGATCGTTCCGCCCACAAACACCGGTGTTACAATAAAGCTGTATTGGGAACAAGAAAGGAAGATTCAA	27.4355	28.5152	28.7284	27.5388	29.4715	28.7506
Substitution	AATTGCAATTGTGAGCGGATAACAATTATGCCCGGGCAATTGTTATCGGATAACAATTGACCAGAAGGAAGCCCGCGAAGAAATTTGCGGGCTTTTTTGATCGTTCCGTTGTGAGCGGATAACAATACAATAAAGCTAAATTGTGAGCGCTCACAATTGATTCAA	0.334664	0.466591	0.217307	0.335229	0.441827	0.8198
DeepSEED	CAAAAAAATTGTGAGCGGATAACAATTACGGAGGGGCAATTGTTATCGGATAACAATTAAGGCGAACTCCTTAAAATGAGTAGTAACTTTTATGATTTGATCTGTTGCTTGTGAGCGGATAACAATACAATGATACTAAATTGTGAGCGCTCACAATTGGAAGAT	0.510399	0.21718	1.007	3.7774	4.07241	3.01135
	CAAAAAAATTGTGAGCGGATAACAATTCGGGAGCGGGAATTGTTATCGGATAACAATTAAGCCGAACTCCTTAAAATGAGTAGTAACTTTTAAGATTTGATCTGTTGCTTGTGAGCGGATAACAATACAATGATACTAAATTGTGAGCGCTCACAATTGGAAGAT	1.14392	-0.111367	1.00454	4.04294	4.2539	4.95185
	TTAAAAAATTGTGAGCGGATAACAATTTTGGATTGACAATTGTTATCGGATAACAATTATATTGAAATAATGAAAATTTGTAGAAACTACTGCGAATTGATCTGTTGCTTGTGAGCGGATAACAATACAATGATACTAAATTGTGAGCGCTCACAATTAGAAGGT	2.97776	2.99549	2.63752	42.6007	40.7274	44.493
9
Origin	AAAATAATTCAATAAAAACCTCGTTATTACGCACAACCTTACATACAAATATAGGTTGTGCGTTTTTTATTTGTTTTGATATAAAGCTATTATTCATTAGATTTATACAATTATTCAAAACAATACTTTTACTTTTTATAGTTAATCCATTCATAAAACAAGAAA	12.5589	13.1261	14.6197	12.574	12.6978	13.8303
Substitution	AAAATTGTGAGCGGATAACAATTTTATTACGCAAATTGTTATCGGATAACAATTGTTGTGCGTTTTTTATTTGTTTTGATATAAAGCTATTATTCATTAGATTTTTGTGAGCGGATAACAAAATACTTTTACTAAATTGTGAGCGCTCACAATTAAAACAAGAAA	2.57518	2.08914	2.27875	15.2102	14.8267	16.2668
DeepSEED	CAAATTGTGAGCGGATAACAATTTTTATGATATAATTGTTATCGGATAACAATTACCCGCATAAAGAGGATCAAGTCAGAAAATCATAAAATTTCATTTTTTGGTTGTGAGCGGATAACAAAATACTATAATAAAATTGTGAGCGCTCACAATTGAGGATTACTC	4.9166	5.40019	5.55021	96.2353	101.617	103.464
	CAAATTGTGAGCGGATAACAATTTTTCTGATATAATTGTTATCGGATAACAATTATCCATAAAAAGAGGATCAAGTCAGAAAATCATAAAATTTCATTTTTTGGTTGTGAGCGGATAACAAAATACTATAATAAAATTGTGAGCGCTCACAATTGAGGATTACTC	6.02377	5.23688	5.5182	125.419	118.074	123.198
	CAAATTGTGAGCGGATAACAATTTTTCTGTTATAATTGTTATCGGATAACAATTTTGCACAAAAAGAGGATTAAGTCAGCAAATTATAAAATTTCATTTTTTGGTTGTGAGCGGATAACAAAATACTATAATAAAATTGTGAGCGCTCACAATTGAGGATTACTC	7.04483	6.41828	8.13487	136.172	129.984	118.616
10
Origin	ATTATTATGATTAGATAAAAGGTTATATAAATCTAATAAGAATAATAACTAATATCTAAAGAAGATAAGAAGGAAAAATATTTGGTCAAAATATATGAATTTGTAAAAAAAATACACAGATATTAAAATATTATTTTGAATAACCAAACTGGAGGTAAATTGAAA	31.2792	30.1879	26.7808	26.5976	29.2074	28.2101
Substitution	ATTAAATTGTGAGCGGATAACAATTTATAAATCTAAATTGTTATCGGATAACAATTTAAAGAAGATAAGAAGGAAAAATATTTGGTCAAAATATATGAATTTGTAATTGTGAGCGGATAACAATAAAATATTATTAAATTGTGAGCGCTCACAATTAAATTGAAA	1.89153	1.15869	1.16431	4.98475	5.8211	5.12834
DeepSEED	CAAAAATTGTGAGCGGATAACAATTAAAAAAAGGTAATTGTTATCGGATAACAATTGACGTCAATCAATATTTGTTATGGTATAAAACTTTGAAATAGTCTTGTAATTGTGAGCGGATAACAATAAAATAGAATAAAATTGTGAGCGCTCACAATTGGAGGAGAT	1.45373	2.05032	2.28612	22.3651	22.0824	21.5536
	CAAAAATTGTGAGCGGATAACAATTAAAAAAAGTTAATTGTTATCGGATAACAATTGACAGCAATGAACATTGGTTATGGTATAAAACTTTGAAATAGTCTTGTAATTGTGAGCGGATAACAATAAAATAGAATAAAATTGTGAGCGCTCACAATTGGAGGAGAT	2.86776	1.19744	2.07207	53.6679	54.1316	56.0097
	CAAAAATTGTGAGCGGATAACAATTAAAAAAAGGTAATTGTTATCGGATAACAATTGACATCAATGAATATTTGTTATGGTATAAATCTATGCAATAGTCTTGTAATTGTGAGCGGATAACAATAAAATAGAATAAAATTGTGAGCGCTCACAATTGGAGGAGAT	16.3185	14.9764	15.1534	88.5528	84.9066	89.5721
11
Origin	AAGACAGAAAGTGCACCAAGTTTCCCTCATTAGCTCAAAAAATGATTATCTTTGCAAACTAAAATGAGCAGGCTGGCAATCAAAACTGTTTTTATCGGGAGATTAGCGCCAAGTCGCTGCTCACATGATATGATTCATTGATAATAAAAGAAATAATAGATTAAT	52.4048	49.1082	50.2444	52.6547	54.8389	54.1975
Substitution	AAGACAGAAAATTGTGAGCGGATAACAATTTAGCTCAAAAAATTGTTATCGGATAACAATTAAATGAGCAGGCTGGCAATCAAAACTGTTTTTATCGGGAGATTAGCGCCATTGTGAGCGGATAACAATATGATTCATTGAAATTGTGAGCGCTCACAATTTAAT	0.982344	0.847352	1.2276	0.58495	1.04095	1.26473
DeepSEED	CATTGCTTGAATTGTGAGCGGATAACAATTATAATGGTGCAATTGTTATCGGATAACAATTCAGATTGTGTCGGTCAGAACTATAAATCATAAAAAAAAAAGAGTGCGCCATTGTGAGCGGATAACAATATGATATACTAAAATTGTGAGCGCTCACAATTGGCT	7.77311	7.72996	6.60816	261.245	270.608	262.299
	CATTGCTTGAATTGTGAGCGGATAACAATTATAATGGTGCAATTGTTATCGGATAACAATTCAGATTGTGTCGGTCAGAAATATAAATCATAAATTAAAAAGAGTGCGCCATTGTGAGCGGATAACAATATGATATACTAAAATTGTGAGCGCTCACAATTTGCT	10.3246	6.90862	7.40722	253.095	266.609	266.277
	TATTACTTGAATTGTGAGCGGATAACAATTATAATCGTGCAATTGTTATCGGATAACAATTCGGGTTCTGACAGCGATCAAAATAAATCAGAAAAAAAAAACACTGCGCCATTGTGAGCGGATAACAATATGATATACTTAAATTGTGAGCGCTCACAATTTGCT	6.1867	5.91395	6.4709	237.736	235.941	238.231
12
Origin	GTCCATATACGGATAACGATGCCAAAGCATCCGATCCGGCCAGCCATTCTCCCGATGCCGGAGTCCATCCGGCATTTCCCTCCCCCTGGTTTATAAAATGTTTATCCCCACAGCAACATAATCAGCGTTAAACTGTCCATACCGTTAACTGAGGGAGAAAAGATG	63.3289	61.4507	57.0152	59.4982	62.4308	68.653
Substitution	GTCCATATAAATTGTGAGCGGATAACAATTCCGATCCGGCAATTGTTATCGGATAACAATTAGTCCATCCGGCATTTCCCTCCCCCTGGTTTATAAAATGTTTATCCCCACTTGTGAGCGGATAACAATAAACTGTCCATAAATTGTGAGCGCTCACAATTGATG	0.288013	0.765962	0.753609	1.0151	0.871826	1.14081
DeepSEED	AAAAGCTTGAATTGTGAGCGGATAACAATTATAATAGCATAATTGTTATCGGATAACAATTAGAGAGAGGACGGCGATCACATTAAATCAGAAAAAAAGTACAATCCCCACTTGTGAGCGGATAACAATAAACTATGATAAAATTGTGAGCGCTCACAATTCGCT	14.8844	13.6316	16.8188	275.15	261.983	259.825
	CAAAGCTTGAATTGTGAGCGGATAACAATTATAATAGTGTAATTGTTATCGGATAACAATTAGAGAGAGGACTACGAACACAATAAATCAGAAAAAAAGTACAGTCCCCACTTGTGAGCGGATAACAATAAACTATGATAAAATTGTGAGCGCTCACAATTAGAG	12.7472	12.4821	12.1247	297.641	324.152	329.257
	AAAAGCTTGAATTGTGAGCGGATAACAATTATAATAGAATAATTGTTATCGGATAACAATTAGGACGGAGACGGCGATCGCATGAAATCAGAAAAAAATTACAATCCCCACTTGTGAGCGGATAACAATAAACTATGATAAAATTGTGAGCGCTCACAATTTGAC	17.7	17.5505	19.047	394.535	408.621	404.212
13
Origin	TTATAAAGGGTATCCAGAGACGGGACAACTCATAAAGTAAAATTACATAAGCGTAAACAAAAACTTAATAGAGTAATGACTTTTGGAAAACATTATGTACTTTTGTAACATAAAGCTGCATTTAAAAGTATATTATAGATTGTGGAACAATAAAGAACTTAAATC	50.7837	64.3471	57.003	51.8855	58.0715	54.4289
Substitution	TTATAAAGGAATTGTGAGCGGATAACAATTCATAAAGTAAAATTGTTATCGGATAACAATTAACTTAATAGAGTAATGACTTTTGGAAAACATTATGTACTTTTGTAACATTTGTGAGCGGATAACAATATATTATAGATAAATTGTGAGCGCTCACAATTAATC	0.810589	1.37208	0.812735	5.08477	4.696	4.23055
DeepSEED	CATAGCTTGAATTGTGAGCGGATAACAATTGACATCGTACAATTGTTATCGGATAACAATTACAGTGAGGAAAACGAGCGCGATAAATCAGAAAAAAAGCATTTGTAACACTTGTGAGCGGATAACAATATATTATACTAAAATTGTGAGCGCTCACAATTGGAG	2.1474	1.14483	0.571004	25.902	29.4593	29.8458
	TATAGCTTGAATTGTGAGCGGATAACAATTGACATCGTCCAATTGTTATCGGATAACAATTACTGTGAGGAAAACGAACGCAATAAATCAGAAAAAAATGTCTTGTAACACTTGTGAGCGGATAACAATATATTATACTTAAATTGTGAGCGCTCACAATTGGAG	2.86465	3.61744	2.61686	84.8743	80.7662	84.4089
	TGTAGCTTGAATTGTGAGCGGATAACAATTGACATCGTACAATTGTTATCGGATAACAATTGCTACGAGCAAAACGAGAGCGATAAATCCGAAAAAAAGCTCTTGTAACCCTTGTGAGCGGATAACAATATATTATAATCAAATTGTGAGCGCTCACAATTAGAG	2.04023	2.10528	1.66807	42.8534	42.6858	45.8841
14
Origin	GGATCAACTCCTAAGGCTATCCCTTTTTGCTGATAGCCTTAGCGGTTGTCAGCGACCTGTATTCTTTCCCGTCGCGCTGAGTCAGGCTTTTATGGTCTGAAACCCAATTTGTTTCTGTGTGCCCACCGAACTGTCCGATATTTTTAAGCATTGGGAGTCCCGGTC	1.18288	0.660209	1.24455	1.49882	1.1203	0.948579
Substitution	GGATCAAAATTGTGAGCGGATAACAATTGCTGATAGCCAATTGTTATCGGATAACAATTTATTCTTTCCCGTCGCGCTGAGTCAGGCTTTTATGGTCTGAAACCCAATTTTGTGAGCGGATAACAACGAACTGTCCGAAAATTGTGAGCGCTCACAATTCCGGTC	0.857076	0.778119	0.537942	0.0140479	1.2857	0.349255
DeepSEED	TCCCCAAAATTGTGAGCGGATAACAATTAAAAAATTTCAATTGTTATCGGATAACAATTGACTTTTGTCATCTCCTATATGATTTAAGAGAATAAGCTGAAAATTGAGTTTGTGAGCGGATAACAACGAACTAAAAAGAAATTGTGAGCGCTCACAATTCAGAGG	1.63181	1.16031	1.43379	4.15866	4.2934	3.54413
	TCCCCAAAATTGTGAGCGGATAACAATTAAAAAATTTCAATTGTTATCGGATAACAATTGACTTTTGTAATCTCTTATATGATTTAAGAGAATACTCTGAAAATTGAGTTTGTGAGCGGATAACAACGAACTAAAAAGAAATTGTGAGCGCTCACAATTCAGAGG	1.60193	1.56793	1.41307	4.93278	4.62098	5.22146
	TCCCCAAAATTGTGAGCGGATAACAATTAAAAAATTTCAATTGTTATCGGATAACAATTGACTTTTGTCATCTCTTATATGATTTAAGAGAATATGCTGAAAATTGAGTTTGTGAGCGGATAACAACGAACTAAAAAGAAATTGTGAGCGCTCACAATTCAGAGG	1.98243	2.45371	1.70564	5.92572	5.70878	6.42448
15
Origin	TGAAGCCCACCCTACGAAACACCCTACGAAACACCCTACAGCCTACACATCAGCCCTACGCCCTCCCTACCCATTTCCCTGCAAATCCCCTAAAAATCCTCCCGCACGCCCTGAAAACAAGGAATAATACAGGTTTCCGCCCATCGGGCTAAAAAGGGGATAAAT	8.41761	8.84016	8.90336	9.19551	8.57414	9.43282
Substitution	TGAAATTGTGAGCGGATAACAATTTACGAAACACAATTGTTATCGGATAACAATTCTACGCCCTCCCTACCCATTTCCCTGCAAATCCCCTAAAAATCCTCCCGCTTGTGAGCGGATAACAAAATAATACAGGTAAATTGTGAGCGCTCACAATTGGGGATAAAT	0.965294	0.627254	0.624632	1.38025	0.830978	0.652177
DeepSEED	TCTAATTGTGAGCGGATAACAATTTTTTTCTTGCAATTGTTATCGGATAACAATTGACAAACAGATTCTTTTAATTCATAATATAATTCTATGAGATACTCCCGGTTGTGAGCGGATAACAAAATAATGGAGAGAAATTGTGAGCGCTCACAATTAGAGGATTAC	452.803	450.473	439.382	1123.69	1162.63	1194.08
	TCAAATTGTGAGCGGATAACAATTTTTTTCTTGCAATTGTTATCGGATAACAATTGACAAACAGAATCATTTATTCTATTATATAATTCTGTGAGATACTCCCGATTGTGAGCGGATAACAAAATAATGGAGAGAAATTGTGAGCGCTCACAATTAGAGGATTAC	563.532	570.108	559.956	1218	1251.41	1233.78
	TCTAATTGTGAGCGGATAACAATTTTTTTCTTGCAATTGTTATCGGATAACAATTGACAAAGAACCTTTTTTATTCTATGATTTAATTCTATGAGATACTCCCGGTTGTGAGCGGATAACAAAATAATGGAGAGAAATTGTGAGCGCTCACAATTAGAGGATTAC	508.293	512.837	497.113	1162.34	1361.86	1308.45
16
Origin	ATTGATGAAGAATAATACCCCCTAAAAACGTAAGTATCCGACAGCCATATATGGGAATATATTTATTACATTTGCGGAAGAATCTTGAATTTTAAATTATAGGCTAATTCGGCTCTCATAACTTATCATTCAACGTTTCAAATTAGTAATTCAAAATTAATCATT	4.23948	5.05413	4.93197	3.62037	5.79467	5.20624
Substitution	ATTGAATTGTGAGCGGATAACAATTAAACGTAAGTAATTGTTATCGGATAACAATTATATATTTATTACATTTGCGGAAGAATCTTGAATTTTAAATTATAGGCTATTGTGAGCGGATAACAATATCATTCAACGAAATTGTGAGCGCTCACAATTTTAATCATT	0.56179	1.27065	1.68107	2.5009	2.3521	2.24708
DeepSEED	CAAAAATTGTGAGCGGATAACAATTCGGAGGGGGAAATTGTTATCGGATAACAATTAAAAAGATTTGACATTTTATATCCTTTTTAAGTATCCTTATGGTAGGCTCTTGTGAGCGGATAACAATATCATATAATAAAATTGTGAGCGCTCACAATTGGAGGATTA	178.207	198.323	196.352	1014.31	1033.59	1015.34
	CAAAAATTGTGAGCGGATAACAATTACGAGGGGGTAATTGTTATCGGATAACAATTAAAAACATTTGACATTTTATATCCTTTTTAAGTATCCTTAAGATAGGCTATTGTGAGCGGATAACAATATCATAGACGAAAATTGTGAGCGCTCACAATTGGAGGAGTA	116.252	119.018	121.421	573.74	538.75	551.221
	CAAAAATTGTGAGCGGATAACAATTCGGAGAGGGTAATTGTTATCGGATAACAATTAAAAAGATTTGACATTTTATATCCTTTTTAAGTATCCTTATGGTAGGCTCTTGTGAGCGGATAACAATATCATATAATAAAATTGTGAGCGCTCACAATTGGAGGATTA	181.602	221.97	221.187	834.97	951.71	929.942
pLlacO1	AATTGTGAGCGGATAACAATTGACATTGTGAGCGGATAACAAGATACTGAGCAC	21.9531	26.3107	23.8046	566.187	520.826	553.255
placUV5	TTTACACTTTATGCTTCCGGCTCGTATAATGTGTGGAATTGTGAGCGGATAACAATTTCA	39.7037	34.7909	36.2338	256.759	242.94	239.532

## Sheet: Dox-inducible promoters-3tetO
Sequence_name	Artificial sequence oligos	Promoter activity(-Dox)			Promoter activity(+Dox)
		biological_replicate1	biological_replicate2	biological_replicate3	biological_replicate1	biological_replicate2	biological_replicate3
3tetO-template	GAGTTTACTCCCTATCAGTGATAGAGAACGTATGTCGAGTTTATCCCTATCAGTGATAGAGAACGTATGTCGAGTTTACTCCCTATCAGTGATAGAGAACGTATGTCGA	58.3581	53.0963	48.3129	8441.25	8519.09	8239.66
1	CTGACCTGTCCCTATCAGTGATAGAGAAGGGAAGGGACGGGTTTCCCTATCAGTGATAGAGAGTGTCTCAACTACAGGATCCCTATCAGTGATAGAGAGACGATGGTAT	35.2381	44.0078	50.5451	8076.59	8424.04	8322.42
2	GTGCCCTTTCCCTATCAGTGATAGAGACGGGAACCAACGGTGTTCCCTATCAGTGATAGAGAGTGAGGGGCCCTTCTAGTCCCTATCAGTGATAGAGAAGCGTCCCAAT	53.7341	53.0963	55.3286	9976.91	10194.1	10070.3
3	GCCCCGGGTCCCTATCAGTGATAGAGAAGGCAAGTGAAGCACCTCCCTATCAGTGATAGAGAAGGAGGCGATCGCGATGTCCCTATCAGTGATAGAGAGTCTTCCTTAC	62.6632	64.8955	67.4467	11238.1	11498.6	11656.8
4	CCGATTGGTCCCTATCAGTGATAGAGACGGCAGGAACCGTAACTCCCTATCAGTGATAGAGAAGGATGAGGTGACGAAGTCCCTATCAGTGATAGAGAAGCTACAAACT	109.541	100.293	93.2773	16208.9	15564	15464
5	AAGCCCGATCCCTATCAGTGATAGAGATGTCACCTGACGGAATTCCCTATCAGTGATAGAGAGGAACGGACACCCCCATTCCCTATCAGTGATAGAGAAAAAAGAAAAC	84.6671	87.8561	98.858	17071.8	17236.5	17902.7
6	CCGCCTGTTCCCTATCAGTGATAGAGAAGGGATGTCTCTGGATTCCCTATCAGTGATAGAGAGAGACTGAGGCCCATGGTCCCTATCAGTGATAGAGACGGAGGACATG	41.1377	36.1948	36.992	6701.53	6548.3	6162.33
7	CCAGTCTCTCCCTATCAGTGATAGAGAAATAACCAGAAACGATTCCCTATCAGTGATAGAGAGGTCCTCAACAACCAACTCCCTATCAGTGATAGAGAGGAATGCACCT	71.4329	65.2144	63.9388	9634.38	9382.8	9202.52
8	CTCACCGTTCCCTATCAGTGATAGAGAATGTAACCTTACCGTTTCCCTATCAGTGATAGAGAGGGAGGGGAGGGCCCATTCCCTATCAGTGATAGAGAATATACGACCC	151.795	152.114	159.448	15237.8	15049.4	15741
9	TCCACCGGTCCCTATCAGTGATAGAGACGGCAGGTAACGCACCTCCCTATCAGTGATAGAGAAGGAGGAGACGTCTATGTCCCTATCAGTGATAGAGAGTCGTCCCGAT	80.2026	83.2321	81.3187	6373.75	6540.1	6036.95
10	CCGACTGGTCCCTATCAGTGATAGAGACGGCAGGTGACGCAACTCCCTATCAGTGATAGAGAAGGAGGCGATACGGAAGTCCCTATCAGTGATAGAGAAGCTCCCAAAT	162.637	155.303	172.204	16571.1	16221.2	16326.1
11	TCCGTCGGTCCCTATCAGTGATAGAGACGGCAGGTGACGCAACTCCCTATCAGTGATAGAGACGGACGCAATGACCAAGTCCCTATCAGTGATAGAGAATCAGCACAAC	288.602	288.602	294.98	21903.3	20585.6	20969.1
12	TCGACTGTTCCCTATCAGTGATAGAGACGGCAGGTGACGCAACTCCCTATCAGTGATAGAGACGGACGGAATGCGCAAGTCCCTATCAGTGATAGAGACGCTGGAATAA	242.362	223.228	228.011	17064.4	16649.8	16920.2

## Sheet: Dox-inducible promoters-7tetO
Sequence_name	detials	Artificial sequence oligos	Promoter activity(-Dox)			Promoter activity(+Dox)
			biological_replicate1	biological_replicate2	biological_replicate3	biological_replicate1	biological_replicate2	biological_replicate3
7tetO-TRE		GAGTTTACTCCCTATCAGTGATAGAGAACGTATGTCGAGTTTACTCCCTATCAGTGATAGAGAACGATGTCGAGTTTACTCCCTATCAGTGATAGAGAACGTATGTCGAGTTTACTCCCTATCAGTGATAGAGAACGTATGTCGAGTTTACTCCCTATCAGTGATAGAGAACGTATGTCGAGTTTATCCCTATCAGTGATAGAGAACGTATGTCGAGTTTACTCCCTATCAGTGATAGAGAACGTATGTCGA	67.9806	49.2816	53.7379	20052	19296.2	19354.8
2-Combination
1	2+2+5	GTGCCCTTTCCCTATCAGTGATAGAGACGGGAACCAACGGTGTTCCCTATCAGTGATAGAGAGTGAGGGGCCCTTCTAGTCCCTATCAGTGATAGAGATGTCACCTGACGGAATTCCCTATCAGTGATAGAGAGGAACGGACACCCCCATTCCCTATCAGTGATAGAGACGGGAACCAACGGTGTTCCCTATCAGTGATAGAGAGTGAGGGGCCCTTCTAGTCCCTATCAGTGATAGAGAAGCGTCCCAAT	47.3	51.2	45.8	23798	22747	21582
2	1+2+2	GTGCCCTTTCCCTATCAGTGATAGAGACGGGAACCAACGGTGTTCCCTATCAGTGATAGAGAGTGAGGGGCCCTTCTAGTCCCTATCAGTGATAGAGAAGGGAAGGGACGGGTTTCCCTATCAGTGATAGAGAGTGTCTCAACTACAGGATCCCTATCAGTGATAGAGACGGGAACCAACGGTGTTCCCTATCAGTGATAGAGAGTGAGGGGCCCTTCTAGTCCCTATCAGTGATAGAGAAGCGTCCCAAT	48.8	64.3	66.9	15953	15857	17369
3	2+2+4	GTGCCCTTTCCCTATCAGTGATAGAGACGGGAACCAACGGTGTTCCCTATCAGTGATAGAGAGTGAGGGGCCCTTCTAGTCCCTATCAGTGATAGAGACGGCAGGAACCGTAACTCCCTATCAGTGATAGAGAAGGATGAGGTGACGAAGTCCCTATCAGTGATAGAGACGGGAACCAACGGTGTTCCCTATCAGTGATAGAGAGTGAGGGGCCCTTCTAGTCCCTATCAGTGATAGAGAAGCGTCCCAAT	30.8	43.4	57.6	17092	18024	17826
4	2+2+3	GTGCCCTTTCCCTATCAGTGATAGAGACGGGAACCAACGGTGTTCCCTATCAGTGATAGAGAGTGAGGGGCCCTTCTAGTCCCTATCAGTGATAGAGAAGGCAAGTGAAGCACCTCCCTATCAGTGATAGAGAAGGAGGCGATCGCGATGTCCCTATCAGTGATAGAGACGGGAACCAACGGTGTTCCCTATCAGTGATAGAGAGTGAGGGGCCCTTCTAGTCCCTATCAGTGATAGAGAAGCGTCCCAAT	30.8	38.5	37.5	19281	19154	20091
5	2+5+5	GTGCCCTTTCCCTATCAGTGATAGAGACGGGAACCAACGGTGTTCCCTATCAGTGATAGAGAGTGAGGGGCCCTTCTAGTCCCTATCAGTGATAGAGATGTCACCTGACGGAATTCCCTATCAGTGATAGAGAGGAACGGACACCCCCATTCCCTATCAGTGATAGAGATGTCACCTGACGGAATTCCCTATCAGTGATAGAGAGGAACGGACACCCCCATTCCCTATCAGTGATAGAGAAAAAAGAAAAC	60.2	51.4	47.6	23386	22071	22318
6	1+5+5	GTGCCCTTTCCCTATCAGTGATAGAGATGTCACCTGACGGAATTCCCTATCAGTGATAGAGAGGAACGGACACCCCCATTCCCTATCAGTGATAGAGAAGGGAAGGGACGGGTTTCCCTATCAGTGATAGAGAGTGTCTCAACTACAGGATCCCTATCAGTGATAGAGATGTCACCTGACGGAATTCCCTATCAGTGATAGAGAGGAACGGACACCCCCATTCCCTATCAGTGATAGAGAAAAAAGAAAAC	49.4	53.8	55.2	22384	22121	21807
7	4+5+5	GTGCCCTTTCCCTATCAGTGATAGAGATGTCACCTGACGGAATTCCCTATCAGTGATAGAGAGGAACGGACACCCCCATTCCCTATCAGTGATAGAGACGGCAGGAACCGTAACTCCCTATCAGTGATAGAGAAGGATGAGGTGACGAAGTCCCTATCAGTGATAGAGATGTCACCTGACGGAATTCCCTATCAGTGATAGAGAGGAACGGACACCCCCATTCCCTATCAGTGATAGAGAAAAAAGAAAAC	80.1	74.3	87.3	21619	20625	21508
8	3+5+5	GTGCCCTTTCCCTATCAGTGATAGAGATGTCACCTGACGGAATTCCCTATCAGTGATAGAGAGGAACGGACACCCCCATTCCCTATCAGTGATAGAGAAGGCAAGTGAAGCACCTCCCTATCAGTGATAGAGAAGGAGGCGATCGCGATGTCCCTATCAGTGATAGAGATGTCACCTGACGGAATTCCCTATCAGTGATAGAGAGGAACGGACACCCCCATTCCCTATCAGTGATAGAGAAAAAAGAAAAC	57.6	62.4	60.8	22627	23369	23432
3-Combination
1	1+2+5	CTGACCTGTCCCTATCAGTGATAGAGAAGGGAAGGGACGGGTTTCCCTATCAGTGATAGAGAGTGTCTCAACTACAGGATCCCTATCAGTGATAGAGATGTCACCTGACGGAATTCCCTATCAGTGATAGAGAGGAACGGACACCCCCATTCCCTATCAGTGATAGAGACGGGAACCAACGGTGTTCCCTATCAGTGATAGAGAGTGAGGGGCCCTTCTAGTCCCTATCAGTGATAGAGAAGCGTCCCAAT	41.1	46.7	48.7	21532	22412	22118
2	2+4+5	CCGATTGGTCCCTATCAGTGATAGAGACGGCAGGAACCGTAACTCCCTATCAGTGATAGAGAAGGATGAGGTGACGAAGTCCCTATCAGTGATAGAGATGTCACCTGACGGAATTCCCTATCAGTGATAGAGAGGAACGGACACCCCCATTCCCTATCAGTGATAGAGACGGGAACCAACGGTGTTCCCTATCAGTGATAGAGAGTGAGGGGCCCTTCTAGTCCCTATCAGTGATAGAGAAGCGTCCCAAT	52.1	58	71.5	21398	21484	21465
3	2+3+5	GCCCCGGGTCCCTATCAGTGATAGAGAAGGCAAGTGAAGCACCTCCCTATCAGTGATAGAGAAGGAGGCGATCGCGATGTCCCTATCAGTGATAGAGATGTCACCTGACGGAATTCCCTATCAGTGATAGAGAGGAACGGACACCCCCATTCCCTATCAGTGATAGAGACGGGAACCAACGGTGTTCCCTATCAGTGATAGAGAGTGAGGGGCCCTTCTAGTCCCTATCAGTGATAGAGAAGCGTCCCAAT	53.5	52.5	51.4	23005	22820	22905
4	1+2+4	CCGATTGGTCCCTATCAGTGATAGAGACGGCAGGAACCGTAACTCCCTATCAGTGATAGAGAAGGATGAGGTGACGAAGTCCCTATCAGTGATAGAGAAGGGAAGGGACGGGTTTCCCTATCAGTGATAGAGAGTGTCTCAACTACAGGATCCCTATCAGTGATAGAGACGGGAACCAACGGTGTTCCCTATCAGTGATAGAGAGTGAGGGGCCCTTCTAGTCCCTATCAGTGATAGAGAAGCGTCCCAAT	40	35	36	21244	20117	19969
5	1+2+3	GCCCCGGGTCCCTATCAGTGATAGAGAAGGCAAGTGAAGCACCTCCCTATCAGTGATAGAGAAGGAGGCGATCGCGATGTCCCTATCAGTGATAGAGAAGGGAAGGGACGGGTTTCCCTATCAGTGATAGAGAGTGTCTCAACTACAGGATCCCTATCAGTGATAGAGACGGGAACCAACGGTGTTCCCTATCAGTGATAGAGAGTGAGGGGCCCTTCTAGTCCCTATCAGTGATAGAGAAGCGTCCCAAT	51.4	44.2	54	23728	24244	24477
6	2+3+4	GCCCCGGGTCCCTATCAGTGATAGAGAAGGCAAGTGAAGCACCTCCCTATCAGTGATAGAGAAGGAGGCGATCGCGATGTCCCTATCAGTGATAGAGACGGCAGGAACCGTAACTCCCTATCAGTGATAGAGAAGGATGAGGTGACGAAGTCCCTATCAGTGATAGAGACGGGAACCAACGGTGTTCCCTATCAGTGATAGAGAGTGAGGGGCCCTTCTAGTCCCTATCAGTGATAGAGAAGCGTCCCAAT	49.8	64.1	62	22799	22946	23052
7	1+4+5	CCGATTGGTCCCTATCAGTGATAGAGACGGCAGGAACCGTAACTCCCTATCAGTGATAGAGAAGGATGAGGTGACGAAGTCCCTATCAGTGATAGAGAAGGGAAGGGACGGGTTTCCCTATCAGTGATAGAGAGTGTCTCAACTACAGGATCCCTATCAGTGATAGAGATGTCACCTGACGGAATTCCCTATCAGTGATAGAGAGGAACGGACACCCCCATTCCCTATCAGTGATAGAGAAAAAAGAAAAC	47.9	41.9	45.8	22346	21563	21737
8	1+3+5	GCCCCGGGTCCCTATCAGTGATAGAGAAGGCAAGTGAAGCACCTCCCTATCAGTGATAGAGAAGGAGGCGATCGCGATGTCCCTATCAGTGATAGAGAAGGGAAGGGACGGGTTTCCCTATCAGTGATAGAGAGTGTCTCAACTACAGGATCCCTATCAGTGATAGAGATGTCACCTGACGGAATTCCCTATCAGTGATAGAGAGGAACGGACACCCCCATTCCCTATCAGTGATAGAGAAAAAAGAAAAC	44.6	42.6	38.1	21572	21274	22092
9	3+4+5	GCCCCGGGTCCCTATCAGTGATAGAGAAGGCAAGTGAAGCACCTCCCTATCAGTGATAGAGAAGGAGGCGATCGCGATGTCCCTATCAGTGATAGAGACGGCAGGAACCGTAACTCCCTATCAGTGATAGAGAAGGATGAGGTGACGAAGTCCCTATCAGTGATAGAGATGTCACCTGACGGAATTCCCTATCAGTGATAGAGAGGAACGGACACCCCCATTCCCTATCAGTGATAGAGAAAAAAGAAAAC	49.3	53	50.2	21215	20805	20811
10	1+3+4	GCCCCGGGTCCCTATCAGTGATAGAGAAGGCAAGTGAAGCACCTCCCTATCAGTGATAGAGAAGGAGGCGATCGCGATGTCCCTATCAGTGATAGAGACGGCAGGAACCGTAACTCCCTATCAGTGATAGAGAAGGATGAGGTGACGAAGTCCCTATCAGTGATAGAGAAGGGAAGGGACGGGTTTCCCTATCAGTGATAGAGAGTGTCTCAACTACAGGATCCCTATCAGTGATAGAGAGACGATGGTAT	84.5	69.4	78.2	19280	19013	18015

## Sheet: Constitutive promoters-EZ rich 
Sequence_name	Artificial sequence oligos	Promoter activity(Fluo/OD600)
		biological_replicate1	biological_replicate2	biological_replicate3
J23119-DeepSEED
1	CAAAAAAAAAAAAAATGTTGCGCTACTTCGCCTTTTATCTTAAATTGACGACAGGGAACCCCCCGAGGAATGCCGAAGTATGCACGTGTTTCTCTTTTTTATGGTGTTGACAACTTACACTAAATCTGTTATAATGATATATCAAAAAATTAAAGGAGATTATTG	1048.46	1101.89	1063.56
2	CAAAAAACAAAAAAGCTTGACATGACGATAATTCCCGGTATTATCCCTCCTGCTAAAGAGCCGAGAGCTTGGAGGCGATATGCGTCTAAACTCAAGTTTGACGGTTTTGACATCACTCGCTTTCTCTGTTATAATGATTTGTTAGGAAAATAAAGGAGATACAGA	1047.01	1075.13	1062.05
3	CAAAAAAAAAAAAAGGTTGACATGTCGAATATTTAGTGTAACCTCCACGCCCGGAAGGAGCGCAGAGGACAGAGGAACCATCATGGTCTCACAAAATTCCGAAGTTTTGACAACTTGCACGAAAACTGTTATAATGATAAATAGAAAAAATAAAGGAGATTAAGA	1141.07	1126.55	1138.17
4	CCAAAAAAAAAAAATGCTTGACTTTTCCCCTTTTGAGGTATATTCAGGTGTGAGAATGAAAACAGACGGAAGAGGAGCCGAGAACGTTACGGTATTTGCTGAGGTGTTGACACCTCTCAGATTTTCTGGTATAATGATATTCTATAAAGATAAAGGAGATAAAGG	522.426	472.553	501.568
5	CAAAAAAAAAAAAAGTGTTGCATGTCGCCAAATTTTGTGACAAACTTATGAGCGTAGCGCCAACGGGTAACGAGGAGACGAGATTTTGGGCCAATTAGAAACCGTATTGACAACCTTCAATAGTTATGTTATAATGATATAAATTATAATTAAAGGAGATATAGA	1056.42	1056.76	977.077
6	CAAAAAAAAAAAAAACTTGACGTGTCGGCTTTTTAATGTATACTGAGAGTTGAGGAAAAGCAGAGGCTCCTGACGCAACACCATGCTTATATAGTCTTGTTTAGTTTTGACAACTTGCACTAGTAAAGGTATAATGTTAATCCTTAGAAATAGGAGATAAAAACG	968.838	1001.23	996.934
7	CAAAAAAAAAAAAAGTTGCGTTTTACCGGTTTTGTATGTTAATTTGAACCTGCGAGGGAACTGAGTGGTACTAGGAATCATTATTCTTCAATCTAAATAATTATTTTTGACAACGAACACTATTTGTGCTATAATGATAAGTAGAGAAAATAAAGGAGAGAATCG	1112.12	1114.27	1093.48
8	CAAAAACGAAAACTAATTGACTTGTCGCCTTTGTCAGGTACACTCTCCTGTGAGGAAGAGCTAAGCGGACAGCAGAAGCGATAACCTAAGCCTTATCTAATCGGTGTTGACAACTGCCACTATCACCGGTATAATGGTAAACATAAATATTAGGATCGAGATGAG	780.415	717.409	719.029
J23118-DeepSEED
1	CAAAAATACTTGCACGAGGGGGTTTTTTTGAGATAGTTTGCAACAAATGTTGGGAGGAAGAAAGGAGCGAATAGGAGCCACGAATCTGATCAAAATCAGAAAAGTGTTGACGGCTATCCCTAGTTATGGTATTGTGTAATGTAATAAGAATAGGATAGAGATAAC	1161.97	1147.44	1132.14
2	CAAAAAAAATAGTTGCTTCACGTGTCAGGTTTATAATTTATAATGTGCGCTCAGGAGGAGATGCGCCCCACGACGAGCGAAGAATGAGAAGCAATACGAAAAAGTTTTGACGACTTGCACTTTTTATGTTATTGTGGTAAGTAAATTATATAAAGGAGCAAAATC	753.858	664.974	698.315
3	CAAAAAAAACTTGAGTTCTGGGTTATCTGTATATTATGTATAACTTGATATGCGGTAAAAAGGCGCAATAGAGCGAGACGATTATCTTCACATAAATGAAAAAGTGTTGACGACTCTCACTTGTTATGTTATTGTGGTAAGCCATAATACTAAATGAGATACAGA	1009.11	1011.44	980.672
4	CAAAAAAGACTAGAGAAGGGTTTTTATGTTATATTTTAAACCCAAAAACAAGATGAGCGGCCGAGGGTAAAGACGATTTAAACTTGGGATTCATACGGGAAAAGTGTTGACGACCGGCACTATTAGTGTTATTGTGATATGTAAGTTTATTAAAGAAGAACCAGA	1049.24	1076.84	1054.03
5	CAAAAAAAACTGGCGTGTGGCGACTCTCCTTTATACTTCTCCTTCAAAGAGGCAGGAGGACCCAGGACATAGAAGAGGGAGTATAGTGATTGTTACTGTAAAAGAGTTGACGCTAGGTACTTATTAAGATATTGTGATACGTAATAAGACTAGGATAGAGGAAGT	731.461	724.197	708.463
6	CAAAAAAAACAGTACGAGGGGTTGACAAGTCCTCAATTTATTCTTTAATACTAACAAGAGGAGAGAACGATAAGGAGGCGTTAAGCTGAAACTAAATGAAATGGTGTTGACGAGTGGCAAGAATTATGGTATTGTCATATGTGTAATAAATAAAGGAAGAAAACC	1136.85	1103.4	1068.86
7	CAAAAAAAAAAGTTGCACGGGGGGTTATTTTTATGTAACGTAATGTAAGCAGGGGAAAGGCCCCGAGCAATGACGAGGCATGATGCTGAACTTATTTGAGAAAGTCTTGACGTCTTGCAGGAATTATGGTATTGTGGTAAGCGTAATAATTAAAGGATAAAAAGA	740.945	707.307	679.161
8	CAAAAAACAAAAAAGATTGGCGACATTTTTTTTTAATGCTATAAAAGCGTTGGGGGAGGGGTCAGCGAAATGAGGAGCCACAATTCTTCGAAAATTCTGAAAAGTGTTGACGACATACAATATGTATGGTATTGTGGTAAATCAAGTAATTGACAGGAAGACAGA	577.026	614.543	590.972
J23114-DeepSEED
1	CAAAAAAGATTGACTCAGGGCGTTTCGCGGTTACAATAGCCCATAAAAGGAGCCGAGTCACACAGGGGTATTAGGAACGGATAAGGCAAAAACTAATTAAAAAGTGTTTATGAAATTCTCTAAATATGGTACAATGATTAATAAAAAAAGTAAAGGAGAGATTGC	976.117	874.935	966.963
2	CAAAAAACCTTGCATCACGGCGGTATGTTGCTATAATCGATCAAATAGGAAGAGTAGAGGCTCCCAGATGAGAGGAGGCGATTCGGCTGCGACAAATGAAAAAGTGTTTATGAATTTTTAAAAATGTGGTACAATGATAATAAGAATAAATAAAGGAGATTGAGG	1014.03	998.966	981.058
3	GAAAAAGACTTGACTTTTCGGTTTTTATCGATACATTAGACAATACACTACGCGGAAGAGATCAGAGCTATGAAGAGACCTGATGGTTAAACTAATAGAAAAATTGTTTATGAATTTCGATAATTATGCTACAATGATATGTGAAATAATTGAAGGAGATACAGA	1140.63	1137.82	1186.28
4	CAAAAAACCTTGCTTGTTTGGGGGTTTCGTATATTATAGATAATCCAGGTTCAAGGAGAGAACAGCGATAAGAAGAGCCGATACGGTTAGATCATTTTGAAAAGTGTTTATGAATGTCTCAAATTATGGTACAATGATAATAAGATTAATTAAAGGAGAAACAGC	623.929	617.513	613.83
5	CAAAAACCCTTGCATGAGTTATTGATCCGTCTATAATGTCTAAAGGAAGCTTGGAAGATGTAAAGAGGACAGACGAGCCGTTAAAGAACGCGCTTAATAAAAAGTGTTTATGAATTGCACAAATTATGTTACAATGATAATAGGAATAATTAAAGGAGATACACG	713.356	704.692	668.554
6	CATAAAACATTGCTTAATGGAGTGATTGGTATAGAATATCTCAATAGTGAGGGACTAGAGTGCAGAGGACAGAGGACCCATGATGGCTAAAGTTAATTAAAAAGTGTTTATGAAATTCATTAAATGTGGTACAATGGATTATTATGTAAATAAAGGAGATACGAG	534.341	468.039	481.051
7	CAAAAACCATTGCTTCCCGGGGTTATTGCTATATAATGCATTAAAAGAGTTGATGGACAGTTGCGCGTAAAGACGAAGCGTGGCGGTTCAAATTTTATAGAAAGTGTTTATGAATTTCAGAAAATGTGGTACAATGATATACATAATATATAAGAAAGAAAGGAG	550.686	525.804	559.754
8	CAAAAAAAAAAGTTGCACGGGGGGTTATTTTTATGTAACGTAATGTAAGCAGGGGAAAGGCCCCGAGCAATGACGAGGCATGATGCTGAACTTATTTGAGAAAGTCTTGACGTCTTGCAGGAATTATGGTATTGTGGTAAGCGTAATAATTAAAGGATAAAAAGA	493.297	490.66	508.217
J23119-iGEM	TTGACAGCTAGCTCAGTCCTAGGTATAATGCTAGC	912.225	906.548	898.406
J23118-iGEM	TTGACGGCTAGCTCAGTCCTAGGTATTGTGCTAGC	252.032	258.918	254.981
J23114-iGEM	TTTATGGCTAGCTCAGTCCTAGGTACAATGCTAGC	15.7034	15.2253	15.2654
J23110-iGEM	TTGACGGCTAGCTCAGTCCTAGGTACAGTGCTAGC	340.849	329.657	368.868

## Sheet: Constitutive promoters-M9
Sequence_name	Artificial sequence oligos	Promoter activity(Fluo/OD600)
		biological_replicate1	biological_replicate2	biological_replicate3
J23119-DeepSEED
1	CAAAAAAAAAAAAAATGTTGCGCTACTTCGCCTTTTATCTTAAATTGACGACAGGGAACCCCCCGAGGAATGCCGAAGTATGCACGTGTTTCTCTTTTTTATGGTGTTGACAACTTACACTAAATCTGTTATAATGATATATCAAAAAATTAAAGGAGATTATTG	2244.77	2303.83	2361.75
2	CAAAAAACAAAAAAGCTTGACATGACGATAATTCCCGGTATTATCCCTCCTGCTAAAGAGCCGAGAGCTTGGAGGCGATATGCGTCTAAACTCAAGTTTGACGGTTTTGACATCACTCGCTTTCTCTGTTATAATGATTTGTTAGGAAAATAAAGGAGATACAGA	2320.7	2432.01	2438.38
3	CAAAAAAAAAAAAAGGTTGACATGTCGAATATTTAGTGTAACCTCCACGCCCGGAAGGAGCGCAGAGGACAGAGGAACCATCATGGTCTCACAAAATTCCGAAGTTTTGACAACTTGCACGAAAACTGTTATAATGATAAATAGAAAAAATAAAGGAGATTAAGA	2310.57	2339.88	2332.86
4	CCAAAAAAAAAAAATGCTTGACTTTTCCCCTTTTGAGGTATATTCAGGTGTGAGAATGAAAACAGACGGAAGAGGAGCCGAGAACGTTACGGTATTTGCTGAGGTGTTGACACCTCTCAGATTTTCTGGTATAATGATATTCTATAAAGATAAAGGAGATAAAGG	1731.92	1711.68	1640.87
5	CAAAAAAAAAAAAAGTGTTGCATGTCGCCAAATTTTGTGACAAACTTATGAGCGTAGCGCCAACGGGTAACGAGGAGACGAGATTTTGGGCCAATTAGAAACCGTATTGACAACCTTCAATAGTTATGTTATAATGATATAAATTATAATTAAAGGAGATATAGA	2318.47	2181.92	2256.51
6	CAAAAAAAAAAAAAACTTGACGTGTCGGCTTTTTAATGTATACTGAGAGTTGAGGAAAAGCAGAGGCTCCTGACGCAACACCATGCTTATATAGTCTTGTTTAGTTTTGACAACTTGCACTAGTAAAGGTATAATGTTAATCCTTAGAAATAGGAGATAAAAACG	2139.08	2180.81	2196.65
7	CAAAAAAAAAAAAAGTTGCGTTTTACCGGTTTTGTATGTTAATTTGAACCTGCGAGGGAACTGAGTGGTACTAGGAATCATTATTCTTCAATCTAAATAATTATTTTTGACAACGAACACTATTTGTGCTATAATGATAAGTAGAGAAAATAAAGGAGAGAATCG	2210.75	2281.25	2321.06
8	CAAAAACGAAAACTAATTGACTTGTCGCCTTTGTCAGGTACACTCTCCTGTGAGGAAGAGCTAAGCGGACAGCAGAAGCGATAACCTAAGCCTTATCTAATCGGTGTTGACAACTGCCACTATCACCGGTATAATGGTAAACATAAATATTAGGATCGAGATGAG	2266.92	2489.21	2516.45
J23118-DeepSEED
1	CAAAAATACTTGCACGAGGGGGTTTTTTTGAGATAGTTTGCAACAAATGTTGGGAGGAAGAAAGGAGCGAATAGGAGCCACGAATCTGATCAAAATCAGAAAAGTGTTGACGGCTATCCCTAGTTATGGTATTGTGTAATGTAATAAGAATAGGATAGAGATAAC	2415.19	2403.32	2433.36
2	CAAAAAAAATAGTTGCTTCACGTGTCAGGTTTATAATTTATAATGTGCGCTCAGGAGGAGATGCGCCCCACGACGAGCGAAGAATGAGAAGCAATACGAAAAAGTTTTGACGACTTGCACTTTTTATGTTATTGTGGTAAGTAAATTATATAAAGGAGCAAAATC	2365.09	2299.31	2304.52
3	CAAAAAAAACTTGAGTTCTGGGTTATCTGTATATTATGTATAACTTGATATGCGGTAAAAAGGCGCAATAGAGCGAGACGATTATCTTCACATAAATGAAAAAGTGTTGACGACTCTCACTTGTTATGTTATTGTGGTAAGCCATAATACTAAATGAGATACAGA	2249.04	2309.78	2259.28
4	CAAAAAAGACTAGAGAAGGGTTTTTATGTTATATTTTAAACCCAAAAACAAGATGAGCGGCCGAGGGTAAAGACGATTTAAACTTGGGATTCATACGGGAAAAGTGTTGACGACCGGCACTATTAGTGTTATTGTGATATGTAAGTTTATTAAAGAAGAACCAGA	2219.98	2275.66	2326.06
5	CAAAAAAAACTGGCGTGTGGCGACTCTCCTTTATACTTCTCCTTCAAAGAGGCAGGAGGACCCAGGACATAGAAGAGGGAGTATAGTGATTGTTACTGTAAAAGAGTTGACGCTAGGTACTTATTAAGATATTGTGATACGTAATAAGACTAGGATAGAGGAAGT	1412.77	1396.22	1299.27
6	CAAAAAAAACAGTACGAGGGGTTGACAAGTCCTCAATTTATTCTTTAATACTAACAAGAGGAGAGAACGATAAGGAGGCGTTAAGCTGAAACTAAATGAAATGGTGTTGACGAGTGGCAAGAATTATGGTATTGTCATATGTGTAATAAATAAAGGAAGAAAACC	2523.36	2444.9	2513.67
7	CAAAAAAAAAAGTTGCACGGGGGGTTATTTTTATGTAACGTAATGTAAGCAGGGGAAAGGCCCCGAGCAATGACGAGGCATGATGCTGAACTTATTTGAGAAAGTCTTGACGTCTTGCAGGAATTATGGTATTGTGGTAAGCGTAATAATTAAAGGATAAAAAGA	1664.94	2415.01	2516.28
8	CAAAAAACAAAAAAGATTGGCGACATTTTTTTTTAATGCTATAAAAGCGTTGGGGGAGGGGTCAGCGAAATGAGGAGCCACAATTCTTCGAAAATTCTGAAAAGTGTTGACGACATACAATATGTATGGTATTGTGGTAAATCAAGTAATTGACAGGAAGACAGA	2469.31	2435.36	2398.43
J23114-DeepSEED
1	CAAAAAAGATTGACTCAGGGCGTTTCGCGGTTACAATAGCCCATAAAAGGAGCCGAGTCACACAGGGGTATTAGGAACGGATAAGGCAAAAACTAATTAAAAAGTGTTTATGAAATTCTCTAAATATGGTACAATGATTAATAAAAAAAGTAAAGGAGAGATTGC	2300.51	2331.55	2328.28
2	CAAAAAACCTTGCATCACGGCGGTATGTTGCTATAATCGATCAAATAGGAAGAGTAGAGGCTCCCAGATGAGAGGAGGCGATTCGGCTGCGACAAATGAAAAAGTGTTTATGAATTTTTAAAAATGTGGTACAATGATAATAAGAATAAATAAAGGAGATTGAGG	2153.37	2126.58	2234.89
3	GAAAAAGACTTGACTTTTCGGTTTTTATCGATACATTAGACAATACACTACGCGGAAGAGATCAGAGCTATGAAGAGACCTGATGGTTAAACTAATAGAAAAATTGTTTATGAATTTCGATAATTATGCTACAATGATATGTGAAATAATTGAAGGAGATACAGA	2237.8	2356.27	2312.4
4	CAAAAAACCTTGCTTGTTTGGGGGTTTCGTATATTATAGATAATCCAGGTTCAAGGAGAGAACAGCGATAAGAAGAGCCGATACGGTTAGATCATTTTGAAAAGTGTTTATGAATGTCTCAAATTATGGTACAATGATAATAAGATTAATTAAAGGAGAAACAGC	1931.47	1894.64	1886.43
5	CAAAAACCCTTGCATGAGTTATTGATCCGTCTATAATGTCTAAAGGAAGCTTGGAAGATGTAAAGAGGACAGACGAGCCGTTAAAGAACGCGCTTAATAAAAAGTGTTTATGAATTGCACAAATTATGTTACAATGATAATAGGAATAATTAAAGGAGATACACG	2221.51	2125.65	2102.43
6	CATAAAACATTGCTTAATGGAGTGATTGGTATAGAATATCTCAATAGTGAGGGACTAGAGTGCAGAGGACAGAGGACCCATGATGGCTAAAGTTAATTAAAAAGTGTTTATGAAATTCATTAAATGTGGTACAATGGATTATTATGTAAATAAAGGAGATACGAG	1818.21	1720.98	1836.09
7	CAAAAACCATTGCTTCCCGGGGTTATTGCTATATAATGCATTAAAAGAGTTGATGGACAGTTGCGCGTAAAGACGAAGCGTGGCGGTTCAAATTTTATAGAAAGTGTTTATGAATTTCAGAAAATGTGGTACAATGATATACATAATATATAAGAAAGAAAGGAG	1918.35	1929.32	1904.1
8	CAAAAAAAAAAGTTGCACGGGGGGTTATTTTTATGTAACGTAATGTAAGCAGGGGAAAGGCCCCGAGCAATGACGAGGCATGATGCTGAACTTATTTGAGAAAGTCTTGACGTCTTGCAGGAATTATGGTATTGTGGTAAGCGTAATAATTAAAGGATAAAAAGA	1950.23	1979.39	1952.22
J23119-iGEM	TTGACAGCTAGCTCAGTCCTAGGTATAATGCTAGC	2198.33	2177.86	2262.8
J23118-iGEM	TTGACGGCTAGCTCAGTCCTAGGTATTGTGCTAGC	1138.79	1143.5	1136.06
J23114-iGEM	TTTATGGCTAGCTCAGTCCTAGGTACAATGCTAGC	52.5596	49.2569	52.5578
J23110-iGEM	TTGACGGCTAGCTCAGTCCTAGGTACAGTGCTAGC	1378.49	1351.07	1336.53

[truncated: 4 more sheets: Constitutive promoters-mRFP, IPTG-inducible promoters-EZ, IPTG-inducible promoters-M9, Dox-inducible promoters-HepG2]
