# Supplementary material for: Deep flanking sequence engineering for efficient promoter design using DeepSEED
Source: Nat Commun. 2023 Oct 9;14:6309. doi: 10.1038/s41467-023-41899-y (PMC10562447; doi:10.1038/s41467-023-41899-y)
Supplement: Supplementary file 7 — Supplementary Data 3 [file 41467_2023_41899_MOESM7_ESM.xlsx]

## Sheet: README
This file contains promoter sequences and results for edit distance analysis and BLAST
Constitutive promoters		The details of the constitutive promoter sequences used, and the results of comparing them to the initial sequence in edit distance analysis
IPTG-inducible promoters-2lacO		The details of the 2lacO IPTG-inducible promoter sequences used, and the results of comparing them to the initial sequence in edit distance analysis
IPTG-inducible promoters-3lacO		The details of the 3lacO IPTG-inducible promoter sequences used, and the results of comparing them to the initial sequence in edit distance analysis
IPTG-inducible promoters-4lacO		The details of the 3lacO IPTG-inducible promoter sequences used, and the results of comparing them to the initial sequence in edit distance analysis
Dox-inducible promoters-3tetO		The details of the 3-tetO Dox-inducible promoter sequences used, and the results of comparing them to the initial sequence in edit distance analysis
BLAST (E. coli promoters)		The BLAST e-value of E. coli promoters and random sequences
BLAST (Dox promoters)		The BLAST e-value of Dox-inducible promoters and random sequences

## Sheet: Constitutive promoters
Sequence_name	Artificial sequence oligos	Template sequence	Flanking_edit distance	edit distance_percentage
J23119-DeepSEED
1	TTGACAACTTACACTAAATCTGTTATAATGATATA	TTGACAGCTAGCTCAGTCCTAGGTATAATGCTAGC	12	0.444444
2	TTGACATCACTCGCTTTCTCTGTTATAATGATTTG	TTGACAGCTAGCTCAGTCCTAGGTATAATGCTAGC	14	0.518519
3	TTGACAACTTGCACGAAAACTGTTATAATGATAAA	TTGACAGCTAGCTCAGTCCTAGGTATAATGCTAGC	12	0.444444
4	TTGACAACTGGCAATATTAAAGTTATAATGTTACT	TTGACAGCTAGCTCAGTCCTAGGTATAATGCTAGC	13	0.481481
5	TTGACACCTCTCAGATTTTCTGGTATAATGATATT	TTGACAGCTAGCTCAGTCCTAGGTATAATGCTAGC	11	0.407407
6	TTGACAACCAACGAAAACTGTGTTATAATATAATG	TTGACAGCTAGCTCAGTCCTAGGTATAATGCTAGC	16	0.592593
7	TTGACAACCTTCAATAGTTATGTTATAATGATATA	TTGACAGCTAGCTCAGTCCTAGGTATAATGCTAGC	14	0.518519
8	TTGACAACTGTCACTTATTATGGTATAATGTAATG	TTGACAGCTAGCTCAGTCCTAGGTATAATGCTAGC	12	0.444444
9	TTGACACCTCGCCGCAGATGTGTTATAATGATAAA	TTGACAGCTAGCTCAGTCCTAGGTATAATGCTAGC	12	0.444444
10	TTGACAACTTGCACTAGTAAAGGTATAATGTTAAT	TTGACAGCTAGCTCAGTCCTAGGTATAATGCTAGC	9.99999	0.37037
11	TTGACACCTTTCGCTTATTCTGTTATAATGATATG	TTGACAGCTAGCTCAGTCCTAGGTATAATGCTAGC	12	0.444444
12	TTGACAACTTTCCCTATATCTGTTATAATGATAAG	TTGACAGCTAGCTCAGTCCTAGGTATAATGCTAGC	13	0.481481
13	TTGACACTTAGCCCTATATGAGATATAATGATAAT	TTGACAGCTAGCTCAGTCCTAGGTATAATGCTAGC	12	0.444444
14	TTGACAACTGCCACTATCACCGGTATAATGGTAAA	TTGACAGCTAGCTCAGTCCTAGGTATAATGCTAGC	12	0.444444
15	TTGACATCTTGCACTTTAACTGGTATAATGTTAAA	TTGACAGCTAGCTCAGTCCTAGGTATAATGCTAGC	11	0.407407
16	TTGACAACGAACACTATTTGTGCTATAATGATAAG	TTGACAGCTAGCTCAGTCCTAGGTATAATGCTAGC	13	0.481481
J23119-Control2
1	TTGACATCGTCAAGCACGGAGGATATAATATTTCT	TTGACAGCTAGCTCAGTCCTAGGTATAATGCTAGC	15	0.555556
2	TTGACATTCGAGCGATAATCTAGTATAATTGAAGT	TTGACAGCTAGCTCAGTCCTAGGTATAATGCTAGC	14	0.518519
3	TTGACAGTGTGTATAGAGGACTATATAATAGGACC	TTGACAGCTAGCTCAGTCCTAGGTATAATGCTAGC	16	0.592593
4	TTGACAGCTACTAACTCGTGGGTTATAATGTGGTT	TTGACAGCTAGCTCAGTCCTAGGTATAATGCTAGC	9	0.333333
5	TTGACACCCCTGAAGGAATGCACTATAATTCGCGC	TTGACAGCTAGCTCAGTCCTAGGTATAATGCTAGC	12	0.444444
6	TTGACAACCGTTATACTAACTTGTATAATTGGACA	TTGACAGCTAGCTCAGTCCTAGGTATAATGCTAGC	16	0.592593
7	TTGACATATAGGATATACCAGTGTATAATCATTTG	TTGACAGCTAGCTCAGTCCTAGGTATAATGCTAGC	14	0.518519
8	TTGACATCGAAGTAGCTCCATCATATAATATGCAT	TTGACAGCTAGCTCAGTCCTAGGTATAATGCTAGC	12	0.444444
9	TTGACAAAATAGGGGTAGAGTCGTATAATTACGGG	TTGACAGCTAGCTCAGTCCTAGGTATAATGCTAGC	13	0.481481
10	TTGACAGCGATTTATACCAGGAGTATAATCGTCGA	TTGACAGCTAGCTCAGTCCTAGGTATAATGCTAGC	15	0.555556
11	TTGACAACCTCACAGGACTTGCTTATAATCAAGCT	TTGACAGCTAGCTCAGTCCTAGGTATAATGCTAGC	14	0.518519
12	TTGACATCGCATAAGTCTACCTGTATAATTCGCTT	TTGACAGCTAGCTCAGTCCTAGGTATAATGCTAGC	14	0.518519
13	TTGACAGTCTGTGTGCGATCAAGTATAATGGCTTT	TTGACAGCTAGCTCAGTCCTAGGTATAATGCTAGC	15	0.555556
14	TTGACATGACGATCGGTACACTATATAATTCTTGC	TTGACAGCTAGCTCAGTCCTAGGTATAATGCTAGC	13	0.481481
15	TTGACACCACGTGATGAAACAGGTATAATCTGAAA	TTGACAGCTAGCTCAGTCCTAGGTATAATGCTAGC	14	0.518519
16	TTGACAGGCCTGGCTAGATTGCATATAATAAGGGA	TTGACAGCTAGCTCAGTCCTAGGTATAATGCTAGC	14	0.518519
J23118-DeepSEED
1	TTGACGACTGTCTCTTGTTATGGTATTGTGGTAAG	TTGACGGCTAGCTCAGTCCTAGGTATTGTGCTAGC	11	0.407407
2	TTGACGAATTCCCCCTATTATGGTATTGTGGTATG	TTGACGGCTAGCTCAGTCCTAGGTATTGTGCTAGC	13	0.481481
3	TTGACGGCTATCCCTAGTTATGGTATTGTGTAATG	TTGACGGCTAGCTCAGTCCTAGGTATTGTGCTAGC	9.99999	0.37037
4	TTGACGACTTGCACTTTTTATGTTATTGTGGTAAG	TTGACGGCTAGCTCAGTCCTAGGTATTGTGCTAGC	12	0.444444
5	TTGACGACTCTCACTTGTTATGTTATTGTGGTAAG	TTGACGGCTAGCTCAGTCCTAGGTATTGTGCTAGC	12	0.444444
6	TTGACGACCGGCACTATTAGTGTTATTGTGATATG	TTGACGGCTAGCTCAGTCCTAGGTATTGTGCTAGC	13	0.481481
7	TTGACGACCGGCACTTTTAATGGTATTGTGATGAG	TTGACGGCTAGCTCAGTCCTAGGTATTGTGCTAGC	13	0.481481
8	TTGACGACAAGCAATTTTTATGGTATTGTGATAAA	TTGACGGCTAGCTCAGTCCTAGGTATTGTGCTAGC	11	0.407407
9	TTGACGACTGTCCCGAATTATGGTATTGTGGTAAA	TTGACGGCTAGCTCAGTCCTAGGTATTGTGCTAGC	12	0.444444
10	TTGACGCTAGGTACTTATTAAGATATTGTGATACG	TTGACGGCTAGCTCAGTCCTAGGTATTGTGCTAGC	12	0.444444
11	TTGACGTCTTGCAGGAATTATGGTATTGTGGTAAG	TTGACGGCTAGCTCAGTCCTAGGTATTGTGCTAGC	12	0.444444
12	TTGACGACATACAATATGTATGGTATTGTGGTAAA	TTGACGGCTAGCTCAGTCCTAGGTATTGTGCTAGC	13	0.481481
13	TTGACGTTTTGAACTAATTCTGGTATTGTGATATA	TTGACGGCTAGCTCAGTCCTAGGTATTGTGCTAGC	12	0.444444
14	TTGACGAGTGCCACTAATAATGGTATTGTGTTATA	TTGACGGCTAGCTCAGTCCTAGGTATTGTGCTAGC	12	0.444444
15	TTGACGAGTGGCAAGAATTATGGTATTGTCATATG	TTGACGGCTAGCTCAGTCCTAGGTATTGTGCTAGC	13	0.481481
16	TTGACGACTTGCAATAGGTATGGTATTGTCACATA	TTGACGGCTAGCTCAGTCCTAGGTATTGTGCTAGC	14	0.518519
J23118-Control2
1	TTGACGTCAAATATGATCAGCGTTATTGTGCGCAT	TTGACGGCTAGCTCAGTCCTAGGTATTGTGCTAGC	15	0.555556
2	TTGACGAGGACGGCGAGTTATGGTATTGTCCAATA	TTGACGGCTAGCTCAGTCCTAGGTATTGTGCTAGC	14	0.518519
3	TTGACGTCTGGCCTACCTCTGAATATTGTATGCTA	TTGACGGCTAGCTCAGTCCTAGGTATTGTGCTAGC	14	0.518519
4	TTGACGTGGTGAGGCGTGTCAAGTATTGTGTAACC	TTGACGGCTAGCTCAGTCCTAGGTATTGTGCTAGC	13	0.481481
5	TTGACGAAGCTGCTAACAGTACGTATTGTATATTA	TTGACGGCTAGCTCAGTCCTAGGTATTGTGCTAGC	14	0.518519
6	TTGACGTGCTCACTGCAGGAATCTATTGTCAGTCC	TTGACGGCTAGCTCAGTCCTAGGTATTGTGCTAGC	14	0.518519
7	TTGACGATCGGCAGCTTGCCTCATATTGTTTGCAC	TTGACGGCTAGCTCAGTCCTAGGTATTGTGCTAGC	15	0.555556
8	TTGACGCTTACTAGGCTCCCTAATATTGTCATGGA	TTGACGGCTAGCTCAGTCCTAGGTATTGTGCTAGC	13	0.481481
9	TTGACGGTTCGTCTACCTAGTAGTATTGTCATCAG	TTGACGGCTAGCTCAGTCCTAGGTATTGTGCTAGC	12	0.444444
10	TTGACGTCTGTCGCAGCTACCTATATTGTAGAAAA	TTGACGGCTAGCTCAGTCCTAGGTATTGTGCTAGC	13	0.481481
11	TTGACGGCGATGTCCATTAGGTATATTGTCTCTCC	TTGACGGCTAGCTCAGTCCTAGGTATTGTGCTAGC	13	0.481481
12	TTGACGGGATCCAAGTAAGAATATATTGTCTGCTC	TTGACGGCTAGCTCAGTCCTAGGTATTGTGCTAGC	15	0.555556
13	TTGACGGATCTTACCAAAGAAGATATTGTGGAGTG	TTGACGGCTAGCTCAGTCCTAGGTATTGTGCTAGC	15	0.555556
14	TTGACGCTCTACTTTACATCCAATATTGTTTTTCT	TTGACGGCTAGCTCAGTCCTAGGTATTGTGCTAGC	15	0.555556
15	TTGACGGCGTTGCAGCAGAGTACTATTGTCTCAAT	TTGACGGCTAGCTCAGTCCTAGGTATTGTGCTAGC	13	0.481481
16	TTGACGTCAACTCAGGCGCCGCATATTGTTCGTTA	TTGACGGCTAGCTCAGTCCTAGGTATTGTGCTAGC	14	0.518519
J23114-DeepSEED
1	TTTATGAATTGCGGTTATTATGTTACAATGATATA	TTTATGGCTAGCTCAGTCCTAGGTACAATGCTAGC	14	0.518519
2	TTTATGAAATCCGTTACTTATGGTACAATGATAAT	TTTATGGCTAGCTCAGTCCTAGGTACAATGCTAGC	13	0.481481
3	TTTATGAATGTCTCAAATTATGGTACAATGATAAT	TTTATGGCTAGCTCAGTCCTAGGTACAATGCTAGC	12	0.444444
4	TTTATGAATTACGGTAATTATGCTACAATGATATT	TTTATGGCTAGCTCAGTCCTAGGTACAATGCTAGC	14	0.518519
5	TTTATGAACTTCTCTAAATATGCTACAATGATTTA	TTTATGGCTAGCTCAGTCCTAGGTACAATGCTAGC	15	0.555556
6	TTTATGACTTTCATCAAATATGGTACAATGATATG	TTTATGGCTAGCTCAGTCCTAGGTACAATGCTAGC	12	0.444444
7	TTTATGACTTTCTCTAAATGTGGTACAATGATAAT	TTTATGGCTAGCTCAGTCCTAGGTACAATGCTAGC	12	0.444444
8	TTTATGAATTGCACAAATTATGTTACAATGATAAT	TTTATGGCTAGCTCAGTCCTAGGTACAATGCTAGC	13	0.481481
9	TTTATGAAATTCATTAAATGTGGTACAATGGATTA	TTTATGGCTAGCTCAGTCCTAGGTACAATGCTAGC	16	0.592593
10	TTTATGAATTTCAGAAAATGTGGTACAATGATATA	TTTATGGCTAGCTCAGTCCTAGGTACAATGCTAGC	14	0.518519
11	TTTATGAAATTCTCTAAATATGGTACAATGATTAA	TTTATGGCTAGCTCAGTCCTAGGTACAATGCTAGC	15	0.555556
12	TTTATGACTTTCGATTAATGTGGTACAATGATAAA	TTTATGGCTAGCTCAGTCCTAGGTACAATGCTAGC	13	0.481481
13	TTTATGAATTCCAAAAAATGTGGTACAATGATATG	TTTATGGCTAGCTCAGTCCTAGGTACAATGCTAGC	15	0.555556
14	TTTATGAATTTTTAAAAATGTGGTACAATGATAAT	TTTATGGCTAGCTCAGTCCTAGGTACAATGCTAGC	15	0.555556
15	TTTATGAATTTCGATAATTATGCTACAATGATATG	TTTATGGCTAGCTCAGTCCTAGGTACAATGCTAGC	15	0.555556
16	TTTATGACATACAGAAAATGTGGTACAATGATAAT	TTTATGGCTAGCTCAGTCCTAGGTACAATGCTAGC	14	0.518519
J23114-Control2
1	TTTATGTGAAGGATGACGAAAAGTACAATTGCATC	TTTATGGCTAGCTCAGTCCTAGGTACAATGCTAGC	15	0.555556
2	TTTATGCCGGCCCTCGCTCGGTTTACAATCACAGA	TTTATGGCTAGCTCAGTCCTAGGTACAATGCTAGC	13	0.481481
3	TTTATGTTCCTTTAGATTCAGATTACAATCAAAAG	TTTATGGCTAGCTCAGTCCTAGGTACAATGCTAGC	15	0.555556
4	TTTATGGCAACTCCGCCCATAAGTACAATACTGCC	TTTATGGCTAGCTCAGTCCTAGGTACAATGCTAGC	10	0.37037
5	TTTATGGTCAAATCGTAGCTCGATACAATGATATT	TTTATGGCTAGCTCAGTCCTAGGTACAATGCTAGC	16	0.592593
6	TTTATGTTTTTCGGCGCCAATCATACAATTGCTCT	TTTATGGCTAGCTCAGTCCTAGGTACAATGCTAGC	16	0.592593
7	TTTATGTGCAGCCGACAAAGATATACAATTCACCT	TTTATGGCTAGCTCAGTCCTAGGTACAATGCTAGC	14	0.518519
8	TTTATGCACCTATCAGCGGAGCCTACAATTCCAGC	TTTATGGCTAGCTCAGTCCTAGGTACAATGCTAGC	15	0.555556
9	TTTATGAAATCAGACAGACTTGTTACAATTATCGC	TTTATGGCTAGCTCAGTCCTAGGTACAATGCTAGC	17	0.62963
10	TTTATGAGACTGAAGGCAGCATCTACAATTATGAC	TTTATGGCTAGCTCAGTCCTAGGTACAATGCTAGC	13	0.481481
11	TTTATGTGTTCTCGTCAACAGAATACAATGGTTAT	TTTATGGCTAGCTCAGTCCTAGGTACAATGCTAGC	13	0.481481
12	TTTATGGGGGCGTTAGTGTAATGTACAATGACCCT	TTTATGGCTAGCTCAGTCCTAGGTACAATGCTAGC	14	0.518519
13	TTTATGCACTGTGGACGTGTAAATACAATTAGGGC	TTTATGGCTAGCTCAGTCCTAGGTACAATGCTAGC	14	0.518519
14	TTTATGTCGCGAGTGTAGCAGCATACAATGCTGTC	TTTATGGCTAGCTCAGTCCTAGGTACAATGCTAGC	12	0.444444
15	TTTATGGAAGTATCTATCCCTTTTACAATGGCTTT	TTTATGGCTAGCTCAGTCCTAGGTACAATGCTAGC	14	0.518519
16	TTTATGCTTGCTGGCTTGGGGGCTACAATAGCCAA	TTTATGGCTAGCTCAGTCCTAGGTACAATGCTAGC	15	0.555556

## Sheet: IPTG-inducible promoters-2lacO
Sequence_name	Artificial sequence oligos	Template sequence	Flanking_edit distance	edit distance_percentage
DeepSEED-generated promoters
1	TCGCCTTTTATATTATAATAGGAAACTAATTGTTATCGGATAACAATTTAGGAGGATATGAAGAGGATTTCTAATAATTTGGTAAAAAGTTCTTGACACTTGTCTCTATATCCAGTATCATCACATAAAATTGTGAGCGCTCACAATTATAAAGGAAGAAATAGC	AAGCTGTATTCCTTATAATATAGGGAAAATTGTTATCGGATAACAATTAAAATATTTTTTTATAAGGCGTGGAACATCATGGTAAATAATACTTGCAAGTTTTTTAAAAAATATGTATCATTACTGTAAATTGTGAGCGCTCACAATTTAATAGAAGGTGAGTAA	61	0.55
2	TCGCCTTTGATATAATAATCTAATTCGAATTGTTATCGGATAACAATTTAGGAGGGAAGGATGACGTAATTTTTGTAATTGGTAAAAAGTTGTTGACACCTCTCCCTCTTTGATGTATCATAACATAAAATTGTGAGCGCTCACAATTAGAAAGGAAGACATTGC	AAGCTGTATTCCTTATAATATAGGGAAAATTGTTATCGGATAACAATTAAAATATTTTTTTATAAGGCGTGGAACATCATGGTAAATAATACTTGCAAGTTTTTTAAAAAATATGTATCATTACTGTAAATTGTGAGCGCTCACAATTTAATAGAAGGTGAGTAA	65	0.59
3	TCGCCTTTGCTATTATAATAGAATGTGAATTGTTATCGGATAACAATTAAGGAGGGTAAGAAGATGTATTTTTTATATGTGGTAATAAGTCCTTGACACTTGCCCCTTTTTTCAGTATCATAACCTAAAATTGTGAGCGCTCACAATTAGAAAGGAAGAAATTAC	AAGCTGTATTCCTTATAATATAGGGAAAATTGTTATCGGATAACAATTAAAATATTTTTTTATAAGGCGTGGAACATCATGGTAAATAATACTTGCAAGTTTTTTAAAAAATATGTATCATTACTGTAAATTGTGAGCGCTCACAATTTAATAGAAGGTGAGTAA	70	0.63
4	CTCCTTATTAATTGTTATCGGATAACAATTCAGGGGGCCCGAAGAGAAATAACTTGACTTATAAAATCTTGCTTGACAATTGACAAGATCTAACTATTATATTATCCGAAAATTGTGAGCGCTCACAATTGGATAAAGAAGATAAAAATTTAAAGGAGAGTTTGA	GTTTGTGCTAATTGTTATCGGATAACAATTTGTATTTATAATTTGATTTAGACATTAGTTTTTATTTCAAGCAAAAAATTTGACAAATCAAATCAATTATATTACAATTAAATTGTGAGCGCTCACAATTTATATTTGGAAGATTTATTCAGATTTGGAGGATTT	63	0.57
5	CTCCATATTAATTGTTATCGGATAACAATTCTGAGAGGATGGGGTGATTTATGTTTTCTTTTTCAATATTGATTGACAATTGACACGGTCTAACTAATATATTGTACGAAAATTGTGAGCGCTCACAATTGGATTAAGAAGATAGAAAAATAAAGGAGAGTTTGA	GTTTGTGCTAATTGTTATCGGATAACAATTTGTATTTATAATTTGATTTAGACATTAGTTTTTATTTCAAGCAAAAAATTTGACAAATCAAATCAATTATATTACAATTAAATTGTGAGCGCTCACAATTTATATTTGGAAGATTTATTCAGATTTGGAGGATTT	64	0.58
6	CTCCATATCAATTGTTATCGGATAACAATTCTGGGGGGAGGGGGAGATTCAAATAGTTTTAAAAGACATCGATTGACAATTGACACGATCTGACTATTATATTATTCGAAAATTGTGAGCGCTCACAATTGGATTGAGAAGATTAAAAAATAAAGGAGAGTTTGA	GTTTGTGCTAATTGTTATCGGATAACAATTTGTATTTATAATTTGATTTAGACATTAGTTTTTATTTCAAGCAAAAAATTTGACAAATCAAATCAATTATATTACAATTAAATTGTGAGCGCTCACAATTTATATTTGGAAGATTTATTCAGATTTGGAGGATTT	64	0.58
7	CAGTCCTGAAATTGTTATCGGATAACAATTTTTATCACGAGGATCAATTTATTGAAATTGGCATTGACTTACCAATTCATGTGATTTTATAGTCTACTACAATTAACTGAAATTGTGAGCGCTCACAATTAGAGTAGAGTAGAAAATAAAAGTAGAGGATTACGC	GGCGGGCCGAATTGTTATCGGATAACAATTCCGCCAATAAAAGGGACGCATTATTTATTGGCAATGGACTTGGCTGGCAGCATTGTTCCCTGGAGGTTACAATAGCCCGAAATTGTGAGCGCTCACAATTAGATTTCCGGCTTTCGCAAGAATAATAGAGTCGTC	62	0.56
8	CAGTCCGTCAATTGTTATCGGATAACAATTTTTCTTTAGGGGCTCATTCCCTTTAAATTGGCATTGACTTACCTATTCGAATGATTTTATAGTCAACTACAATAAACTTAAATTGTGAGCGCTCACAATTAGAGTAGAGTAGAAAATAAAAAAAGAGGATTACGC	GGCGGGCCGAATTGTTATCGGATAACAATTCCGCCAATAAAAGGGACGCATTATTTATTGGCAATGGACTTGGCTGGCAGCATTGTTCCCTGGAGGTTACAATAGCCCGAAATTGTGAGCGCTCACAATTAGATTTCCGGCTTTCGCAAGAATAATAGAGTCGTC	65	0.59
9	CAATCGCGAAATTGTTATCGGATAACAATTTTTCTGAAGGGTATCATTTTACTGAAATTGGCATTGACTTACCAATGCAAATTATTTTATAGTCAGCTACAATAAACTGAAATTGTGAGCGCTCACAATTAGAGTAGAGTAGAATATAAAAGAAAAGGAGTACGC	GGCGGGCCGAATTGTTATCGGATAACAATTCCGCCAATAAAAGGGACGCATTATTTATTGGCAATGGACTTGGCTGGCAGCATTGTTCCCTGGAGGTTACAATAGCCCGAAATTGTGAGCGCTCACAATTAGATTTCCGGCTTTCGCAAGAATAATAGAGTCGTC	66	0.59
10	CAAATTGTTATCGGATAACAATTTTTAAAAGTACATTAAAGGGTTGCTTTCAGTGAAATGTGTTAGTCTTTTAGAAACAGATTAGAGAGGTTAAGTTGGTTTAAATTGTGAGCGCTCACAATTATGTTATGATATGATATGATAGAAAAAATAAAAGGAGGATTG	GCAATTGTTATCGGATAACAATTGTTGGGCGTCACGTGTATGCAGTGACCTTGTGAAACTCTACTCGACTTGACAAGCGGTCCCAGGGTGTTAAGTATCCTTAAATTGTGAGCGCTCACAATTGTTGCCGCGGGGGGTCATAAAAGAGACGAAGGAGTGGGTGTC	64	0.58
11	CAAATTGTTATCGGATAACAATTCTCAAAAGTTTAGTATTGACTTGATTCCAGTGAAATTTGATATACTCCTAAAACCAAAATAGGGAGATTAAGTTGGTTTAAATTGTGAGCGCTCACAATTATGTTATGATATAATATAATTGAAAAAATAAAAGGAGGATTG	GCAATTGTTATCGGATAACAATTGTTGGGCGTCACGTGTATGCAGTGACCTTGTGAAACTCTACTCGACTTGACAAGCGGTCCCAGGGTGTTAAGTATCCTTAAATTGTGAGCGCTCACAATTGTTGCCGCGGGGGGTCATAAAAGAGACGAAGGAGTGGGTGTC	65	0.59
12	CAAATTGTTATCGGATAACAATTATTAAAAGTATATTATTGGGTTGCATCAAGTGAAAAATGGTAGACTCGTTGAAACAGAATAGAGAGGTTAAGTTGGATTAAATTGTGAGCGCTCACAATTATGTTATGATATGATATGATAGAAAAAATTAAAGGAGGATTG	GCAATTGTTATCGGATAACAATTGTTGGGCGTCACGTGTATGCAGTGACCTTGTGAAACTCTACTCGACTTGACAAGCGGTCCCAGGGTGTTAAGTATCCTTAAATTGTGAGCGCTCACAATTGTTGCCGCGGGGGGTCATAAAAGAGACGAAGGAGTGGGTGTC	68	0.61
13	CAAAAAAAATTGTTATCGGATAACAATTCAGAGAGGTGAGGGCGTGAGCCATTTTTAAATTTATTCGTATCCTTTGCATTTTGCGCAGAAGATTGTATAATTCTAGCAAATTGTGAGCGCTCACAATTATGATAGGACTAGATTGAAAATAAAAGGAGATTAGCG	TATAGAAAATTGTTATCGGATAACAATTTATTGGAGTAAGGAGTTTTAATAACAGTATATTAAGTCGTATTAATATGTTGTTGCAAATGTTTTGGTATAATATTAAAAAATTGTGAGCGCTCACAATTATTTGATAGAATTCAAAAAAATATAATGGAGGTTAAT	55	0.5
14	CAAAAAAAATTGTTATCGGATAACAATTCAGAAGGGGGAGGCGGGCATTCAACTTTAAATTAATTCGTATATGTTGCATTTTGCACGAAACAAGGTATAATTCTTGAAAATTGTGAGCGCTCACAATTATGATAGGAATAGATTGAATTTTAAAGGAGATTAGCG	TATAGAAAATTGTTATCGGATAACAATTTATTGGAGTAAGGAGTTTTAATAACAGTATATTAAGTCGTATTAATATGTTGTTGCAAATGTTTTGGTATAATATTAAAAAATTGTGAGCGCTCACAATTATTTGATAGAATTCAAAAAAATATAATGGAGGTTAAT	56	0.5
15	CAAAAAAAATTGTTATCGGATAACAATTCTGAGCGGGGAGGGGGTCAGGCAACTTTAAATATATTCGTATCCGTTGCAAATTTCACGAACAATTATATAATCTTTGCAAATTGTGAGCGCTCACAATTATGATAGGAGTAAATTGAAAAATAAAGGAGATTATCG	TATAGAAAATTGTTATCGGATAACAATTTATTGGAGTAAGGAGTTTTAATAACAGTATATTAAGTCGTATTAATATGTTGTTGCAAATGTTTTGGTATAATATTAAAAAATTGTGAGCGCTCACAATTATTTGATAGAATTCAAAAAAATATAATGGAGGTTAAT	58	0.52
16	CAAAATTTTGCTTGCTTTTTTAAGTGTTTCTATATAATTGTTATCGGATAACAATTCGGAAGGTCGGCGGAAGGAGGCGGAATCCAAACATGAAAAGATATTTTAAACTTTTTAAAAACGTGGTATACTGTTATTAAATTGTGAGCGCTCACAATTGGATAGGAG	AAACGCCGTCAATTAAGCATACAGCTGCATATCATAATTGTTATCGGATAACAATTATGATGAAAAGCATTATTTCAATGCTATTTTTTGGGTTTTTGGTTTTTAAAAAATAAAACTCAGGGGTATACTTAGATTAAATTGTGAGCGCTCACAATTGAAAAACAT	68	0.61
17	CAAAATTTTGCTTGCCTTTTGGGGATTTTCTATAGAATTGTTATCGGATAACAATTCGGGAGTTTGGATGAAGGAGGGGAAAGCCTATTAGGAAAACATATTTTAAACTTTGAAAATACATGTTATACTGTTATTAAATTGTGAGCGCTCACAATTGGATAGGAG	AAACGCCGTCAATTAAGCATACAGCTGCATATCATAATTGTTATCGGATAACAATTATGATGAAAAGCATTATTTCAATGCTATTTTTTGGGTTTTTGGTTTTTAAAAAATAAAACTCAGGGGTATACTTAGATTAAATTGTGAGCGCTCACAATTGAAAAACAT	71	0.64
18	CAAAATTTTTATTGCTTTTTTGGGAATATCTATATAATTGTTATCGGATAACAATTAGGGAGGCCTGATGTCGGAGGAGGAAGCCCATCAAGAATAGCTATTTTAAACTTTTGAAATACGTGTTATACTGTTATTAAATTGTGAGCGCTCACAATTGGAAAGGAG	AAACGCCGTCAATTAAGCATACAGCTGCATATCATAATTGTTATCGGATAACAATTATGATGAAAAGCATTATTTCAATGCTATTTTTTGGGTTTTTGGTTTTTAAAAAATAAAACTCAGGGGTATACTTAGATTAAATTGTGAGCGCTCACAATTGAAAAACAT	71	0.64
19	CAAAATCTTTGACCGTGAGGGGGCGTTTTTATTATAATTGTTATCGGATAACAATTCGGGAGGCCGGAACTATGATACGGAAGGTAATTTTCGCTCTTACTTGACATCGGTAGGCTTACCTCGTAAAATGATATTAAATTGTGAGCGCTCACAATTGGAGAGGAG	CATTAATTTGTACCTAGGCTTTTATATATTTTTTAAATTGTTATCGGATAACAATTCACTACTTATTAATAAAAATTAAGTTATTTTTCTGACATCTTACTGTAGTTTCTTTTAAACATCATGTAAAATGGAACAAAATTGTGAGCGCTCACAATTTGATCTCGA	62	0.56
20	CAAAATTTATGTACAGCTCGGGCGATTTTTTGTGAAATTGTTATCGGATAACAATTCATGAAGCGGGAAAGATGAAACGAGAGGCAAAATAAATGCTTACTTGACAACTGGGTACAAGCCTCGTAAAATGATATTAAATTGTGAGCGCTCACAATTGGAGAGAAG	CATTAATTTGTACCTAGGCTTTTATATATTTTTTAAATTGTTATCGGATAACAATTCACTACTTATTAATAAAAATTAAGTTATTTTTCTGACATCTTACTGTAGTTTCTTTTAAACATCATGTAAAATGGAACAAAATTGTGAGCGCTCACAATTTGATCTCGA	63	0.57
21	CAAAATGTGTGATACAATTAGGGGGGTTTTTTTGTAATTGTTATCGGATAACAATTCGGAAGGTCGGAACGATGAAATGAAAGCTAAATTTTATGCTTACTTGACAACACGGTAAATCCCTCGTAAAATGATATTAAATTGTGAGCGCTCACAATTGAAGACGAG	CATTAATTTGTACCTAGGCTTTTATATATTTTTTAAATTGTTATCGGATAACAATTCACTACTTATTAATAAAAATTAAGTTATTTTTCTGACATCTTACTGTAGTTTCTTTTAAACATCATGTAAAATGGAACAAAATTGTGAGCGCTCACAATTTGATCTCGA	67	0.6
22	TATAAAGAAAAAATATTGACAAATAGCTTCTTTCCCCGTATAATTGTTATCGGATAACAATTGAGGAGATAACGGCGGGCATACCGGAAATAAAGTCAAATATGACTTGATTTTGAAAGATTTTATCCGTAAAATAGACGTAAATTGTGAGCGCTCACAATTGGA	TTTTTACAAAAACAATAGGTTTATGTTACAAAATATTTCAAAATTGTTATCGGATAACAATTTTTTCAAAACTTGCTTACAGTCGAAAATAAAAGACTCCTATGACTTTTTTATTTTCACAAAAAAAGGTAAAATAGAATGAAATTGTGAGCGCTCACAATTCTT	59	0.53
23	TTTTGAAAAAAAATATTGACAAATGGTTCCTTACGCCGTATAATTGTTATCGGATAACAATTCAGGGGATTACGGCTGATAGACCCATAATAAAGTCACATATGACTTGATTTTTAAGCATTATTACCCTAAAATAGACGTAAATTGTGAGCGCTCACAATTGGA	TTTTTACAAAAACAATAGGTTTATGTTACAAAATATTTCAAAATTGTTATCGGATAACAATTTTTTCAAAACTTGCTTACAGTCGAAAATAAAAGACTCCTATGACTTTTTTATTTTCACAAAAAAAGGTAAAATAGAATGAAATTGTGAGCGCTCACAATTCTT	65	0.59
24	TTGCAATAAAAAATATTGACAACAAGTTTCTATCGCCGTATAATTGTTATCGGATAACAATTGAGGAGATTCCGGCGGTCATGACGAAAATCAAATCACTTATGACTTGATTTTTGACGTTTCTTACTCTAAAATCGACGTAAATTGTGAGCGCTCACAATTGGA	TTTTTACAAAAACAATAGGTTTATGTTACAAAATATTTCAAAATTGTTATCGGATAACAATTTTTTCAAAACTTGCTTACAGTCGAAAATAAAAGACTCCTATGACTTTTTTATTTTCACAAAAAAAGGTAAAATAGAATGAAATTGTGAGCGCTCACAATTCTT	65	0.59
25	TTATAATTGTTATAATAAAATATATAAAGGTGAGTGAGGAATTGTTATCGGATAACAATTAGGAGGTGAAAAAGGATCATTAAATTCTCATTTTTTCACTTGACTTTCAAAGTAAACACTGGTAGTCTATAATGAAACTAAATTGTGAGCGCTCACAATTACGGA	TGAAAGTTGATATTAAATTTTACATAATTAGGGATAGAAAATTGTTATCGGATAACAATTAATGCTATTAGTAGAGAAAATTATTACAATTTTAAATATGTTGTTTTCAAATAATATACATGTATGATATAATTATGAAAAATTGTGAGCGCTCACAATTTTATT	52	0.47
26	TTATAATGATTAAAATCATAATGAAATAGGAGAGCGAGGAATTGTTATCGGATAACAATTCGGTGAGGAATAGGGATTAAATAATACAAATTTTTTATCTTGCTTTTCAAAGTCATAACTGGTACACTATAATGACACTAAATTGTGAGCGCTCACAATTACAGA	TGAAAGTTGATATTAAATTTTACATAATTAGGGATAGAAAATTGTTATCGGATAACAATTAATGCTATTAGTAGAGAAAATTATTACAATTTTAAATATGTTGTTTTCAAATAATATACATGTATGATATAATTATGAAAAATTGTGAGCGCTCACAATTTTATT	53	0.48
27	TTATAATGATTATAATATATAATGAATAGGAGAGCAGGGAATTGTTATCGGATAACAATTAGGAGGGGAATAAGGGAAATTTTATGCAAATATTTTTTCTTGATTTTCAAAGTAAACACTGGTAGAATATAATGACACAAAATTGTGAGCGCTCACAATTACAGA	TGAAAGTTGATATTAAATTTTACATAATTAGGGATAGAAAATTGTTATCGGATAACAATTAATGCTATTAGTAGAGAAAATTATTACAATTTTAAATATGTTGTTTTCAAATAATATACATGTATGATATAATTATGAAAAATTGTGAGCGCTCACAATTTTATT	59	0.53
28	TTTTTAAAAAAAAGATTGACTGGTATCTCCATTCGCCATAGAATTGTTATCGGATAACAATTGGAGGCAGTTCGTCAGGAAGGAAAGAATCGAAAAAAAGTGGGAGCCATATACGATTATGTGATATAATAAAATAGAATAAAATTGTGAGCGCTCACAATTGGA	AATTCCAAAAATCAATTATCAATTTGTGAAATCAGAAGATGAATTGTTATCGGATAACAATTCTTTAGAAAGTCAATATTTAACAGTAAAATATGAGCAATAAGAGCCAAATGAGTTGAGATTCTATGATAAAATGAAGTCAAATTGTGAGCGCTCACAATTTTA	57	0.51
29	TCCTTAAAAAAAAGATTGACTAATGGCTCATTTCGCCGTATAATTGTTATCGGATAACAATTGTGGATAGTTCAGCCGGCAGAAGATAAAGATATTTTCTTGGGAGCCATTGACTAATGTGTGATATAATAAAATAAACTAAAATTGTGAGCGCTCACAATTGGA	AATTCCAAAAATCAATTATCAATTTGTGAAATCAGAAGATGAATTGTTATCGGATAACAATTCTTTAGAAAGTCAATATTTAACAGTAAAATATGAGCAATAAGAGCCAAATGAGTTGAGATTCTATGATAAAATGAAGTCAAATTGTGAGCGCTCACAATTTTA	60	0.54
30	ATTGAAGAAAAAAGATTGACTCATACGTGCCCTCGCCGTATAATTGTTATCGGATAACAATTGGAGGGAAATCGGAACGAAAACTTAAAACTAAAAAACGTACGAGCCATTGTCGAAGATGTGATATAATAAAATAAACTGAAATTGTGAGCGCTCACAATTGGA	AATTCCAAAAATCAATTATCAATTTGTGAAATCAGAAGATGAATTGTTATCGGATAACAATTCTTTAGAAAGTCAATATTTAACAGTAAAATATGAGCAATAAGAGCCAAATGAGTTGAGATTCTATGATAAAATGAAGTCAAATTGTGAGCGCTCACAATTTTA	63	0.57
31	TTTATAAAAAAAAGATTGACATATTGGGTTTTACGTCGTATAATTGTTATCGGATAACAATTGAGGAGAATACGGCGGGAATGAAGAATAAGGATTCAATAGTTGATTCATATTGGAACCATGTTATAATATAATATAACTAAATTGTGAGCGCTCACAATTGGA	ATGCTGTGTACTTCGTAAGGGCACCTGTAAACATTTAAAATAATTGTTATCGGATAACAATTCTATATTTGTTTAGGGATACACTATTATTAACAATATTCTATACTTCATAAAAAAGATATTTAATGTTATAATATTTTTAAATTGTGAGCGCTCACAATTTTT	65	0.59
32	TAAATAAAAAAAAGCTTGACTAATGGATCTTTAGCCCTTATAATTGTTATCGGATAACAATTGAGGAGATTTCGGCGGGCAGGAAGGATAAGGATGCAATTCTTTATTCATATGGAAATTGTGTTATGATATAATATAACTAAATTGTGAGCGCTCACAATTGGA	ATGCTGTGTACTTCGTAAGGGCACCTGTAAACATTTAAAATAATTGTTATCGGATAACAATTCTATATTTGTTTAGGGATACACTATTATTAACAATATTCTATACTTCATAAAAAAGATATTTAATGTTATAATATTTTTAAATTGTGAGCGCTCACAATTTTT	71	0.64
33	CAAATAAAAAAAAGCTTGACTTGTCTGCCCTTTCGCCGTATAATTGTTATCGGATAACAATTGAGGAGGATGCGGAAGGAAAGAACGAAAAGGAAACACTTGTTAATTCATATTGAAACAGTGTTATAATATAATATAACTAAATTGTGAGCGCTCACAATTGGA	ATGCTGTGTACTTCGTAAGGGCACCTGTAAACATTTAAAATAATTGTTATCGGATAACAATTCTATATTTGTTTAGGGATACACTATTATTAACAATATTCTATACTTCATAAAAAAGATATTTAATGTTATAATATTTTTAAATTGTGAGCGCTCACAATTTTT	72	0.65
34	CTACAAAAAAAAAGATTGACTACTTTTTTCATGGCCCTTATAATTGTTATCGGATAACAATTGAGGGCAATACTGCGGGATGACGTCTAATAAAATCTCTTGTTTATAGTAGTTTTTTATGTTATATAATAAAATAAACTTAAATTGTGAGCGCTCACAATTGGA	ACACACTAAAAAACCACCACTAATAAAATTATACTAACCATAATTGTTATCGGATAACAATTACATAACTATTTACAATAACATAGTATTAAGTTTTTCTATTTTATATACTTTTAAGCTATTTATCTTTAAAATATGTTTAAATTGTGAGCGCTCACAATTGCG	60	0.54
35	GTGGGGAAAAAAAAATTGACTACTAGTAGGTTCCGCCTTATAATTGTTATCGGATAACAATTGAGGGAAAGATAGAGGGAAGGTGAATTACGATATTTCTTGTTTATACAAGGCATTAATGTGATATAATAAAATAAACTAAAATTGTGAGCGCTCACAATTGGA	ACACACTAAAAAACCACCACTAATAAAATTATACTAACCATAATTGTTATCGGATAACAATTACATAACTATTTACAATAACATAGTATTAAGTTTTTCTATTTTATATACTTTTAAGCTATTTATCTTTAAAATATGTTTAAATTGTGAGCGCTCACAATTGCG	65	0.59
36	TTTAAAAAAAAAAGATTGACAAACGGTTCGTTACTCCTTATAATTGTTATCGGATAACAATTGACGGGAATTCGGAGGGAAGGTCTGACATGAAATCTCTTGTTTATACAGGGTTTTTAGGTGATATAATAAAATAAACTTAAATTGTGAGCGCTCACAATTGGA	ACACACTAAAAAACCACCACTAATAAAATTATACTAACCATAATTGTTATCGGATAACAATTACATAACTATTTACAATAACATAGTATTAAGTTTTTCTATTTTATATACTTTTAAGCTATTTATCTTTAAAATATGTTTAAATTGTGAGCGCTCACAATTGCG	65	0.59
37	CAAAATATGTTATAATATTTTAAGAATGTGAAAGGAGGAATTGTTATCGGATAACAATTTCGGCAGAAATGAAGATAGGCATTTATGCTTTTTATGATTGTCATTGACACATCGAATATTCTAAGGTAAAATGACAGTAAATTGTGAGCGCTCACAATTAGGACG	AATTTTACCTTTATAACAAAAACTTATACCACGTTTAAAATTGTTATCGGATAACAATTATAACGAATATGGCTCGAAAAAAGGCGAATTCACAATTTTGTCATAGATTATTTTGTTTTTGTCTGTTAAAATCAAACAAAATTGTGAGCGCTCACAATTTAATGA	64	0.58
38	CAAAATATGTTATACTAATATAGAAATAAGAGAGGACAAATTGTTATCGGATAACAATTCCGGCTGCAGCTACATAAAGTATGCGAAAAATTGCCTCTTGTCATTGACTTAGTCAATATTGTACGGTAAAATGACAGTAAATTGTGAGCGCTCACAATTAGGACG	AATTTTACCTTTATAACAAAAACTTATACCACGTTTAAAATTGTTATCGGATAACAATTATAACGAATATGGCTCGAAAAAAGGCGAATTCACAATTTTGTCATAGATTATTTTGTTTTTGTCTGTTAAAATCAAACAAAATTGTGAGCGCTCACAATTTAATGA	64	0.58
39	CAAAATCTGTTATAATAGTCAAAGAAGTACAGAGGAGAAATTGTTATCGGATAACAATTCAGGGTGAAATGAAGGTGAATATATCAGAATTTTTTTATTGTCATTGACAAACCGACTAGTCTTAGGTAAAATGGCACTAAATTGTGAGCGCTCACAATTTGGACG	AATTTTACCTTTATAACAAAAACTTATACCACGTTTAAAATTGTTATCGGATAACAATTATAACGAATATGGCTCGAAAAAAGGCGAATTCACAATTTTGTCATAGATTATTTTGTTTTTGTCTGTTAAAATCAAACAAAATTGTGAGCGCTCACAATTTAATGA	70	0.63
40	CAAAATTTGTTGTCAATTTCAGGATTTTTTATATAATTGTTATCGGATAACAATTCGGAAGATAGGAAAGATCGGTGCGAGAAATACATTTTTTTTTACTTGAGAAACTCAGAGAATTCTGGTAATCTAAGATTAAATTGTGAGCGCTCACAATTAGGATAGAAG	AGCAATCATGTTTGTAGCGGTCGTCTTCCTTCGTAATTGTTATCGGATAACAATTCTTGCAAAACGATTAACGTTTATATCATCAAACTCAAGGTTAAGTTGAGATGGTTTCGCTACTTTGTTAATCTATTCACAAATTGTGAGCGCTCACAATTGGACTATGTT	67	0.6
41	CAAAATTCGTTGACATATTCAGGCATTTATATATAATTGTTATCGGATAACAATTCTGAAGATAGGAATGTACGGCGAGAGGAATCGATTTTTTTTTACTTGAGACTCTTGGGAGATTCTGGTAATCTAAGATTAAATTGTGAGCGCTCACAATTAGGATAGACG	AGCAATCATGTTTGTAGCGGTCGTCTTCCTTCGTAATTGTTATCGGATAACAATTCTTGCAAAACGATTAACGTTTATATCATCAAACTCAAGGTTAAGTTGAGATGGTTTCGCTACTTTGTTAATCTATTCACAAATTGTGAGCGCTCACAATTGGACTATGTT	67	0.6
42	TAAAATTTGTTGACATTTTGGGGGATTATCATACAATTGTTATCGGATAACAATTCTGACGAGAGGTATGTACGGGGCGAGAAATACCTTTTTTTTTACTTGAGAAACTCAAGTAATTCTGGTAATCTAAGATTAAATTGTGAGCGCTCACAATTAGGATAGGAG	AGCAATCATGTTTGTAGCGGTCGTCTTCCTTCGTAATTGTTATCGGATAACAATTCTTGCAAAACGATTAACGTTTATATCATCAAACTCAAGGTTAAGTTGAGATGGTTTCGCTACTTTGTTAATCTATTCACAAATTGTGAGCGCTCACAATTGGACTATGTT	68	0.61
43	TCCCCATGTGTTATACTAAATGATAAGACAAGGAGCAAATTGTTATCGGATAACAATTCGGAGCGAGCTGTTAAATAATTCGTACTTTTTCCTAAATTGATCTTGACACCTCTCGATTCACTGTATACAATGACTTAAAATTGTGAGCGCTCACAATTGGATGAC	AATTGCTTTGATGACAAGATAAACCATATGCCCGGGCAATTGTTATCGGATAACAATTGACCAGAAGGAAGCCCGCGAAGAAATTTGCGGGCTTTTTTGATCGTTCCGCCCACAAACACCGGTGTTACAATAAAGCTAAATTGTGAGCGCTCACAATTGATTCAA	65	0.59
44	TCCCCTTGTGCTATATTAGGTGGCAGAAATAGGAGCGAATTGTTATCGGATAACAATTCGGAGGGATCTGCTCAGTAAATTGTCATTTTCTGTAATTTGATCTTGACAGCCCTAGATTTTTGTTATACAATGAATTAAAATTGTGAGCGCTCACAATTGGATGAG	AATTGCTTTGATGACAAGATAAACCATATGCCCGGGCAATTGTTATCGGATAACAATTGACCAGAAGGAAGCCCGCGAAGAAATTTGCGGGCTTTTTTGATCGTTCCGCCCACAAACACCGGTGTTACAATAAAGCTAAATTGTGAGCGCTCACAATTGATTCAA	66	0.59
45	TCCCCTTCTGTTATACTATGTAGAAAGAAGATGGGCAAATTGTTATCGGATAACAATTCAGAGGGAGATCCCGATGCAATTGTCTGTTTTTATAATTTGATCTTGATTTTCATAGATAATTGTCGTACAATGTATTAAAATTGTGAGCGCTCACAATTGGAGGAG	AATTGCTTTGATGACAAGATAAACCATATGCCCGGGCAATTGTTATCGGATAACAATTGACCAGAAGGAAGCCCGCGAAGAAATTTGCGGGCTTTTTTGATCGTTCCGCCCACAAACACCGGTGTTACAATAAAGCTAAATTGTGAGCGCTCACAATTGATTCAA	67	0.6
46	CAAAATTAAAAAAAATATTGACAACTTATCAAAAATTGTTATCGGATAACAATTTAGGTGATGTGGGGACTAAGAGACTTACGCCCCAAAAATTCATTGATTTTTCACACGATACAGATAGAATACTGTGATTAAATTGTGAGCGCTCACAATTGGATAGGAGAG	AAAATAATTCAATAAAAACCTCGTTATTACGCAAATTGTTATCGGATAACAATTGTTGTGCGTTTTTTATTTGTTTTGATATAAAGCTATTATTCATTAGATTTATACAATTATTCAAAACAATACTTTTACTAAATTGTGAGCGCTCACAATTAAAACAAGAAA	61	0.55
47	CAAAATTAAAAAAAATGTTGACAAAGTTTTTAAAATTGTTATCGGATAACAATTTGGGAGATAAGGGAAATGAGCGAGGTCAGCCTAAAATTTTCATTGATTTTTTCCACGGAACAGTTAGAATACTGTGATTAAATTGTGAGCGCTCACAATTGGATAGGAGGT	AAAATAATTCAATAAAAACCTCGTTATTACGCAAATTGTTATCGGATAACAATTGTTGTGCGTTTTTTATTTGTTTTGATATAAAGCTATTATTCATTAGATTTATACAATTATTCAAAACAATACTTTTACTAAATTGTGAGCGCTCACAATTAAAACAAGAAA	64	0.58
48	CAAAATTAAAAAAAATGTTGACAAATCTTCAAAAATTGTTATCGGATAACAATTTGGGTGAGATCGGGAATGAGCGAGGAAAGCATCAAAAATTCATTGATTTTTTTTACCGAACAGGTAGAATACTGTGATTAAATTGTGAGCGCTCACAATTGGATAGGAGGC	AAAATAATTCAATAAAAACCTCGTTATTACGCAAATTGTTATCGGATAACAATTGTTGTGCGTTTTTTATTTGTTTTGATATAAAGCTATTATTCATTAGATTTATACAATTATTCAAAACAATACTTTTACTAAATTGTGAGCGCTCACAATTAAAACAAGAAA	66	0.59
49	CGATTTTAAAGTTGACTTTTGAAAAACTTTCATATAATTGTTATCGGATAACAATTGGGAGAGACGGATGAAGGAGGGAAAGGAATAAGTCAGAAATCCCTTGTAAACATTTTGAAAAACGGTTAAAATGATATTAAATTGTGAGCGCTCACAATTGGATGCACT	ATTATTATGATTAGATAAAAGGTTATATAAATCTAAATTGTTATCGGATAACAATTTAAAGAAGATAAGAAGGAAAAATATTTGGTCAAAATATATGAATTTGTAAAAAAAATACACAGATATTAAAATATTATTAAATTGTGAGCGCTCACAATTAAATTGAAA	60	0.54
50	AAAGTTTTTACTTGACTTTTTAGGATTTTTGTGATAATTGTTATCGGATAACAATTTGGAAGGACGGACGAAGGAGGGCCCAGGATAAATCATAAAGTCCTTGTAAACACTGATAAACCATGGTAAAATGATATTAAATTGTGAGCGCTCACAATTGGAGGAAGT	ATTATTATGATTAGATAAAAGGTTATATAAATCTAAATTGTTATCGGATAACAATTTAAAGAAGATAAGAAGGAAAAATATTTGGTCAAAATATATGAATTTGTAAAAAAAATACACAGATATTAAAATATTATTAAATTGTGAGCGCTCACAATTAAATTGAAA	61	0.55
51	CAAATTTCCACTTGACTTTGTGGGGATTTCCATATAATTGTTATCGGATAACAATTTGGAAATAAGGCAGAAGGAGCTGAAAGGATATTACGAAAAATCCTTGTAAACATTTTGAAAACGTTTTAAAATGATATTAAATTGTGAGCGCTCACAATTGGAAGAAGC	ATTATTATGATTAGATAAAAGGTTATATAAATCTAAATTGTTATCGGATAACAATTTAAAGAAGATAAGAAGGAAAAATATTTGGTCAAAATATATGAATTTGTAAAAAAAATACACAGATATTAAAATATTATTAAATTGTGAGCGCTCACAATTAAATTGAAA	63	0.57
52	CAAAATTGTGGTATACTTCTTAAGAATATGTTAGGAATTGTTATCGGATAACAATTCGTAACGAGGGCACAAGGATACCGTAAAAATTTTTTTTATAACTTGTATATAAAGGTTTTAACGTGATATAAAGTAAGTAAATTGTGAGCGCTCACAATTGGATACAGC	ATTTTCAAAGGAATTTTATCTAATCTGTAGTATTAAATTGTTATCGGATAACAATTCGCGACTATATGTGTGTTTATATTTTTGTTGTGTAAATTATATGTAAATATAAAAAAATAGACTTGTTATAAACAAGTAAAATTGTGAGCGCTCACAATTATACATATT	65	0.59
53	CAAAATTGTGGTATAATATAGGAAAATTTGTTAGGAATTGTTATCGGATAACAATTCAGGAAGCAGTCCCAAGGATAAATTGAGATCTTTTTTAATAACTTGTCTATAAAGGTTTAAACGTGATATAAAGTAAGTAAATTGTGAGCGCTCACAATTGGATACAGA	ATTTTCAAAGGAATTTTATCTAATCTGTAGTATTAAATTGTTATCGGATAACAATTCGCGACTATATGTGTGTTTATATTTTTGTTGTGTAAATTATATGTAAATATAAAAAAATAGACTTGTTATAAACAAGTAAAATTGTGAGCGCTCACAATTATACATATT	65	0.59
54	CAAAATTGTGCTATAATGAGAAACAATATGTAAGGAATTGTTATCGGATAACAATTCGGGACGAGGGCCGAGACATGAGTCAATAATTTTTCGAATAACTTGTCTATAAAGGTTCGAACATGATATAAAGTAAGTAAATTGTGAGCGCTCACAATTGGATACAGA	ATTTTCAAAGGAATTTTATCTAATCTGTAGTATTAAATTGTTATCGGATAACAATTCGCGACTATATGTGTGTTTATATTTTTGTTGTGTAAATTATATGTAAATATAAAAAAATAGACTTGTTATAAACAAGTAAAATTGTGAGCGCTCACAATTATACATATT	66	0.59
55	TTGATTTTTACAACATTGTCTGCTATGATGCTGATAATAGAATTGTTATCGGATAACAATTGGCTGAAATTAGGAAGTGGGAAGGAAAATCATAAATAATGAGTTGCGCCAAAGTTACCAATATGTGTTATGATAAACTTAAATTGTGAGCGCTCACAATTGACG	AAGACAGAAAGTGCACCAAGTTTCCCTCATTAGCTCAAAAAATTGTTATCGGATAACAATTAAATGAGCAGGCTGGCAATCAAAACTGTTTTTATCGGGAGATTAGCGCCAAGTCGCTGCTCACATGATATGATTCATTGAAATTGTGAGCGCTCACAATTTAAT	63	0.57
56	TTGATTTTCACTTAACTTTTTGGTATACTCCAAACTATAGAATTGTTATCGGATAACAATTGGCTGAAGTTAGAGCGAGCGGGGAACATTCGTAAATAAAGGCTTGCGCCAGAATTATCAATATGTGTTATGATAAACTTAAATTGTGAGCGCTCACAATTGACG	AAGACAGAAAGTGCACCAAGTTTCCCTCATTAGCTCAAAAAATTGTTATCGGATAACAATTAAATGAGCAGGCTGGCAATCAAAACTGTTTTTATCGGGAGATTAGCGCCAAGTCGCTGCTCACATGATATGATTCATTGAAATTGTGAGCGCTCACAATTTAAT	68	0.61
57	TTGATTTTTACAACTATTTCTGATATATTGAACATAATAGAATTGTTATCGGATAACAATTGGCCGAGATTAGGGCGGTTTAGGCAAATTAGTTAATAAAGACTTGCGCCAGAATTATCAATATGTGATATGATAAACTTAAATTGTGAGCGCTCACAATTGACG	AAGACAGAAAGTGCACCAAGTTTCCCTCATTAGCTCAAAAAATTGTTATCGGATAACAATTAAATGAGCAGGCTGGCAATCAAAACTGTTTTTATCGGGAGATTAGCGCCAAGTCGCTGCTCACATGATATGATTCATTGAAATTGTGAGCGCTCACAATTTAAT	71	0.64
58	TCCCCATTTTTAGAGTTGACAAATGTACAGAAGTTCTACAATTGTTATCGGATAACAATTAGGAGGGCAGAAAGGGGCACACATTAGTCATTATATCACTTGATTTGTCGCACGATTACTGGTAGGATAGTTCAATACTAAATTGTGAGCGCTCACAATTACGAG	TTTCCCTTTGCCCCCATAACCATTGCGAATAAGAAAGTTAATTGTTATCGGATAACAATTCAGCATCTTACACGACACTTTATTCTATTATTAAGAAACACTTAGAGTCGCATGTGACACCAATTCGTAGTTCTACGGAAAATTGTGAGCGCTCACAATTGATAT	61	0.55
59	TCCCCTTTTTTTGCATTGACATTAAATCTAAAGCCTTATAATTGTTATCGGATAACAATTAGGATAGGATAGAGGGATCTTTTGGCCATAAGAAATAACTTGCGTAGTCGCACTATGACTGCTATGATAGTTCAATACTAAATTGTGAGCGCTCACAATTACGAG	TTTCCCTTTGCCCCCATAACCATTGCGAATAAGAAAGTTAATTGTTATCGGATAACAATTCAGCATCTTACACGACACTTTATTCTATTATTAAGAAACACTTAGAGTCGCATGTGACACCAATTCGTAGTTCTACGGAAAATTGTGAGCGCTCACAATTGATAT	65	0.59
60	TTCCCCCTTTCAGGGTTGACTTATGGCCTGAAGATCTATAATTGTTATCGGATAACAATTAGGAGGAGACATAGGGTCACACGTAAGAATTGGGAGCACTTGTCTTGTCGCATGAAAACTGGTAGGATAGTTCAATACGAAATTGTGAGCGCTCACAATTACGAG	TTTCCCTTTGCCCCCATAACCATTGCGAATAAGAAAGTTAATTGTTATCGGATAACAATTCAGCATCTTACACGACACTTTATTCTATTATTAAGAAACACTTAGAGTCGCATGTGACACCAATTCGTAGTTCTACGGAAAATTGTGAGCGCTCACAATTGATAT	68	0.61
61	TATAATTAAAAAAACTTGACTAACAGGTTCTTTCCCGTAAAATTGTTATCGGATAACAATTTGCCCAAATTATGACGGAAGGGTGGGAAACGTAAAAATTGCTTTCCCCAAGGAAATTCATGATATAATAAACTAAACTTAAATTGTGAGCGCTCACAATTGACG	GTCCATATACGGATAACGATGCCAAAGCATCCGATCCGGCAATTGTTATCGGATAACAATTAGTCCATCCGGCATTTCCCTCCCCCTGGTTTATAAAATGTTTATCCCCACAGCAACATAATCAGCGTTAAACTGTCCATAAATTGTGAGCGCTCACAATTGATG	66	0.59
62	TAGAATTAAAAACACTTGACTAAGAGCTTATTTCCCGTATAATTGTTATCGGATAACAATTTGCCCAAAAGATGAGGCAGGCGAGGAATAGATACAGATTGCTTTCCCCATGATTAATCATGATATAATAAACTAAACTTAAATTGTGAGCGCTCACAATTGACG	GTCCATATACGGATAACGATGCCAAAGCATCCGATCCGGCAATTGTTATCGGATAACAATTAGTCCATCCGGCATTTCCCTCCCCCTGGTTTATAAAATGTTTATCCCCACAGCAACATAATCAGCGTTAAACTGTCCATAAATTGTGAGCGCTCACAATTGATG	66	0.59
63	TAAATTTGAAAAAACTTGACTAATTCGTCAATTCCCGTATAATTGTTATCGGATAACAATTTGCTTTATTGAGGACTGAAGGGGCTAACTCATAAAGAATGCTTTCCCCAAGGTTAACTGTGATATAATAAACTAAACTTAAATTGTGAGCGCTCACAATTGACG	GTCCATATACGGATAACGATGCCAAAGCATCCGATCCGGCAATTGTTATCGGATAACAATTAGTCCATCCGGCATTTCCCTCCCCCTGGTTTATAAAATGTTTATCCCCACAGCAACATAATCAGCGTTAAACTGTCCATAAATTGTGAGCGCTCACAATTGATG	66	0.59
64	TTGAGGTAAAAAAGATTGACAAATGATTCTATTCCCGTAAAATTGTTATCGGATAACAATTTGCATAGGTAAAGGACCGAGGACCGAAATCACAATTTATGCTTGTAAGTGATAGAACCATGATATAATATATTAAACTTAAATTGTGAGCGCTCACAATTGACG	TTATAAAGGGTATCCAGAGACGGGACAACTCATAAAGTAAAATTGTTATCGGATAACAATTAACTTAATAGAGTAATGACTTTTGGAAAACATTATGTACTTTTGTAACATAAAGCTGCATTTAAAAGTATATTATAGATAAATTGTGAGCGCTCACAATTAATC	60	0.54
65	TTAATGGGGAAAACATTGACAAATATCCCTAATCCGGTAAAATTGTTATCGGATAACAATTTGCTGTAAATAAGGCGCGTGAACCTCAATCATAAAGTTGCCTTGTAATTCTTTGAACAGTATTATAATATATTAAACTTAAATTGTGAGCGCTCACAATTGACG	TTATAAAGGGTATCCAGAGACGGGACAACTCATAAAGTAAAATTGTTATCGGATAACAATTAACTTAATAGAGTAATGACTTTTGGAAAACATTATGTACTTTTGTAACATAAAGCTGCATTTAAAAGTATATTATAGATAAATTGTGAGCGCTCACAATTAATC	60	0.54
66	TTGTTGAAAAAACCATTGACAAATATCACGATTCCCGTAAAATTGTTATCGGATAACAATTGGCTGAAAGGCAGGAGGGAAGGGCTAAATCATAATTTATTCTTGTAATCTTTGTAACCATGATATAATATATTAAACTTAAATTGTGAGCGCTCACAATTGACG	TTATAAAGGGTATCCAGAGACGGGACAACTCATAAAGTAAAATTGTTATCGGATAACAATTAACTTAATAGAGTAATGACTTTTGGAAAACATTATGTACTTTTGTAACATAAAGCTGCATTTAAAAGTATATTATAGATAAATTGTGAGCGCTCACAATTAATC	61	0.55
67	CAACGTAGGTCAGTACGGGCGAGAGAGCTCAGAATACGAATTGTTATCGGATAACAATTTTATTTGTACTTGACACATGAATTTTTAGACTGTATACTGAAATATGATTCAGTTTAGATTGGACTACGAACTGAAAACAAATTGTGAGCGCTCACAATTAGGAGG	GGATCAACTCCTAAGGCTATCCCTTTTTGCTGATAGCCAATTGTTATCGGATAACAATTTATTCTTTCCCGTCGCGCTGAGTCAGGCTTTTATGGTCTGAAACCCAATTTGTTTCTGTGTGCCCACCGAACTGTCCGAAAATTGTGAGCGCTCACAATTCCGGTC	69	0.62
68	CAAGATGGGTCGCCCCCGGAAAGAGGGCGCTTTGTAGGAATTGTTATCGGATAACAATTTATTTTGTGATTGACTTAAGAACATTTATTCTGTATACTGAAATATGATTCAGATTAGATTGGACTACGAACTGAAATCAAATTGTGAGCGCTCACAATTCAGAGG	GGATCAACTCCTAAGGCTATCCCTTTTTGCTGATAGCCAATTGTTATCGGATAACAATTTATTCTTTCCCGTCGCGCTGAGTCAGGCTTTTATGGTCTGAAACCCAATTTGTTTCTGTGTGCCCACCGAACTGTCCGAAAATTGTGAGCGCTCACAATTCCGGTC	70	0.63
69	CAAAATCTGAGGGCCCGTGAAAGGGGAATCTGGATTCAAATTGTTATCGGATAACAATTTTCTTAGTAATTGACAAACGAATTCTTCTATTGTATACTGAAATATGATTGAGTTTAGATTGGAATACGAACTGGAAACAAATTGTGAGCGCTCACAATTAGGAGG	GGATCAACTCCTAAGGCTATCCCTTTTTGCTGATAGCCAATTGTTATCGGATAACAATTTATTCTTTCCCGTCGCGCTGAGTCAGGCTTTTATGGTCTGAAACCCAATTTGTTTCTGTGTGCCCACCGAACTGTCCGAAAATTGTGAGCGCTCACAATTCCGGTC	72	0.65
70	AAAAAGTTGACACAACCAAAAAGTTGTACATTATAATTGTTATCGGATAACAATTAGGAAGAGCGGAAATTATGGGAGGAAAAAGTTAATTCGGTTGACTCCCGATAGTTTATCGATACGATAATAATATGATTAAATTGTGAGCGCTCACAATTAGGAAAGGAG	TGAAGCCCACCCTACGAAACACCCTACGAAACACAATTGTTATCGGATAACAATTCTACGCCCTCCCTACCCATTTCCCTGCAAATCCCCTAAAAATCCTCCCGCACGCCCTGAAAACAAGGAATAATACAGGTAAATTGTGAGCGCTCACAATTGGGGATAAAT	66	0.59
71	TAAAGGTTGACAACACCCACTGGTTGCACATTATAATTGTTATCGGATAACAATTCGGCGGAGATGACATTTCGTTAGGAGAAAATCAATTCGGTTGACTCCCGATCTTAAGGCAATAATATAATAATATGATTAAATTGTGAGCGCTCACAATTAGGATAGGAG	TGAAGCCCACCCTACGAAACACCCTACGAAACACAATTGTTATCGGATAACAATTCTACGCCCTCCCTACCCATTTCCCTGCAAATCCCCTAAAAATCCTCCCGCACGCCCTGAAAACAAGGAATAATACAGGTAAATTGTGAGCGCTCACAATTGGGGATAAAT	71	0.64
72	TGATAGTTGACAACAAGGAAAAATTTTACATTATAATTGTTATCGGATAACAATTAGGAGAAGTGGCAATTGTGTTACGAGAAAGCAAATTCGGTTGACTCCCGATACTTTGGAAATACGATAATAATATGATTAAATTGTGAGCGCTCACAATTAGGATAGGAG	TGAAGCCCACCCTACGAAACACCCTACGAAACACAATTGTTATCGGATAACAATTCTACGCCCTCCCTACCCATTTCCCTGCAAATCCCCTAAAAATCCTCCCGCACGCCCTGAAAACAAGGAATAATACAGGTAAATTGTGAGCGCTCACAATTGGGGATAAAT	74	0.67
73	TAAAATTTTGTTGCTCTTCCTAAAAGTTTAATTATAATTGTTATCGGATAACAATTTGGGAGAACGGAAGAGCGAGAACGAAGGGTAAATTCTAATTTATAGGCTAACCTGACAAAAACGTGATATCATGATTTAAAATTGTGAGCGCTCACAATTGGAGAAGAG	ATTGATGAAGAATAATACCCCCTAAAAACGTAAGTAATTGTTATCGGATAACAATTATATATTTATTACATTTGCGGAAGAATCTTGAATTTTAAATTATAGGCTAATTCGGCTCTCATAACTTATCATTCAACGAAATTGTGAGCGCTCACAATTTTAATCATT	66	0.59
74	GAAAATTTTCTTGCTTTTTCGGGCGGTATAACTATAATTGTTATCGGATAACAATTCGGAAAGACGGAAGAACGAGGAGGTAGAATGTTCTCAAATGTATAGGCTTTCTTTGCACAAACATGTTATCATGATTTAAAATTGTGAGCGCTCACAATTTGAGAAGAG	ATTGATGAAGAATAATACCCCCTAAAAACGTAAGTAATTGTTATCGGATAACAATTATATATTTATTACATTTGCGGAAGAATCTTGAATTTTAAATTATAGGCTAATTCGGCTCTCATAACTTATCATTCAACGAAATTGTGAGCGCTCACAATTTTAATCATT	71	0.64
75	CAAAATTTGCTTGCATTTACGAAGGGTTTAACTATAATTGTTATCGGATAACAATTCGGAAAGACGGAAGAGCGCGAACGAGACCTTAAATTAAGTGTATAGGCTTTCTTTCCAAAAACGTGATATCATGACTTAAAATTGTGAGCGCTCACAATTGGAGAAGAG	ATTGATGAAGAATAATACCCCCTAAAAACGTAAGTAATTGTTATCGGATAACAATTATATATTTATTACATTTGCGGAAGAATCTTGAATTTTAAATTATAGGCTAATTCGGCTCTCATAACTTATCATTCAACGAAATTGTGAGCGCTCACAATTTTAATCATT	72	0.65
Randomly generated flanking sequences
1	AATAGTATTAGTGAAACTCATATTATCAATTGTTATCGGATAACAATTGAGTAGCCTCGCATTCAGCACTAGTAACAAATGGTAAGTCTGCGGTGCGGCTTTGTTGACACGGTCGTATCATATTTTTAAATTGTGAGCGCTCACAATTCCTCGTGCTGACCCGCG	AAGCTGTATTCCTTATAATATAGGGAAAATTGTTATCGGATAACAATTAAAATATTTTTTTATAAGGCGTGGAACATCATGGTAAATAATACTTGCAAGTTTTTTAAAAAATATGTATCATTACTGTAAATTGTGAGCGCTCACAATTTAATAGAAGGTGAGTAA	66	0.594595
2	TGCGCTACCCACACTCCACAAGTTACGAATTGTTATCGGATAACAATTGGAGGACACTTCCCTGATACACCACGGCATATGGTAAACTACGCCTTAACGCCAGAATAGTGCCGTGTATCATTTTTAAAAATTGTGAGCGCTCACAATTAGGAAGTCGACCTAAGA	AAGCTGTATTCCTTATAATATAGGGAAAATTGTTATCGGATAACAATTAAAATATTTTTTTATAAGGCGTGGAACATCATGGTAAATAATACTTGCAAGTTTTTTAAAAAATATGTATCATTACTGTAAATTGTGAGCGCTCACAATTTAATAGAAGGTGAGTAA	69	0.621622
3	TGTTGGGGCAGTAACATCCGTGTAAGTAATTGTTATCGGATAACAATTGCACACAGATTTTACAACGCCCATCGCACGCTGGTAACGTCAGAGATTAAGGTGTTTAATATGTGAGTATCATATGAAAAAATTGTGAGCGCTCACAATTAAGACGTGTGCAGCCGA	AAGCTGTATTCCTTATAATATAGGGAAAATTGTTATCGGATAACAATTAAAATATTTTTTTATAAGGCGTGGAACATCATGGTAAATAATACTTGCAAGTTTTTTAAAAAATATGTATCATTACTGTAAATTGTGAGCGCTCACAATTTAATAGAAGGTGAGTAA	64	0.576577
4	TGCCATAGAAATTGTTATCGGATAACAATTGCCCTCCAAACGCACTCGCGCAACGGCGGCCCCTCGGAGGCTGTGAAGGTTGACAGGTATGCGTGAATATATTACCACGAAATTGTGAGCGCTCACAATTGTCCTTACGGCTCTATAGGTCTGCTATAAGAGTGG	GTTTGTGCTAATTGTTATCGGATAACAATTTGTATTTATAATTTGATTTAGACATTAGTTTTTATTTCAAGCAAAAAATTTGACAAATCAAATCAATTATATTACAATTAAATTGTGAGCGCTCACAATTTATATTTGGAAGATTTATTCAGATTTGGAGGATTT	78	0.702703
5	TAACCCGCCAATTGTTATCGGATAACAATTGCTGAGAACTGAGAGAGTGACCTCATCCAAAGGATCACGTGATAGGGTATTGACACAATTCGCACAGTATATTGATCTCAAATTGTGAGCGCTCACAATTGCCCTCGGGGCATCAGACACAATACTGGGCACTTC	GTTTGTGCTAATTGTTATCGGATAACAATTTGTATTTATAATTTGATTTAGACATTAGTTTTTATTTCAAGCAAAAAATTTGACAAATCAAATCAATTATATTACAATTAAATTGTGAGCGCTCACAATTTATATTTGGAAGATTTATTCAGATTTGGAGGATTT	71	0.63964
6	TGAAGCGCAAATTGTTATCGGATAACAATTGCGCTAGAAACCCGGAGGACCTATCATGGTCGCGATAGCTAGAGGCTCCTTGACATTGGCAACATACTATATTGAGGAAAAATTGTGAGCGCTCACAATTCCCCTTCGTTAATGAGGAACGTGTCACCGAAGCAA	GTTTGTGCTAATTGTTATCGGATAACAATTTGTATTTATAATTTGATTTAGACATTAGTTTTTATTTCAAGCAAAAAATTTGACAAATCAAATCAATTATATTACAATTAAATTGTGAGCGCTCACAATTTATATTTGGAAGATTTATTCAGATTTGGAGGATTT	76	0.684685
7	GATTGTACCAATTGTTATCGGATAACAATTTAGTGGCACCGGACTCAACACGCTTGTTTGGCACCTGGGTAGATAGGTGGATCGGAATGGGCAAATCTACAATGTATTAAAATTGTGAGCGCTCACAATTGCAGGCCTCGAGTTGTGGGGGCACTGGATAGAGGA	GGCGGGCCGAATTGTTATCGGATAACAATTCCGCCAATAAAAGGGACGCATTATTTATTGGCAATGGACTTGGCTGGCAGCATTGTTCCCTGGAGGTTACAATAGCCCGAAATTGTGAGCGCTCACAATTAGATTTCCGGCTTTCGCAAGAATAATAGAGTCGTC	74	0.666667
8	AATGTAATGAATTGTTATCGGATAACAATTGGTGCGAACGAAAGCCATAGGTCCTACTTGGCAGACGTCACTTCTGTCCACAACTTTGGTGTCAAGCTACAATGAGTCCAAATTGTGAGCGCTCACAATTAATAAGTGTACAAGCAACCGTCGTTAAGTAGACTT	GGCGGGCCGAATTGTTATCGGATAACAATTCCGCCAATAAAAGGGACGCATTATTTATTGGCAATGGACTTGGCTGGCAGCATTGTTCCCTGGAGGTTACAATAGCCCGAAATTGTGAGCGCTCACAATTAGATTTCCGGCTTTCGCAAGAATAATAGAGTCGTC	66	0.594595
9	CTGGCTCTTAATTGTTATCGGATAACAATTACGGCCGGTGGCTGCCTGATACCTTCATTGGCAACTACAAACAGTCTCCAAGCCTTTTGCGCTGACATACAATAGGTTTAAATTGTGAGCGCTCACAATTAGAAGTTGAGCCCCGGTCATTGACAACGGGAGCAG	GGCGGGCCGAATTGTTATCGGATAACAATTCCGCCAATAAAAGGGACGCATTATTTATTGGCAATGGACTTGGCTGGCAGCATTGTTCCCTGGAGGTTACAATAGCCCGAAATTGTGAGCGCTCACAATTAGATTTCCGGCTTTCGCAAGAATAATAGAGTCGTC	67	0.603604
10	AAAATTGTTATCGGATAACAATTTCTCATACCTTGATGCAGTAAGGGGGGTTGTGAAACCCCGAGAGTCACCGATATGATGCCCGTAGTCTTAAGTATGGATAAATTGTGAGCGCTCACAATTGGGAGGGTTCTTAAGCCTTAGCCAAGCTTTTATTACTAAGAA	GCAATTGTTATCGGATAACAATTGTTGGGCGTCACGTGTATGCAGTGACCTTGTGAAACTCTACTCGACTTGACAAGCGGTCCCAGGGTGTTAAGTATCCTTAAATTGTGAGCGCTCACAATTGTTGCCGCGGGGGGTCATAAAAGAGACGAAGGAGTGGGTGTC	69	0.621622
11	ACAATTGTTATCGGATAACAATTCACGACAGCAGGCAATACCGAGATAGTCTGTGAAAGGTTCCCCACTCCCGGTACTGAGAGCGCACTCTTAAGTCATTTGAAATTGTGAGCGCTCACAATTGTCAGACCCTGGCTCAGCTTTATAAGCACACGACAGACCAGG	GCAATTGTTATCGGATAACAATTGTTGGGCGTCACGTGTATGCAGTGACCTTGTGAAACTCTACTCGACTTGACAAGCGGTCCCAGGGTGTTAAGTATCCTTAAATTGTGAGCGCTCACAATTGTTGCCGCGGGGGGTCATAAAAGAGACGAAGGAGTGGGTGTC	68	0.612613
12	GGAATTGTTATCGGATAACAATTAGTTTCTTCACCCCCGCCCTTAGGTCCGCGTGAAATTGAGTTCCTTAAGTTGAGCAAGTGTCTGGCTTTAAGTACGGGTAAATTGTGAGCGCTCACAATTACGGGACCCAATCGCCCGCGGTACGAAAACACTAGTGTTTTG	GCAATTGTTATCGGATAACAATTGTTGGGCGTCACGTGTATGCAGTGACCTTGTGAAACTCTACTCGACTTGACAAGCGGTCCCAGGGTGTTAAGTATCCTTAAATTGTGAGCGCTCACAATTGTTGCCGCGGGGGGTCATAAAAGAGACGAAGGAGTGGGTGTC	67	0.603604
13	CACCTATAATTGTTATCGGATAACAATTGTGCCGATTTTACACGTATCTGATTGCTTTCGTACTTCGTATGACCGCTCCACTTTTCGTCGACCTATATAATGGTCGAAAATTGTGAGCGCTCACAATTAAAGTGTTTACACGCCATCGCGCCGGTTGTGAAGTCG	TATAGAAAATTGTTATCGGATAACAATTTATTGGAGTAAGGAGTTTTAATAACAGTATATTAAGTCGTATTAATATGTTGTTGCAAATGTTTTGGTATAATATTAAAAAATTGTGAGCGCTCACAATTATTTGATAGAATTCAAAAAAATATAATGGAGGTTAAT	75	0.675676
14	TTCGACCAATTGTTATCGGATAACAATTTTTAGTGGTCGTCTGAATGTGGGAAGTGTGGTTTTCTCGTATGCTGAGGAATGCAAATCTATCATGGTATAATACAGGTAAATTGTGAGCGCTCACAATTTGGGTAAAATCCGGTTACAGTCTCTAGTTGGGTTGTA	TATAGAAAATTGTTATCGGATAACAATTTATTGGAGTAAGGAGTTTTAATAACAGTATATTAAGTCGTATTAATATGTTGTTGCAAATGTTTTGGTATAATATTAAAAAATTGTGAGCGCTCACAATTATTTGATAGAATTCAAAAAAATATAATGGAGGTTAAT	64	0.576577
15	ATTAAAAAATTGTTATCGGATAACAATTTATTGACACGTCCCTCACAACAGTTTAGCACTTAGGTCGTATAGTGGGGACCAATCTCGACACCCTGTATAATACGCACAAATTGTGAGCGCTCACAATTGGAAGCGGTTATACGGGCCCAACTACGCGCCATATTG	TATAGAAAATTGTTATCGGATAACAATTTATTGGAGTAAGGAGTTTTAATAACAGTATATTAAGTCGTATTAATATGTTGTTGCAAATGTTTTGGTATAATATTAAAAAATTGTGAGCGCTCACAATTATTTGATAGAATTCAAAAAAATATAATGGAGGTTAAT	70	0.630631
16	TAGCCGAGCTGCAAATTAGTGATCCCCGTACTGGCAATTGTTATCGGATAACAATTTACGCCTTGCATAGGGCAAATCTGCTGGGAGATCGCACTTTGTCGTTTAAATATTAAATGACCCTCTTATACTTGAGCCAAATTGTGAGCGCTCACAATTAACCCGTTT	AAACGCCGTCAATTAAGCATACAGCTGCATATCATAATTGTTATCGGATAACAATTATGATGAAAAGCATTATTTCAATGCTATTTTTTGGGTTTTTGGTTTTTAAAAAATAAAACTCAGGGGTATACTTAGATTAAATTGTGAGCGCTCACAATTGAAAAACAT	69	0.621622
17	TTCCGATTCGAAAGCTTGGAAACGTTGGTTTTGTAAATTGTTATCGGATAACAATTGCAATAATGATACAATGTTAAGCTGGCCCCCTTTGCTGCAGAAGCTTTAAATGATATTTGACAGTAATATACTTAAGAAAAATTGTGAGCGCTCACAATTTCTAGTAAG	AAACGCCGTCAATTAAGCATACAGCTGCATATCATAATTGTTATCGGATAACAATTATGATGAAAAGCATTATTTCAATGCTATTTTTTGGGTTTTTGGTTTTTAAAAAATAAAACTCAGGGGTATACTTAGATTAAATTGTGAGCGCTCACAATTGAAAAACAT	70	0.630631
18	CAGCAAAGCAGAGAAGGCTGCTCTCTAGACTAGTCAATTGTTATCGGATAACAATTGCAAACCAGTGCCCTATAGGCTTGGTGCGAATGTCGAAGTCTACGTTTAAACCAGGTGGGGTCACGCTATACTACTTCGAAATTGTGAGCGCTCACAATTAGAATGTGT	AAACGCCGTCAATTAAGCATACAGCTGCATATCATAATTGTTATCGGATAACAATTATGATGAAAAGCATTATTTCAATGCTATTTTTTGGGTTTTTGGTTTTTAAAAAATAAAACTCAGGGGTATACTTAGATTAAATTGTGAGCGCTCACAATTGAAAAACAT	74	0.666667
19	TTGCGTCTCCACCTATATCTACCGGATACGGTCGCAATTGTTATCGGATAACAATTTATAGGGCTGACCTGGGGGCCCAAGTGTATTACGATTAACTTACTTTAACGTGTATACTCTAATACATAAAATCAGTAGAAATTGTGAGCGCTCACAATTTCCCCTGCA	CATTAATTTGTACCTAGGCTTTTATATATTTTTTAAATTGTTATCGGATAACAATTCACTACTTATTAATAAAAATTAAGTTATTTTTCTGACATCTTACTGTAGTTTCTTTTAAACATCATGTAAAATGGAACAAAATTGTGAGCGCTCACAATTTGATCTCGA	70	0.630631
20	TCCAGCGGCGTCGCGTCTATCCTCGCGGAAGGTAGAATTGTTATCGGATAACAATTAGTTCAAGCCGGAAAACCAGACACTGAGAGTAGGCCCCACTTACTCGATTACGGGAGCAGCGCGATGTAAAATTAGAAAAAATTGTGAGCGCTCACAATTCTGAATCTG	CATTAATTTGTACCTAGGCTTTTATATATTTTTTAAATTGTTATCGGATAACAATTCACTACTTATTAATAAAAATTAAGTTATTTTTCTGACATCTTACTGTAGTTTCTTTTAAACATCATGTAAAATGGAACAAAATTGTGAGCGCTCACAATTTGATCTCGA	74	0.666667
21	TGAGACAGGGTAGCGCAGTCGAACCGGTTACCTTTAATTGTTATCGGATAACAATTGAGTGCGAGGAGCTAGGTCCTCTGACGGAATGGAAGGGTCTTACTTTACAGCTTAATAACCCTTTTTTAAAATTGTATTAAATTGTGAGCGCTCACAATTCGCGTCATG	CATTAATTTGTACCTAGGCTTTTATATATTTTTTAAATTGTTATCGGATAACAATTCACTACTTATTAATAAAAATTAAGTTATTTTTCTGACATCTTACTGTAGTTTCTTTTAAACATCATGTAAAATGGAACAAAATTGTGAGCGCTCACAATTTGATCTCGA	74	0.666667
22	GTACCGTGCTGCACTTGAGATTAAGAACCTGGGCCATCTCGAATTGTTATCGGATAACAATTCTAGTACACTTTTTCGAAACCTCACAGAAATCTAGCCAGATGACTGTAAAGTCCTGAGTCATACTGTTAAAATCTTACGAAATTGTGAGCGCTCACAATTGAC	TTTTTACAAAAACAATAGGTTTATGTTACAAAATATTTCAAAATTGTTATCGGATAACAATTTTTTCAAAACTTGCTTACAGTCGAAAATAAAAGACTCCTATGACTTTTTTATTTTCACAAAAAAAGGTAAAATAGAATGAAATTGTGAGCGCTCACAATTCTT	73	0.657658
23	CAGTGGCAAGCAGGGTCAGTCCTGCAATGCGAAGGTAACCTAATTGTTATCGGATAACAATTTTTCGGTGTCAAAGGGAAACAGAGACTGAAGGATAATTTATGACTCGAACTACTACAATAAATTGCCTAAAATCTCGCGAAATTGTGAGCGCTCACAATTTCC	TTTTTACAAAAACAATAGGTTTATGTTACAAAATATTTCAAAATTGTTATCGGATAACAATTTTTTCAAAACTTGCTTACAGTCGAAAATAAAAGACTCCTATGACTTTTTTATTTTCACAAAAAAAGGTAAAATAGAATGAAATTGTGAGCGCTCACAATTCTT	72	0.648649
24	GTAGCAGCTATAACAAGGCGGTACTCAAGAATTCACGAGCGAATTGTTATCGGATAACAATTCAAGCCCTTACGGTGCAAGGATGGGTCCTACTCGTAAGAATGACTTCTCGCAATAAATTCGATAGCCTAAAATCCTCTTAAATTGTGAGCGCTCACAATTCAG	TTTTTACAAAAACAATAGGTTTATGTTACAAAATATTTCAAAATTGTTATCGGATAACAATTTTTTCAAAACTTGCTTACAGTCGAAAATAAAAGACTCCTATGACTTTTTTATTTTCACAAAAAAAGGTAAAATAGAATGAAATTGTGAGCGCTCACAATTCTT	70	0.630631
25	GGAACCTACGAAGCGCACCATACCTCGCGCAGGCCGCACAATTGTTATCGGATAACAATTGGACCACACCAGAATTGCGGTGCAGTCCCTTGTCGAACGGACGAGTTCAAACTCCTGGTCGTACTTTTATAATAAGCTTAAATTGTGAGCGCTCACAATTTAGGG	TGAAAGTTGATATTAAATTTTACATAATTAGGGATAGAAAATTGTTATCGGATAACAATTAATGCTATTAGTAGAGAAAATTATTACAATTTTAAATATGTTGTTTTCAAATAATATACATGTATGATATAATTATGAAAAATTGTGAGCGCTCACAATTTTATT	76	0.684685
26	CAGTGTGCATCACGTTCTTTTAGGAGTTAAATCTGCGGAAATTGTTATCGGATAACAATTAGAGTTCCTATCAGAACATCGTTAGAGCTTTCCTTCGAGTCTCGATTCAAATCAAAAACAGGGAACCTATAATCGGAGTAAATTGTGAGCGCTCACAATTCAAAC	TGAAAGTTGATATTAAATTTTACATAATTAGGGATAGAAAATTGTTATCGGATAACAATTAATGCTATTAGTAGAGAAAATTATTACAATTTTAAATATGTTGTTTTCAAATAATATACATGTATGATATAATTATGAAAAATTGTGAGCGCTCACAATTTTATT	64	0.576577
27	AACAGGAGTAATTTAGTTCTTTAAGGAATTCATTCATAGAATTGTTATCGGATAACAATTTGTCTTGCAGAAGAGCGTGGATGTGCTGGGCACCGAGTAAGGCTCTTCAAAGCATTCTTACTTAGATTATAATCATACCAAATTGTGAGCGCTCACAATTCTCAA	TGAAAGTTGATATTAAATTTTACATAATTAGGGATAGAAAATTGTTATCGGATAACAATTAATGCTATTAGTAGAGAAAATTATTACAATTTTAAATATGTTGTTTTCAAATAATATACATGTATGATATAATTATGAAAAATTGTGAGCGCTCACAATTTTATT	66	0.594595
28	CACTGTATGGTCATCGTGCTCGTGAATGAAAGAATCACAGTAATTGTTATCGGATAACAATTTCATACAAGGTGGAAAGATACGGTTGGGGCCGGCTTGCATTGAGCCACCTAACGGTGAAGATGGAATTAAAATCCCTAGAAATTGTGAGCGCTCACAATTATA	AATTCCAAAAATCAATTATCAATTTGTGAAATCAGAAGATGAATTGTTATCGGATAACAATTCTTTAGAAAGTCAATATTTAACAGTAAAATATGAGCAATAAGAGCCAAATGAGTTGAGATTCTATGATAAAATGAAGTCAAATTGTGAGCGCTCACAATTTTA	69	0.621622
29	GGGATCTGGTATCTCGCTCACTCTTTCTGGGGGCTACAGTAAATTGTTATCGGATAACAATTTGCAGTGCGCATGCTGAGCTACCCATGATCATCGGCTCTAGGAGCCATCGCCTGCGAACGGGGTAGCTAAAATCTGGGCAAATTGTGAGCGCTCACAATTAAG	AATTCCAAAAATCAATTATCAATTTGTGAAATCAGAAGATGAATTGTTATCGGATAACAATTCTTTAGAAAGTCAATATTTAACAGTAAAATATGAGCAATAAGAGCCAAATGAGTTGAGATTCTATGATAAAATGAAGTCAAATTGTGAGCGCTCACAATTTTA	72	0.648649
30	ATCAGAGGATAGCTTGCACCCTCCGAGGTATCAGCGCAGTTAATTGTTATCGGATAACAATTTAAATACTCCGATGAACACCGTTACCGAAGAGGGTATTCCAGAGCCATTTGCTCCCGTGTCATACGGTAAAATCGCTAGAAATTGTGAGCGCTCACAATTAGG	AATTCCAAAAATCAATTATCAATTTGTGAAATCAGAAGATGAATTGTTATCGGATAACAATTCTTTAGAAAGTCAATATTTAACAGTAAAATATGAGCAATAAGAGCCAAATGAGTTGAGATTCTATGATAAAATGAAGTCAAATTGTGAGCGCTCACAATTTTA	68	0.612613
31	TCAGCGAAAATTTACCATGTCATTTCCTAATTCATTACCTGAATTGTTATCGGATAACAATTAAGCCGCTCCAGTTTATTTGCCCTAGTACCATCTCTCGCTACTCTTCATATGGGGTGCGATACAGAGTATAATTGGCCCAAATTGTGAGCGCTCACAATTAAA	ATGCTGTGTACTTCGTAAGGGCACCTGTAAACATTTAAAATAATTGTTATCGGATAACAATTCTATATTTGTTTAGGGATACACTATTATTAACAATATTCTATACTTCATAAAAAAGATATTTAATGTTATAATATTTTTAAATTGTGAGCGCTCACAATTTTT	73	0.657658
32	TCCTTCGTCACTTTGACCAGAGAGGAGTCACATGCAACCAAAATTGTTATCGGATAACAATTCGTGTCACTATTAGATGTGCAAATTCCGTCTTAGTTACCAGACCTTCATATGTAATTTGGGCGTGCATATAATGTACGCAAATTGTGAGCGCTCACAATTCGC	ATGCTGTGTACTTCGTAAGGGCACCTGTAAACATTTAAAATAATTGTTATCGGATAACAATTCTATATTTGTTTAGGGATACACTATTATTAACAATATTCTATACTTCATAAAAAAGATATTTAATGTTATAATATTTTTAAATTGTGAGCGCTCACAATTTTT	67	0.603604
33	GTGAACTGATGGCCTACATGTAAATACCAGTCACTGCGTGTAATTGTTATCGGATAACAATTAAGGACTCACACTGCGGTGGATAAGTAATCTGGTCCTACTCGCCTTCATATCGTAGAAGTACGGCTATATAATGCTTGTAAATTGTGAGCGCTCACAATTAAG	ATGCTGTGTACTTCGTAAGGGCACCTGTAAACATTTAAAATAATTGTTATCGGATAACAATTCTATATTTGTTTAGGGATACACTATTATTAACAATATTCTATACTTCATAAAAAAGATATTTAATGTTATAATATTTTTAAATTGTGAGCGCTCACAATTTTT	68	0.612613
34	ATATTCGAAATGTGTTCGTCACGAATCAGCGATTGACCGCCAATTGTTATCGGATAACAATTAGTACAATGTTGCAGTTGGCACCCGTTGCGCTTTTACATTTTTATAGTGAAGGGGTGTGTACTGTGCTAAAATTTTGTTAAATTGTGAGCGCTCACAATTGAT	ACACACTAAAAAACCACCACTAATAAAATTATACTAACCATAATTGTTATCGGATAACAATTACATAACTATTTACAATAACATAGTATTAAGTTTTTCTATTTTATATACTTTTAAGCTATTTATCTTTAAAATATGTTTAAATTGTGAGCGCTCACAATTGCG	63	0.567568
35	TGGAAGGGGGTTGTGCTATCTCGAGATCTGCACGGCGGGGGAATTGTTATCGGATAACAATTCCTAAACATGTCGTGTTCCAGCTCAGGCTTAGTCCTACATTTTATAAAGGAAGCCCATCACGGAGGCTAAAATTAGTCAAAATTGTGAGCGCTCACAATTAAA	ACACACTAAAAAACCACCACTAATAAAATTATACTAACCATAATTGTTATCGGATAACAATTACATAACTATTTACAATAACATAGTATTAAGTTTTTCTATTTTATATACTTTTAAGCTATTTATCTTTAAAATATGTTTAAATTGTGAGCGCTCACAATTGCG	78	0.702703
36	TCGTCTACAATGCTCCGAAACCCCGCGGAGAGGCAACTGTAAATTGTTATCGGATAACAATTGTCCATTAGATAGGCTAACATACTCTTTCGGTTCAGCATTTTTATACATGTAACAAGAAGATATAGCTAAAATCGACAAAAATTGTGAGCGCTCACAATTATG	ACACACTAAAAAACCACCACTAATAAAATTATACTAACCATAATTGTTATCGGATAACAATTACATAACTATTTACAATAACATAGTATTAAGTTTTTCTATTTTATATACTTTTAAGCTATTTATCTTTAAAATATGTTTAAATTGTGAGCGCTCACAATTGCG	68	0.612613
37	CGAATGCAAAGGTTTAACTATACTCCCCGGAGTTAGGAAATTGTTATCGGATAACAATTTGATAAGGATTAAATTAGAAGGACGTTTAGAAACCGATTTGTCACCTGTGAAGTGCTGTGCTCAGTGTAAAATACCAAAAAATTGTGAGCGCTCACAATTCCAAAC	AATTTTACCTTTATAACAAAAACTTATACCACGTTTAAAATTGTTATCGGATAACAATTATAACGAATATGGCTCGAAAAAAGGCGAATTCACAATTTTGTCATAGATTATTTTGTTTTTGTCTGTTAAAATCAAACAAAATTGTGAGCGCTCACAATTTAATGA	65	0.585586
38	CAACAAGACCATAGTTTGCTCCAAACATTTTGGAACGAAATTGTTATCGGATAACAATTTGGAGTCCCTTAATCACCCGAGTTCCATGCATCCTCGGTTGTCACAGATCACACAAGCGCCAATGATTAAAATCCGGCCAAATTGTGAGCGCTCACAATTCGTTTA	AATTTTACCTTTATAACAAAAACTTATACCACGTTTAAAATTGTTATCGGATAACAATTATAACGAATATGGCTCGAAAAAAGGCGAATTCACAATTTTGTCATAGATTATTTTGTTTTTGTCTGTTAAAATCAAACAAAATTGTGAGCGCTCACAATTTAATGA	73	0.657658
39	GAATGCTGACGACGCCGTTTGCGTGTCTCCACCCTGCAAATTGTTATCGGATAACAATTACCGGAGGTGATAGTTGAACCGACGCTCTTATTTCGTTTTGTCAACCCGGGTTTCTATACTCAGCTTTAAAATCGAAAAAAATTGTGAGCGCTCACAATTCCCCCC	AATTTTACCTTTATAACAAAAACTTATACCACGTTTAAAATTGTTATCGGATAACAATTATAACGAATATGGCTCGAAAAAAGGCGAATTCACAATTTTGTCATAGATTATTTTGTTTTTGTCTGTTAAAATCAAACAAAATTGTGAGCGCTCACAATTTAATGA	69	0.621622
40	CCAAGTATATATGAGCATTCCGTTCTCACCACTCAATTGTTATCGGATAACAATTTGATCTAATCGTGATCAATTTGATCCCCCGCAGGCCGAGGAGTATTGAGAATTGGTAGTTCGCGATGTAATCTTGAAAAAAATTGTGAGCGCTCACAATTTTAACAATCC	AGCAATCATGTTTGTAGCGGTCGTCTTCCTTCGTAATTGTTATCGGATAACAATTCTTGCAAAACGATTAACGTTTATATCATCAAACTCAAGGTTAAGTTGAGATGGTTTCGCTACTTTGTTAATCTATTCACAAATTGTGAGCGCTCACAATTGGACTATGTT	63	0.567568
41	ACGATCCTCTATGAGTTTCGACATGCCGTGGGTCAATTGTTATCGGATAACAATTCTCGAAGTGAGACTGACGCAACCCTACACAACTCAATAAGAGGGTTGAGAGCGAACGCTCTAACGAGTAATCTCGCAACAAATTGTGAGCGCTCACAATTGCGTCGGACC	AGCAATCATGTTTGTAGCGGTCGTCTTCCTTCGTAATTGTTATCGGATAACAATTCTTGCAAAACGATTAACGTTTATATCATCAAACTCAAGGTTAAGTTGAGATGGTTTCGCTACTTTGTTAATCTATTCACAAATTGTGAGCGCTCACAATTGGACTATGTT	61	0.54955
42	CTGCAGAACGCCCAGGTGAGCACATGTCCACATAAATTGTTATCGGATAACAATTACCTTGTAATACTCTTATGGGGTCTAATTCGGGACGGCTCAATATTGAGAGACGCGGAGTGGCCGGTTAATCTACACCTAAATTGTGAGCGCTCACAATTCAATCCTTGA	AGCAATCATGTTTGTAGCGGTCGTCTTCCTTCGTAATTGTTATCGGATAACAATTCTTGCAAAACGATTAACGTTTATATCATCAAACTCAAGGTTAAGTTGAGATGGTTTCGCTACTTTGTTAATCTATTCACAAATTGTGAGCGCTCACAATTGGACTATGTT	67	0.603604
43	CCAAGGATACACACAATTGGCTAGGGGGTTTCACCGGAATTGTTATCGGATAACAATTATTGCGGCAACGCCGTACCGTATTTTCGACTCATACCTTTGATCATAGGGCTAGGGCTCTCTGGCGATACAATCCTCCCAAATTGTGAGCGCTCACAATTAGTATTG	AATTGCTTTGATGACAAGATAAACCATATGCCCGGGCAATTGTTATCGGATAACAATTGACCAGAAGGAAGCCCGCGAAGAAATTTGCGGGCTTTTTTGATCGTTCCGCCCACAAACACCGGTGTTACAATAAAGCTAAATTGTGAGCGCTCACAATTGATTCAA	72	0.648649
44	CAATTTCGCTTACTTTGAAACAGGCCCAGCCGATAAAAATTGTTATCGGATAACAATTGACTGTTCTTAACCAGTTTCGGAGTCGAATCGCTCGAATTGATCCACGAGCGGTCCTATCCGCAATTTACAATCAATGAAAATTGTGAGCGCTCACAATTTAAACGT	AATTGCTTTGATGACAAGATAAACCATATGCCCGGGCAATTGTTATCGGATAACAATTGACCAGAAGGAAGCCCGCGAAGAAATTTGCGGGCTTTTTTGATCGTTCCGCCCACAAACACCGGTGTTACAATAAAGCTAAATTGTGAGCGCTCACAATTGATTCAA	71	0.63964
45	CGGGGCTATTATCATGCTATGGGAGGGGTAAAATGGAAATTGTTATCGGATAACAATTAAGTCCCTATGTTACCCGTGAGCTCTGTGAAAGTTCCCTTGATCCTCAATTACTGCCACCACGAGACTACAATGATGGGAAATTGTGAGCGCTCACAATTTTAAGAG	AATTGCTTTGATGACAAGATAAACCATATGCCCGGGCAATTGTTATCGGATAACAATTGACCAGAAGGAAGCCCGCGAAGAAATTTGCGGGCTTTTTTGATCGTTCCGCCCACAAACACCGGTGTTACAATAAAGCTAAATTGTGAGCGCTCACAATTGATTCAA	70	0.630631
46	GTTCGTGTGAGCAGTCACTAAAGCTAGAAAGACAATTGTTATCGGATAACAATTAAGAGCAGGGTAAAGGCGTTACCCTTAGTTCATACAATTTCATTCCTCTTGCCCGTGCTAGTGCCAAAATACTAGTTCTAAATTGTGAGCGCTCACAATTCTAAATGCAGT	AAAATAATTCAATAAAAACCTCGTTATTACGCAAATTGTTATCGGATAACAATTGTTGTGCGTTTTTTATTTGTTTTGATATAAAGCTATTATTCATTAGATTTATACAATTATTCAAAACAATACTTTTACTAAATTGTGAGCGCTCACAATTAAAACAAGAAA	74	0.666667
47	TCGATCCCGTTGCGTCCACTCGCAGAAGCTTCCAATTGTTATCGGATAACAATTTTACTCCTAAATGGTGCTGACTTTAATAAACTGACCAGTTCATTAATCACCGTACGAGCAAACACCGAATACTGGTATAAAATTGTGAGCGCTCACAATTCAAGGCCGTCC	AAAATAATTCAATAAAAACCTCGTTATTACGCAAATTGTTATCGGATAACAATTGTTGTGCGTTTTTTATTTGTTTTGATATAAAGCTATTATTCATTAGATTTATACAATTATTCAAAACAATACTTTTACTAAATTGTGAGCGCTCACAATTAAAACAAGAAA	70	0.630631
48	AATTCGGGCGTCAGTTATACCTAAGCGTCTTCGAATTGTTATCGGATAACAATTAGCTATCGGCTGATAGGACACCGTCCGTCGCCTACAGTTTCATTTCTTTGTGTTTCATAATGGAAAGAATACTCAGTATAAATTGTGAGCGCTCACAATTATAACAAACCG	AAAATAATTCAATAAAAACCTCGTTATTACGCAAATTGTTATCGGATAACAATTGTTGTGCGTTTTTTATTTGTTTTGATATAAAGCTATTATTCATTAGATTTATACAATTATTCAAAACAATACTTTTACTAAATTGTGAGCGCTCACAATTAAAACAAGAAA	68	0.612613
49	CTCCACCTAACAGATTGTGGTCCTATGTACCTGCAAATTGTTATCGGATAACAATTGTCTGTGCTCGATTCCTGCCCAGCACAGGACATTCTGTCTGCTGTTGTAAGTCGTGGACAAACTGAGTAAAATGAGTCGAAATTGTGAGCGCTCACAATTGGTGCACAA	ATTATTATGATTAGATAAAAGGTTATATAAATCTAAATTGTTATCGGATAACAATTTAAAGAAGATAAGAAGGAAAAATATTTGGTCAAAATATATGAATTTGTAAAAAAAATACACAGATATTAAAATATTATTAAATTGTGAGCGCTCACAATTAAATTGAAA	74	0.666667
50	CCTGGGGGCTTCATTTCTATTTCTACTTCGCAGAAAATTGTTATCGGATAACAATTACCTAGGAGCTAAAGCCGTGGGCGTTATAGGCACGCGCTTTTGCTTGTAAGAGGTTGGGAGCTGCAATAAAATGTACGCAAATTGTGAGCGCTCACAATTTTTTGTAGA	ATTATTATGATTAGATAAAAGGTTATATAAATCTAAATTGTTATCGGATAACAATTTAAAGAAGATAAGAAGGAAAAATATTTGGTCAAAATATATGAATTTGTAAAAAAAATACACAGATATTAAAATATTATTAAATTGTGAGCGCTCACAATTAAATTGAAA	76	0.684685
51	GATCATCCGGACCCGAAAGCATCCCTGCTAGTCCCAATTGTTATCGGATAACAATTAAGCTGCATTGTTGAGTCCTTGCCGGCGAGGGCCCCCGTATTGTTTGTAATCCCAATTCCATGAGGTTAAAATGAGCGAAAATTGTGAGCGCTCACAATTCGTTAAAAA	ATTATTATGATTAGATAAAAGGTTATATAAATCTAAATTGTTATCGGATAACAATTTAAAGAAGATAAGAAGGAAAAATATTTGGTCAAAATATATGAATTTGTAAAAAAAATACACAGATATTAAAATATTATTAAATTGTGAGCGCTCACAATTAAATTGAAA	73	0.657658
52	CTCTGACGGGAATGCGCGGATAAACTCGCGATAAAAATTGTTATCGGATAACAATTCTAAGGGGGACTTGAACATCCGTCTGCGCGCTGGCTAACTCCAAGAGATATAAATGTAGCTCGGCGCTATAAACAGCGTAAATTGTGAGCGCTCACAATTTCCCATGTG	ATTTTCAAAGGAATTTTATCTAATCTGTAGTATTAAATTGTTATCGGATAACAATTCGCGACTATATGTGTGTTTATATTTTTGTTGTGTAAATTATATGTAAATATAAAAAAATAGACTTGTTATAAACAAGTAAAATTGTGAGCGCTCACAATTATACATATT	69	0.621622
53	CATCGTGGCGCGATTGTGCCTGTCGGAAAGCCCTAAATTGTTATCGGATAACAATTTAGGGTGTCCGCCGGTCACGCCGACCCGGGGAGGCCGGGGGCGCGCCATATAAATTTTACTATGTCATATAAACATGGTAAATTGTGAGCGCTCACAATTCGCTGCGAC	ATTTTCAAAGGAATTTTATCTAATCTGTAGTATTAAATTGTTATCGGATAACAATTCGCGACTATATGTGTGTTTATATTTTTGTTGTGTAAATTATATGTAAATATAAAAAAATAGACTTGTTATAAACAAGTAAAATTGTGAGCGCTCACAATTATACATATT	78	0.702703
54	ACGTAAGGGATAGTGATTCATACAAATATGATAGAAATTGTTATCGGATAACAATTTCCCCGTCCAGCCAGCCAATTATTGCAGAGATTCCGCCGTGATAGGACTATAAACTGAACACATGCCTATAAAAGTAAGAAATTGTGAGCGCTCACAATTCGATCTGGG	ATTTTCAAAGGAATTTTATCTAATCTGTAGTATTAAATTGTTATCGGATAACAATTCGCGACTATATGTGTGTTTATATTTTTGTTGTGTAAATTATATGTAAATATAAAAAAATAGACTTGTTATAAACAAGTAAAATTGTGAGCGCTCACAATTATACATATT	68	0.612613
55	AAATCTTTAGAGACGAGGGTTCCTCGAACCCTTCTTTAACAATTGTTATCGGATAACAATTGGGTAAAGGCAATACGACCCGCGGACACAGTTATTCGTCCTCTGGCGCCATTGCGGGACTCACGCCGTATGATCGTTTTAAATTGTGAGCGCTCACAATTACGT	AAGACAGAAAGTGCACCAAGTTTCCCTCATTAGCTCAAAAAATTGTTATCGGATAACAATTAAATGAGCAGGCTGGCAATCAAAACTGTTTTTATCGGGAGATTAGCGCCAAGTCGCTGCTCACATGATATGATTCATTGAAATTGTGAGCGCTCACAATTTAAT	67	0.603604
56	CAGGCAGGGTGAAACGCCTGACCCTAGATTGAAGGCCAGGAATTGTTATCGGATAACAATTGACAAGAAAGTCATCTTAGAGAGGACTGGAACAAATGTGTGAGTGCGCCATGCATACTTCTGCCGGTTATGATCGCAGGAAATTGTGAGCGCTCACAATTCTAG	AAGACAGAAAGTGCACCAAGTTTCCCTCATTAGCTCAAAAAATTGTTATCGGATAACAATTAAATGAGCAGGCTGGCAATCAAAACTGTTTTTATCGGGAGATTAGCGCCAAGTCGCTGCTCACATGATATGATTCATTGAAATTGTGAGCGCTCACAATTTAAT	65	0.585586
57	GAGCCCCAAACATCTACCAAGCATTAGGCAGAGGATCCTGAATTGTTATCGGATAACAATTTACTTCATGTGTTCGTGATCACAATATTCTGCCCTTTAGAAGATGCGCCACTCCATACTAATTCACTTATGATCCTGAGAAATTGTGAGCGCTCACAATTACCG	AAGACAGAAAGTGCACCAAGTTTCCCTCATTAGCTCAAAAAATTGTTATCGGATAACAATTAAATGAGCAGGCTGGCAATCAAAACTGTTTTTATCGGGAGATTAGCGCCAAGTCGCTGCTCACATGATATGATTCATTGAAATTGTGAGCGCTCACAATTTAAT	65	0.585586
58	CGGCACAGTACACCTGGAGGTAGTAAATGTGGACGCTTCAATTGTTATCGGATAACAATTCCGCTAAATTGGGCCCACAGTTGAGGTCTGTTATTTTCATATCTGAGTCGCACATTGGGCTAATACGTAGTTCGATGAGAAATTGTGAGCGCTCACAATTAGATT	TTTCCCTTTGCCCCCATAACCATTGCGAATAAGAAAGTTAATTGTTATCGGATAACAATTCAGCATCTTACACGACACTTTATTCTATTATTAAGAAACACTTAGAGTCGCATGTGACACCAATTCGTAGTTCTACGGAAAATTGTGAGCGCTCACAATTGATAT	60	0.540541
59	ACATTAGTTTACTATAGTCTAACCAGACAGATGATCACAAATTGTTATCGGATAACAATTCGCTCGTAACCTGATCCTGTATGCTCCGAAGCGTTCCTCTGGAGGAGTCGCAGAACGCCTGAAGGTGTAGTTCGGTATGAAATTGTGAGCGCTCACAATTGGTCC	TTTCCCTTTGCCCCCATAACCATTGCGAATAAGAAAGTTAATTGTTATCGGATAACAATTCAGCATCTTACACGACACTTTATTCTATTATTAAGAAACACTTAGAGTCGCATGTGACACCAATTCGTAGTTCTACGGAAAATTGTGAGCGCTCACAATTGATAT	67	0.603604
60	GCAGATCTCGCCAGATTGCAATGAGCCAAAGGCAGCATCAATTGTTATCGGATAACAATTAACGAACCTCGTCCGGATTCATGGTAAATTTGGCTATTGGGCCAAAGTCGCAGGTTAGCCGGATACATAGTTCAGTCACAAATTGTGAGCGCTCACAATTTGACG	TTTCCCTTTGCCCCCATAACCATTGCGAATAAGAAAGTTAATTGTTATCGGATAACAATTCAGCATCTTACACGACACTTTATTCTATTATTAAGAAACACTTAGAGTCGCATGTGACACCAATTCGTAGTTCTACGGAAAATTGTGAGCGCTCACAATTGATAT	69	0.621622
61	TGTGAGAAATAGTCCCCCGGCAGGCCCCTCGTTAGAGTTGAATTGTTATCGGATAACAATTGCGCGGGCGCGAAACGATATTCAATGGCCCAAGCTCGTGACTCTCCCCAACGTAGAAATGCTTTGGCTAAACTCACGGGAAATTGTGAGCGCTCACAATTCTTC	GTCCATATACGGATAACGATGCCAAAGCATCCGATCCGGCAATTGTTATCGGATAACAATTAGTCCATCCGGCATTTCCCTCCCCCTGGTTTATAAAATGTTTATCCCCACAGCAACATAATCAGCGTTAAACTGTCCATAAATTGTGAGCGCTCACAATTGATG	74	0.666667
62	TTAGCACTTCCACCTCCTGACGTTACATAGCGCTATGACAAATTGTTATCGGATAACAATTTACGGATCTATCGCTACGTTATTTGACGCCAGCCATCGGGTTTTCCCCATGGCCCGGCTTGTGTACCTAAACTCCCGATAAATTGTGAGCGCTCACAATTGCCT	GTCCATATACGGATAACGATGCCAAAGCATCCGATCCGGCAATTGTTATCGGATAACAATTAGTCCATCCGGCATTTCCCTCCCCCTGGTTTATAAAATGTTTATCCCCACAGCAACATAATCAGCGTTAAACTGTCCATAAATTGTGAGCGCTCACAATTGATG	71	0.63964
63	GTTAGTCCTTCACTAGCATCAGGCTAGAATGGTCCACGAGAATTGTTATCGGATAACAATTCCGGAAAGATCAGTCGTGGTTGTTATGAGGAGAAGTGGATGTATCCCCACCAGTCTACCCCGTGGTATAAACTTAAATAAAATTGTGAGCGCTCACAATTGTGT	GTCCATATACGGATAACGATGCCAAAGCATCCGATCCGGCAATTGTTATCGGATAACAATTAGTCCATCCGGCATTTCCCTCCCCCTGGTTTATAAAATGTTTATCCCCACAGCAACATAATCAGCGTTAAACTGTCCATAAATTGTGAGCGCTCACAATTGATG	67	0.603604
64	AGTTGCAGCAAGCCTTCGATACAATGAGAGAGCTCGCGTTAATTGTTATCGGATAACAATTCGAGCTAAATCCCACCTGGAGCCACCTCCGGCTGGCAAAGATTGTAAACAATGAAACACATTCGACATATATTAGTTGGAAATTGTGAGCGCTCACAATTTTAT	TTATAAAGGGTATCCAGAGACGGGACAACTCATAAAGTAAAATTGTTATCGGATAACAATTAACTTAATAGAGTAATGACTTTTGGAAAACATTATGTACTTTTGTAACATAAAGCTGCATTTAAAAGTATATTATAGATAAATTGTGAGCGCTCACAATTAATC	69	0.621622
65	GGGCCTTAGGAGCATTGATGAATAAGAGTACCGCCTAGCTAATTGTTATCGGATAACAATTACATTACTTCTCAAATTAGCGTGTAGTCCTGAGGACAAAGGTTGTAACACCGAATGATGTTCTGCCATATATTTTGCACAAATTGTGAGCGCTCACAATTCGAC	TTATAAAGGGTATCCAGAGACGGGACAACTCATAAAGTAAAATTGTTATCGGATAACAATTAACTTAATAGAGTAATGACTTTTGGAAAACATTATGTACTTTTGTAACATAAAGCTGCATTTAAAAGTATATTATAGATAAATTGTGAGCGCTCACAATTAATC	71	0.63964
66	AGCGCTTTGGCCTGTACCCCAGAAGTTCATGTCTTCCGTAAATTGTTATCGGATAACAATTCCGCCGCTTTGTGCCATTAACGATCGCGAAACAGAGAGTTCTTGTAATTGGTGTGCTCGATAGCCTGTATATTGCGTTAAAATTGTGAGCGCTCACAATTAGCG	TTATAAAGGGTATCCAGAGACGGGACAACTCATAAAGTAAAATTGTTATCGGATAACAATTAACTTAATAGAGTAATGACTTTTGGAAAACATTATGTACTTTTGTAACATAAAGCTGCATTTAAAAGTATATTATAGATAAATTGTGAGCGCTCACAATTAATC	71	0.63964
67	CTCCCGCCCGGTGAACCCGTTCAGACCGGACTGTGACAAATTGTTATCGGATAACAATTAGTTAGGTCTTCGTAACCACGCGGTGCTTCGTATTCGCTGAAAGTGTACAGTCGATCCCCATGAGCCCGAACTCCTATAAAATTGTGAGCGCTCACAATTATTGCA	GGATCAACTCCTAAGGCTATCCCTTTTTGCTGATAGCCAATTGTTATCGGATAACAATTTATTCTTTCCCGTCGCGCTGAGTCAGGCTTTTATGGTCTGAAACCCAATTTGTTTCTGTGTGCCCACCGAACTGTCCGAAAATTGTGAGCGCTCACAATTCCGGTC	70	0.630631
68	GACTCGGCGCATTACGCCAGGTCAGCATTGAGTCAAAGAATTGTTATCGGATAACAATTAGAGCCCTGGTAACTATATCGGTGGTTTACACTCAAACTGAAAGAGCTGTCAGCCGGAAGTGGTTGACGAACTAGAACCAAATTGTGAGCGCTCACAATTTAGTCG	GGATCAACTCCTAAGGCTATCCCTTTTTGCTGATAGCCAATTGTTATCGGATAACAATTTATTCTTTCCCGTCGCGCTGAGTCAGGCTTTTATGGTCTGAAACCCAATTTGTTTCTGTGTGCCCACCGAACTGTCCGAAAATTGTGAGCGCTCACAATTCCGGTC	73	0.657658
69	CTACGACATTGGTCCCCCTAAGCACCAGAACCCGAGGCAATTGTTATCGGATAACAATTGCGAGGTCCCACAAGCTGCGCTGCATAACTCCCCGGCCTGAAACCAGTTAGATCTAGGGAATCCGCGCGAACTACTACGAAATTGTGAGCGCTCACAATTACTCGC	GGATCAACTCCTAAGGCTATCCCTTTTTGCTGATAGCCAATTGTTATCGGATAACAATTTATTCTTTCCCGTCGCGCTGAGTCAGGCTTTTATGGTCTGAAACCCAATTTGTTTCTGTGTGCCCACCGAACTGTCCGAAAATTGTGAGCGCTCACAATTCCGGTC	68	0.612613
70	AGTCAGCAATTTTCAGTCAACACGTCAATCGCGAAATTGTTATCGGATAACAATTTAACCTATATAAGGAATGGGTGCGCCCTCGAGCGAAGGTCGAACTCCCGTCGAGGCTCTATCGAGACAATAATAGGTGAAAATTGTGAGCGCTCACAATTGACAGGAGAT	TGAAGCCCACCCTACGAAACACCCTACGAAACACAATTGTTATCGGATAACAATTCTACGCCCTCCCTACCCATTTCCCTGCAAATCCCCTAAAAATCCTCCCGCACGCCCTGAAAACAAGGAATAATACAGGTAAATTGTGAGCGCTCACAATTGGGGATAAAT	70	0.630631
71	ATGTCAGCTCCCAGTGATCGAATTAAAATAACTAAATTGTTATCGGATAACAATTTCTCAACAGCGAGTTAGCTGCAATGCGGCGAGGAGCGAAGCAGCTCCCGACGAGTCAGCTTGCCGTCAATAATTGTTACAAATTGTGAGCGCTCACAATTAATAATTTTC	TGAAGCCCACCCTACGAAACACCCTACGAAACACAATTGTTATCGGATAACAATTCTACGCCCTCCCTACCCATTTCCCTGCAAATCCCCTAAAAATCCTCCCGCACGCCCTGAAAACAAGGAATAATACAGGTAAATTGTGAGCGCTCACAATTGGGGATAAAT	74	0.666667
72	CATGTACGATGCACAGAGAGAGTTCCATGTACTAAATTGTTATCGGATAACAATTTGATAGGGGGCGCAAGATCCGTGACGCAAGAGTATTGTGATCCCTCCCGCGACGAACCGCCCACTTCAATAATAGTTTCAAATTGTGAGCGCTCACAATTAGTCTGCCAT	TGAAGCCCACCCTACGAAACACCCTACGAAACACAATTGTTATCGGATAACAATTCTACGCCCTCCCTACCCATTTCCCTGCAAATCCCCTAAAAATCCTCCCGCACGCCCTGAAAACAAGGAATAATACAGGTAAATTGTGAGCGCTCACAATTGGGGATAAAT	73	0.657658
73	TGCGCGACATGCAAACTCGGGCCGATGGGTGAGTGAATTGTTATCGGATAACAATTTGAGAATTTAATTAACTATCCAGCCGGGTCGTACAATTCCAGGTAGGCTCTCTGCGTCTTCTTTCGTTATCATCATTCAAAATTGTGAGCGCTCACAATTCTAATGAAT	ATTGATGAAGAATAATACCCCCTAAAAACGTAAGTAATTGTTATCGGATAACAATTATATATTTATTACATTTGCGGAAGAATCTTGAATTTTAAATTATAGGCTAATTCGGCTCTCATAACTTATCATTCAACGAAATTGTGAGCGCTCACAATTTTAATCATT	63	0.567568
74	TGGCAAGGACTTTGGCAGTCGAAGCGCTCTCAGCGAATTGTTATCGGATAACAATTAAGGTGCCTACCGGTTAACTAGTGTCTTCCATTACTTCCGGAATAGGCTCAAGGTTTTGGATTTTTCTATCATCTAGGAAAATTGTGAGCGCTCACAATTGTCATTAAA	ATTGATGAAGAATAATACCCCCTAAAAACGTAAGTAATTGTTATCGGATAACAATTATATATTTATTACATTTGCGGAAGAATCTTGAATTTTAAATTATAGGCTAATTCGGCTCTCATAACTTATCATTCAACGAAATTGTGAGCGCTCACAATTTTAATCATT	70	0.630631
75	GCTCCCACTTCATATGAGATACCTTGCATTTCTCGAATTGTTATCGGATAACAATTAGTAAGCTCTAGTGCCTATTAGATGTCTAGGAGAACACGATCATAGGCTGGGAAACCTACCACGCCATATCATATAAGGAAATTGTGAGCGCTCACAATTGGACCCAGA	ATTGATGAAGAATAATACCCCCTAAAAACGTAAGTAATTGTTATCGGATAACAATTATATATTTATTACATTTGCGGAAGAATCTTGAATTTTAAATTATAGGCTAATTCGGCTCTCATAACTTATCATTCAACGAAATTGTGAGCGCTCACAATTTTAATCATT	70	0.630631

## Sheet: IPTG-inducible promoters-3lacO
Sequence_name	Artificial sequence oligos	Template sequence	Flanking_edit distance	edit distance_percentage
DeepSEED-generated promoters
1	TCCCCTTTTGCTATAATTGTGAGCGGATAACAATTGGCAGTGAGCGCAACGCAATTAAGAGAGCGAGGAACGATTTAACATCCCACGATAAAAATTGTTTGTTTAAATCGCGAAAGACACGAGTATACTAGTTATAAATTGTGAGCGCTCACAATTAAGGAGAGC	AAACGCCGTCAATTAATTGTGAGCGGATAACAATTGGCAGTGAGCGCAACGCAATTATGATGAAAAGCATTATTTCAATGCTATTTTTTGGGTTTTTGGTTTTTAAAAAATAAAACTCAGGGGTATACTTAGATTAAATTGTGAGCGCTCACAATTGAAAAACAT	52	0.577778
2	TCGCCTTATGCTATAATTGTGAGCGGATAACAATTGGCAGTGAGCGCAACGCAATTAAAGGAGCCAGCTCCGAAAGTAGAACCCAAGTGAAAAATTGATTGTTTAAATTGCGAGATATGCGAGTATACTGGATATAAATTGTGAGCGCTCACAATTAAGGAGAGC	AAACGCCGTCAATTAATTGTGAGCGGATAACAATTGGCAGTGAGCGCAACGCAATTATGATGAAAAGCATTATTTCAATGCTATTTTTTGGGTTTTTGGTTTTTAAAAAATAAAACTCAGGGGTATACTTAGATTAAATTGTGAGCGCTCACAATTGAAAAACAT	53	0.588889
3	TCGCCTTACGATATAATTGTGAGCGGATAACAATTGGCAGTGAGCGCAACGCAATTAGGTGCAGCGGAGGCTTAAGACAAATCCCACAAATAAAATGTTTGTTTAAATTGTGAGAGCTTCGAGTATACTAGTTATAAATTGTGAGCGCTCACAATTAAGGACAGA	AAACGCCGTCAATTAATTGTGAGCGGATAACAATTGGCAGTGAGCGCAACGCAATTATGATGAAAAGCATTATTTCAATGCTATTTTTTGGGTTTTTGGTTTTTAAAAAATAAAACTCAGGGGTATACTTAGATTAAATTGTGAGCGCTCACAATTGAAAAACAT	59	0.655556
4	TCCCCTTTGTGGTAAATTGTGAGCGGATAACAATTGGCAGTGAGCGCAACGCAATTAAAGGCGCGGAAGTCATGAGATGACACGCAATAATAAATCTTACTTGCTTTTCAATCATTTGAGGTGTAAAATAGGTATAAATTGTGAGCGCTCACAATTGGATACTGA	CATTAATTTGTACCAATTGTGAGCGGATAACAATTGGCAGTGAGCGCAACGCAATTCACTACTTATTAATAAAAATTAAGTTATTTTTCTGACATCTTACTGTAGTTTCTTTTAAACATCATGTAAAATGGAACAAAATTGTGAGCGCTCACAATTTGATCTCGA	52	0.577778
5	TCCCCTTTGTGGTAAATTGTGAGCGGATAACAATTGGCAGTGAGCGCAACGCAATTAAAGGAACTGGGGTCGCAAGATAGATCCTGTTAAAAAATCTTACTTGCTTTTAAACCGTTACTGGTGTAAAATAGGTATAAATTGTGAGCGCTCACAATTGGATTAAGA	CATTAATTTGTACCAATTGTGAGCGGATAACAATTGGCAGTGAGCGCAACGCAATTCACTACTTATTAATAAAAATTAAGTTATTTTTCTGACATCTTACTGTAGTTTCTTTTAAACATCATGTAAAATGGAACAAAATTGTGAGCGCTCACAATTTGATCTCGA	54	0.6
6	TCCCCTTTATGTTAAATTGTGAGCGGATAACAATTGGCAGTGAGCGCAACGCAATTACAGGTACGGGTGCCGCTAAATTACTCAAGTTTAAAAACCTTACTTGCTTTTCGATCATTACAGGTGTAAAATAGGTATAAATTGTGAGCGCTCACAATTGGAAGACGC	CATTAATTTGTACCAATTGTGAGCGGATAACAATTGGCAGTGAGCGCAACGCAATTCACTACTTATTAATAAAAATTAAGTTATTTTTCTGACATCTTACTGTAGTTTCTTTTAAACATCATGTAAAATGGAACAAAATTGTGAGCGCTCACAATTTGATCTCGA	55	0.611111
7	TGATATAATAAACATGATATAATTGTGAGCGGATAACAATTGGCAGTGAGCGCAACGCAATTACGAGGACAGAAGCGCGATCATCACACATTAATAATAGAATGACTTGACAATCCGTAATTTTCGTACTAAAATGTTAGAAAATTGTGAGCGCTCACAATTGGA	TTTTTACAAAAACAATAGGTAATTGTGAGCGGATAACAATTGGCAGTGAGCGCAACGCAATTTTTTCAAAACTTGCTTACAGTCGAAAATAAAAGACTCCTATGACTTTTTTATTTTCACAAAAAAAGGTAAAATAGAATGAAATTGTGAGCGCTCACAATTCTT	54	0.6
8	CTCCATAAAAACCATGATATAATTGTGAGCGGATAACAATTGGCAGTGAGCGCAACGCAATTAGGAGCGCTGGTAATAGTGCCTCGAATTTAACTTAAAGAATGACTTGACAACGCGTAATTCTCATACTAAAATTCGTGAAAATTGTGAGCGCTCACAATTGGA	TTTTTACAAAAACAATAGGTAATTGTGAGCGGATAACAATTGGCAGTGAGCGCAACGCAATTTTTTCAAAACTTGCTTACAGTCGAAAATAAAAGACTCCTATGACTTTTTTATTTTCACAAAAAAAGGTAAAATAGAATGAAATTGTGAGCGCTCACAATTCTT	57	0.633333
9	CTCTATAATAAACATGATATAATTGTGAGCGGATAACAATTGGCAGTGAGCGCAACGCAATTAGGAGGGGTGCGACTCATGTCGCACACTTAAATACGAAAATGACTTGACTTGCCGGCATTCTCGTACTAAAATGCGTGAAAATTGTGAGCGCTCACAATTGGA	TTTTTACAAAAACAATAGGTAATTGTGAGCGGATAACAATTGGCAGTGAGCGCAACGCAATTTTTTCAAAACTTGCTTACAGTCGAAAATAAAAGACTCCTATGACTTTTTTATTTTCACAAAAAAAGGTAAAATAGAATGAAATTGTGAGCGCTCACAATTCTT	58	0.644444
10	ATATAATAATGGGTATATAATTGTGAGCGGATAACAATTGGCAGTGAGCGCAACGCAATTCGAGAGAAGACGGGTGTCTCAATCTACTTTTTTATGAAAAAAGTTTTCAAATCGTCGTCATTCATGGTATAATATGATTAAATTGTGAGCGCTCACAATTACAGA	TGAAAGTTGATATTAAATAATTGTGAGCGGATAACAATTGGCAGTGAGCGCAACGCAATTAATGCTATTAGTAGAGAAAATTATTACAATTTTAAATATGTTGTTTTCAAATAATATACATGTATGATATAATTATGAAAAATTGTGAGCGCTCACAATTTTATT	51	0.566667
11	ATATAATAAGCACTGTATAATTGTGAGCGGATAACAATTGGCAGTGAGCGCAACGCAATTGGCGATAAGAATGTTTTATCACTCGCGTATTCTATTAAAAAAGCTTTCAAATTGAGGTAATTTAGGGTATAATATGATTAAATTGTGAGCGCTCACAATTACAGA	TGAAAGTTGATATTAAATAATTGTGAGCGGATAACAATTGGCAGTGAGCGCAACGCAATTAATGCTATTAGTAGAGAAAATTATTACAATTTTAAATATGTTGTTTTCAAATAATATACATGTATGATATAATTATGAAAAATTGTGAGCGCTCACAATTTTATT	52	0.577778
12	ATATAATACCGCGTGTATAATTGTGAGCGGATAACAATTGGCAGTGAGCGCAACGCAATTGGAGATAAGAGACGTCCAATACCCCAGTTTTTTGTGGTAAAAGCTTTCAAATTGTTGTAATTTATGATATAATAGGATTAAATTGTGAGCGCTCACAATTACAGA	TGAAAGTTGATATTAAATAATTGTGAGCGGATAACAATTGGCAGTGAGCGCAACGCAATTAATGCTATTAGTAGAGAAAATTATTACAATTTTAAATATGTTGTTTTCAAATAATATACATGTATGATATAATTATGAAAAATTGTGAGCGCTCACAATTTTATT	53	0.588889
13	TGATATAATATAATAAGTAAAATTGTGAGCGGATAACAATTGGCAGTGAGCGCAACGCAATTAGGTGCGCCGTAAATAGGACCAGAAAAAATAATTCTTGATAGAGCCAAGCACAATGATATGATATACTAAAATAGAATAAAATTGTGAGCGCTCACAATTGGA	AATTCCAAAAATCAATTATCAATTGTGAGCGGATAACAATTGGCAGTGAGCGCAACGCAATTCTTTAGAAAGTCAATATTTAACAGTAAAATATGAGCAATAAGAGCCAAATGAGTTGAGATTCTATGATAAAATGAAGTCAAATTGTGAGCGCTCACAATTTTA	48	0.533333
14	TGATATAATATAATAAGTAAAATTGTGAGCGGATAACAATTGGCAGTGAGCGCAACGCAATTAGAAGAGCAGTTAAGAAGTCCTAAATCTTTACCTATAGAAAGAGCCAAATAATATGCTATGATATAATAAAATACAATGAAATTGTGAGCGCTCACAATTGGA	AATTCCAAAAATCAATTATCAATTGTGAGCGGATAACAATTGGCAGTGAGCGCAACGCAATTCTTTAGAAAGTCAATATTTAACAGTAAAATATGAGCAATAAGAGCCAAATGAGTTGAGATTCTATGATAAAATGAAGTCAAATTGTGAGCGCTCACAATTTTA	49	0.544444
15	TGATATAATAAAATAATTAAAATTGTGAGCGGATAACAATTGGCAGTGAGCGCAACGCAATTAAATGAGGAGGAATAAAGTCCCGACAAATTAAATAATTGTAGAGCCATGCATAATCCTATGATATAATAAAATACAATAAAATTGTGAGCGCTCACAATTGGA	AATTCCAAAAATCAATTATCAATTGTGAGCGGATAACAATTGGCAGTGAGCGCAACGCAATTCTTTAGAAAGTCAATATTTAACAGTAAAATATGAGCAATAAGAGCCAAATGAGTTGAGATTCTATGATAAAATGAAGTCAAATTGTGAGCGCTCACAATTTTA	50	0.555556
16	CTAAATATGGTATAATATGAAATTGTGAGCGGATAACAATTGGCAGTGAGCGCAACGCAATTAGATGCGGAGAAACGCATATCCTGAAAATAAATTACATAAGCTTTTCATATACATGCAATGATGTGATATAATACAATAAAATTGTGAGCGCTCACAATTGGA	ATGCTGTGTACTTCGTAAGGAATTGTGAGCGGATAACAATTGGCAGTGAGCGCAACGCAATTCTATATTTGTTTAGGGATACACTATTATTAACAATATTCTATACTTCATAAAAAAGATATTTAATGTTATAATATTTTTAAATTGTGAGCGCTCACAATTTTT	50	0.555556
17	CTCCTTCTGGTATACTAAGAAATTGTGAGCGGATAACAATTGGCAGTGAGCGCAACGCAATTAGAAGGGGAGTATATCAGACTGTCCTAAAAAATTTGAAAAGATTTTCATAAACAGGCAATTATGTGATATAATGGATTAAAATTGTGAGCGCTCACAATTGGA	ATGCTGTGTACTTCGTAAGGAATTGTGAGCGGATAACAATTGGCAGTGAGCGCAACGCAATTCTATATTTGTTTAGGGATACACTATTATTAACAATATTCTATACTTCATAAAAAAGATATTTAATGTTATAATATTTTTAAATTGTGAGCGCTCACAATTTTT	54	0.6
18	TTTTTTCAGGTATAATATCAAATTGTGAGCGGATAACAATTGGCAGTGAGCGCAACGCAATTAGAGGGGGAGTAACTAACTGCCGAAAAACAGATAAAAGAAGATTTTCATATGCATGCAATTATGTGATATAATACAATAAAATTGTGAGCGCTCACAATTGGA	ATGCTGTGTACTTCGTAAGGAATTGTGAGCGGATAACAATTGGCAGTGAGCGCAACGCAATTCTATATTTGTTTAGGGATACACTATTATTAACAATATTCTATACTTCATAAAAAAGATATTTAATGTTATAATATTTTTAAATTGTGAGCGCTCACAATTTTT	59	0.655556
19	CAGTGCAAAAAACATGATATAATTGTGAGCGGATAACAATTGGCAGTGAGCGCAACGCAATTAGGAGCTGTGAGACAAATACCTATGAAAGTAATTATTTACTTTATACAAGCTATAGCTATGCTAGGATAAAATGAATTAAAATTGTGAGCGCTCACAATTGGA	ACACACTAAAAAACCACCACAATTGTGAGCGGATAACAATTGGCAGTGAGCGCAACGCAATTACATAACTATTTACAATAACATAGTATTAAGTTTTTCTATTTTATATACTTTTAAGCTATTTATCTTTAAAATATGTTTAAATTGTGAGCGCTCACAATTGCG	48	0.533333
20	CACTATAAAAAACATGATATAATTGTGAGCGGATAACAATTGGCAGTGAGCGCAACGCAATTAGGAGCGCAGAGTTTAATGCCGGTAACATAATTACTTGAATTTATACTGAAAAAGGATATGCTAGATTAAAATGGAATAAAATTGTGAGCGCTCACAATTGGA	ACACACTAAAAAACCACCACAATTGTGAGCGGATAACAATTGGCAGTGAGCGCAACGCAATTACATAACTATTTACAATAACATAGTATTAAGTTTTTCTATTTTATATACTTTTAAGCTATTTATCTTTAAAATATGTTTAAATTGTGAGCGCTCACAATTGCG	52	0.577778
21	CACTGTTATTAATATGATATAATTGTGAGCGGATAACAATTGGCAGTGAGCGCAACGCAATTAGGAGCGGAGTGATACATACCAAGAAAATAAAACATTGAGTTTATAGTTCTAAATGCTATGCTAGGCTAAAATGAACTAAAATTGTGAGCGCTCACAATTGGA	ACACACTAAAAAACCACCACAATTGTGAGCGGATAACAATTGGCAGTGAGCGCAACGCAATTACATAACTATTTACAATAACATAGTATTAAGTTTTTCTATTTTATATACTTTTAAGCTATTTATCTTTAAAATATGTTTAAATTGTGAGCGCTCACAATTGCG	53	0.588889
22	CTCCTTCTCTGTGTTATAATTGTGAGCGGATAACAATTGGCAGTGAGCGCAACGCAATTCCCTGAGAACGAGTTACATAGACTTTAATTTTTGCGTATTGTCATTGACAACTCCCGGTAGAACTGGTAAAATCAGAATAAATTGTGAGCGCTCACAATTAAGGAG	AATTTTACCTTTATAACAATTGTGAGCGGATAACAATTGGCAGTGAGCGCAACGCAATTATAACGAATATGGCTCGAAAAAAGGCGAATTCACAATTTTGTCATAGATTATTTTGTTTTTGTCTGTTAAAATCAAACAAAATTGTGAGCGCTCACAATTTAATGA	49	0.544444
23	CTCCTTTTCTTTGATATAATTGTGAGCGGATAACAATTGGCAGTGAGCGCAACGCAATTCGATGAGAATGAGTGAGGTCAAACGTAATTTTTATGTTTTGTCATTGACAACTACAGCAAAACGAATTAAAATCATCATAAATTGTGAGCGCTCACAATTAAGGAG	AATTTTACCTTTATAACAATTGTGAGCGGATAACAATTGGCAGTGAGCGCAACGCAATTATAACGAATATGGCTCGAAAAAAGGCGAATTCACAATTTTGTCATAGATTATTTTGTTTTTGTCTGTTAAAATCAAACAAAATTGTGAGCGCTCACAATTTAATGA	52	0.577778
24	CAGCATTCATGTGATATAATTGTGAGCGGATAACAATTGGCAGTGAGCGCAACGCAATTCGCAGCGAATGAGGTAGGAAGGATCTAATATTTACCTATTGTCATTGACAACTTCTGTAAAAACGGGTAAAATCAGCATAAATTGTGAGCGCTCACAATTAAAGAG	AATTTTACCTTTATAACAATTGTGAGCGGATAACAATTGGCAGTGAGCGCAACGCAATTATAACGAATATGGCTCGAAAAAAGGCGAATTCACAATTTTGTCATAGATTATTTTGTTTTTGTCTGTTAAAATCAAACAAAATTGTGAGCGCTCACAATTTAATGA	56	0.622222
25	TATTTTGATGTACAATTGTGAGCGGATAACAATTGGCAGTGAGCGCAACGCAATTCGTACGCAAAGGCAGCATTATTATTGCTATGGCAATAAAAAAAGTTGAGAATTTACGAATAATGTCGTAATCTTAGAATAAATTGTGAGCGCTCACAATTAGAGGATAGA	AGCAATCATGTTTAATTGTGAGCGGATAACAATTGGCAGTGAGCGCAACGCAATTCTTGCAAAACGATTAACGTTTATATCATCAAACTCAAGGTTAAGTTGAGATGGTTTCGCTACTTTGTTAATCTATTCACAAATTGTGAGCGCTCACAATTGGACTATGTT	50	0.555556
26	TATTTTGATGTACAATTGTGAGCGGATAACAATTGGCAGTGAGCGCAACGCAATTCGTACGCAGCGACTGAGATGCGTTTGCGAGGTAAATAAAAAAAGTTGAGAATCGTCGAAATAGGTGATAATCTTATCATAAATTGTGAGCGCTCACAATTAGAGGATGGA	AGCAATCATGTTTAATTGTGAGCGGATAACAATTGGCAGTGAGCGCAACGCAATTCTTGCAAAACGATTAACGTTTATATCATCAAACTCAAGGTTAAGTTGAGATGGTTTCGCTACTTTGTTAATCTATTCACAAATTGTGAGCGCTCACAATTGGACTATGTT	51	0.566667
27	TGTTTTGATGTACAATTGTGAGCGGATAACAATTGGCAGTGAGCGCAACGCAATTCGAACGCACCGACGAAACTATGATTGCTGTTTGATTAAAAAAAGTTGAGAAACTCCGAACTTTTTGGTAATCTAAGATTAAATTGTGAGCGCTCACAATTAGAGGATGGA	AGCAATCATGTTTAATTGTGAGCGGATAACAATTGGCAGTGAGCGCAACGCAATTCTTGCAAAACGATTAACGTTTATATCATCAAACTCAAGGTTAAGTTGAGATGGTTTCGCTACTTTGTTAATCTATTCACAAATTGTGAGCGCTCACAATTGGACTATGTT	52	0.577778
28	CACCCTGTTGTGTTATAATTGTGAGCGGATAACAATTGGCAGTGAGCGCAACGCAATTAGGTCCGGGAGGGATATCCGATCGTGGAAAATTATAATTTGATCTTGCTTTTATTGTGCTTACCCTGTACAATTGATTAAAATTGTGAGCGCTCACAATTGGATTAC	AATTGCTTTGATGACAAATTGTGAGCGGATAACAATTGGCAGTGAGCGCAACGCAATTGACCAGAAGGAAGCCCGCGAAGAAATTTGCGGGCTTTTTTGATCGTTCCGCCCACAAACACCGGTGTTACAATAAAGCTAAATTGTGAGCGCTCACAATTGATTCAA	55	0.611111
29	CCCCCTTTTGTGCTATAATTGTGAGCGGATAACAATTGGCAGTGAGCGCAACGCAATTAGGAACGGGCTGTGTAAGGCAAACTTTGATATTAAAATTTGATCTTGCTTTTTTTGTCAATAGCCGGTACAATTGGTTAAAATTGTGAGCGCTCACAATTGGATTAC	AATTGCTTTGATGACAAATTGTGAGCGGATAACAATTGGCAGTGAGCGCAACGCAATTGACCAGAAGGAAGCCCGCGAAGAAATTTGCGGGCTTTTTTGATCGTTCCGCCCACAAACACCGGTGTTACAATAAAGCTAAATTGTGAGCGCTCACAATTGATTCAA	55	0.611111
30	CACCCCTTCGTGTTATAATTGTGAGCGGATAACAATTGGCAGTGAGCGCAACGCAATTAGGTCCGGGAGGTAGAAGGAATAGTGAGACATTAAAATTTGATCTTGTTTTTTGAGTAATTACAGTATACAATAATTTAAAATTGTGAGCGCTCACAATTGGATTAC	AATTGCTTTGATGACAAATTGTGAGCGGATAACAATTGGCAGTGAGCGCAACGCAATTGACCAGAAGGAAGCCCGCGAAGAAATTTGCGGGCTTTTTTGATCGTTCCGCCCACAAACACCGGTGTTACAATAAAGCTAAATTGTGAGCGCTCACAATTGATTCAA	57	0.633333
31	GGACTGTGATATAATTGTGAGCGGATAACAATTGGCAGTGAGCGCAACGCAATTACGGAGTTTATGGAGGTATCAAATTTCGATAGGAAAATTTCATTGAAATTTTATAGTTTAAGCGTAGAATACTGTGATTAAATTGTGAGCGCTCACAATTGGAGAGAATTG	AAAATAATTCAAAATTGTGAGCGGATAACAATTGGCAGTGAGCGCAACGCAATTGTTGTGCGTTTTTTATTTGTTTTGATATAAAGCTATTATTCATTAGATTTATACAATTATTCAAAACAATACTTTTACTAAATTGTGAGCGCTCACAATTAAAACAAGAAA	54	0.6
32	ACATTATGATATAATTGTGAGCGGATAACAATTGGCAGTGAGCGCAACGCAATTCGGGGGTTAACGGGGCAATCAATACGCGATTAGCAAATTTCATTGCAAATTTACAGTTTAAGCGTAGAATACTATGATTAAATTGTGAGCGCTCACAATTGAAGAGAAGAG	AAAATAATTCAAAATTGTGAGCGGATAACAATTGGCAGTGAGCGCAACGCAATTGTTGTGCGTTTTTTATTTGTTTTGATATAAAGCTATTATTCATTAGATTTATACAATTATTCAAAACAATACTTTTACTAAATTGTGAGCGCTCACAATTAAAACAAGAAA	55	0.611111
33	GGTTTGTGATATAATTGTGAGCGGATAACAATTGGCAGTGAGCGCAACGCAATTCGAACGATGATCGTGGAATCACTATTCCTTAAGCATTTTTCATTGACAATCTGTAGCCTAAGCGTACAATACTGTGATTAAATTGTGAGCGCTCACAATTGGAGACAGGAC	AAAATAATTCAAAATTGTGAGCGGATAACAATTGGCAGTGAGCGCAACGCAATTGTTGTGCGTTTTTTATTTGTTTTGATATAAAGCTATTATTCATTAGATTTATACAATTATTCAAAACAATACTTTTACTAAATTGTGAGCGCTCACAATTAAAACAAGAAA	55	0.611111
34	TCCCCTTTTGATATAATTGTGAGCGGATAACAATTGGCAGTGAGCGCAACGCAATTAAAGGAGGCGGGGTCCCGATATGACCCCATGAAGTAAATTTCTCTTGTAAATCGCTAAAGACACGAGTAAAATAGGTATAAATTGTGAGCGCTCACAATTGAGGAGGAC	ATTATTATGATTAGAATTGTGAGCGGATAACAATTGGCAGTGAGCGCAACGCAATTTAAAGAAGATAAGAAGGAAAAATATTTGGTCAAAATATATGAATTTGTAAAAAAAATACACAGATATTAAAATATTATTAAATTGTGAGCGCTCACAATTAAATTGAAA	49	0.544444
35	TCCCCTAATGATATAATTGTGAGCGGATAACAATTGGCAGTGAGCGCAACGCAATTAAAGGAGCCGGTTTAGTCAGGTAACACCAATAATAAAATTTCTCTTGTAAAACGTTAAAGATAGGTGTAAAATAGGTATAAATTGTGAGCGCTCACAATTGAGGATAGC	ATTATTATGATTAGAATTGTGAGCGGATAACAATTGGCAGTGAGCGCAACGCAATTTAAAGAAGATAAGAAGGAAAAATATTTGGTCAAAATATATGAATTTGTAAAAAAAATACACAGATATTAAAATATTATTAAATTGTGAGCGCTCACAATTAAATTGAAA	52	0.577778
36	TCCCCTTATGCTATAATTGTGAGCGGATAACAATTGGCAGTGAGCGCAACGCAATTAAAGGAACGGAGTGAGCTACATGAACTCGGAAATAGAAATTTTCTTGTAAATCGATAAAGACAAGTGTAAAATAGATCTAAATTGTGAGCGCTCACAATTAAGGAGAGC	ATTATTATGATTAGAATTGTGAGCGGATAACAATTGGCAGTGAGCGCAACGCAATTTAAAGAAGATAAGAAGGAAAAATATTTGGTCAAAATATATGAATTTGTAAAAAAAATACACAGATATTAAAATATTATTAAATTGTGAGCGCTCACAATTAAATTGAAA	53	0.588889
37	AAATAATGTGATATAATTGTGAGCGGATAACAATTGGCAGTGAGCGCAACGCAATTAAAGGTACGGGGAGCGACGAATACGTCAAAAATGTAAACTTTACATTGTATAAAATTGGGATAATCCTATAAACTATGTAAATTGTGAGCGCTCACAATTGGATACAGA	ATTTTCAAAGGAATAATTGTGAGCGGATAACAATTGGCAGTGAGCGCAACGCAATTCGCGACTATATGTGTGTTTATATTTTTGTTGTGTAAATTATATGTAAATATAAAAAAATAGACTTGTTATAAACAAGTAAAATTGTGAGCGCTCACAATTATACATATT	50	0.555556
38	ATATAATGTGATATAATTGTGAGCGGATAACAATTGGCAGTGAGCGCAACGCAATTACGGGACCGGGAGGCTCCCGTAAATACAACGACTTAAAATTTTGATTGTATAAAATTGAGGTTATACTATAAACTAAGTAAATTGTGAGCGCTCACAATTGGATACAGA	ATTTTCAAAGGAATAATTGTGAGCGGATAACAATTGGCAGTGAGCGCAACGCAATTCGCGACTATATGTGTGTTTATATTTTTGTTGTGTAAATTATATGTAAATATAAAAAAATAGACTTGTTATAAACAAGTAAAATTGTGAGCGCTCACAATTATACATATT	55	0.611111
39	ATATGTTATGATATAATTGTGAGCGGATAACAATTGGCAGTGAGCGCAACGCAATTAAAGGCGCTGGGAGCGCAATGTGAACCCACCATTAAAAAATTTCCTTGTATAAAATTGTGATAGTCCTATAAACTATGTAAATTGTGAGCGCTCACAATTGGAGACAGA	ATTTTCAAAGGAATAATTGTGAGCGGATAACAATTGGCAGTGAGCGCAACGCAATTCGCGACTATATGTGTGTTTATATTTTTGTTGTGTAAATTATATGTAAATATAAAAAAATAGACTTGTTATAAACAAGTAAAATTGTGAGCGCTCACAATTATACATATT	57	0.633333
40	ATATAATAATGAGAAGTAAAATTGTGAGCGGATAACAATTGGCAGTGAGCGCAACGCAATTAAGCGGAGATAAGAAGTATCGCCACTTATTATAAATGTAAAATTGCGCCATTACGAATACAATGTGGTATGATATGATTAAATTGTGAGCGCTCACAATTGACG	AAGACAGAAAGTGCACCAAAATTGTGAGCGGATAACAATTGGCAGTGAGCGCAACGCAATTAAATGAGCAGGCTGGCAATCAAAACTGTTTTTATCGGGAGATTAGCGCCAAGTCGCTGCTCACATGATATGATTCATTGAAATTGTGAGCGCTCACAATTTAAT	50	0.555556
41	ATATACTAAGGAAGACGAAAATTGTGAGCGGATAACAATTGGCAGTGAGCGCAACGCAATTTAGAGAAGGAATCAAGTATTCCCTATATTTAAAAATTTAAAGTTGCGCCATCATAGATAAATTGTGCTATGATATGATCAAATTGTGAGCGCTCACAATTGACG	AAGACAGAAAGTGCACCAAAATTGTGAGCGGATAACAATTGGCAGTGAGCGCAACGCAATTAAATGAGCAGGCTGGCAATCAAAACTGTTTTTATCGGGAGATTAGCGCCAAGTCGCTGCTCACATGATATGATTCATTGAAATTGTGAGCGCTCACAATTTAAT	52	0.577778
42	ATGTTATAATGAGGGGTAAAATTGTGAGCGGATAACAATTGGCAGTGAGCGCAACGCAATTAAGAGGAGACGTGGATTATTTCCCATTTTTATAAATTTAAACTTGCGCCATAAAACATAACATGTGCTATGATATGATCAAATTGTGAGCGCTCACAATTGACG	AAGACAGAAAGTGCACCAAAATTGTGAGCGGATAACAATTGGCAGTGAGCGCAACGCAATTAAATGAGCAGGCTGGCAATCAAAACTGTTTTTATCGGGAGATTAGCGCCAAGTCGCTGCTCACATGATATGATTCATTGAAATTGTGAGCGCTCACAATTTAAT	54	0.6
43	ATATAATAATGTGAGTATAATTGTGAGCGGATAACAATTGGCAGTGAGCGCAACGCAATTGAAGAACATAAGCGGTGATGAGTCTAAAATTCATGAAAATAGACTTGTCGCATGCCGGAATCGTGTATAGTTCAAACTAAAATTGTGAGCGCTCACAATTACGGA	TTTCCCTTTGCCCCCATAAATTGTGAGCGGATAACAATTGGCAGTGAGCGCAACGCAATTCAGCATCTTACACGACACTTTATTCTATTATTAAGAAACACTTAGAGTCGCATGTGACACCAATTCGTAGTTCTACGGAAAATTGTGAGCGCTCACAATTGATAT	54	0.6
44	ATATAATAATAAGTTTATAATTGTGAGCGGATAACAATTGGCAGTGAGCGCAACGCAATTGGAGAGAAAAGCCGTCCATAAGCTGAAAATTTTAGTAAATATGCTTGTCGCACGAAGTAATCGTGTATAGTTCAACTTAAAATTGTGAGCGCTCACAATTACGGA	TTTCCCTTTGCCCCCATAAATTGTGAGCGGATAACAATTGGCAGTGAGCGCAACGCAATTCAGCATCTTACACGACACTTTATTCTATTATTAAGAAACACTTAGAGTCGCATGTGACACCAATTCGTAGTTCTACGGAAAATTGTGAGCGCTCACAATTGATAT	56	0.622222
45	ATATAATAATTCGTGTATAATTGTGAGCGGATAACAATTGGCAGTGAGCGCAACGCAATTGGAGATTATACGCGTTTATATGTCGAGTATTCGAAAAAATATGCTTGTCGCACGGTGTAATCGTGTATAGTTCTTCATTAAATTGTGAGCGCTCACAATTACGGA	TTTCCCTTTGCCCCCATAAATTGTGAGCGGATAACAATTGGCAGTGAGCGCAACGCAATTCAGCATCTTACACGACACTTTATTCTATTATTAAGAAACACTTAGAGTCGCATGTGACACCAATTCGTAGTTCTACGGAAAATTGTGAGCGCTCACAATTGATAT	60	0.666667
46	CAATCTTAGGGGGGGCGGAAATTGTGAGCGGATAACAATTGGCAGTGAGCGCAACGCAATTAAGCAGCGCGAGTCACTCTGACCAACAATTATAAAATTGACTTTCCCCATATCAGGGTATAATGTACTAAACTAAAATCAAATTGTGAGCGCTCACAATTGAAG	GTCCATATACGGATAACGAAATTGTGAGCGGATAACAATTGGCAGTGAGCGCAACGCAATTAGTCCATCCGGCATTTCCCTCCCCCTGGTTTATAAAATGTTTATCCCCACAGCAACATAATCAGCGTTAAACTGTCCATAAATTGTGAGCGCTCACAATTGATG	50	0.555556
47	CAATTTGAGGGGGAGGGGAAATTGTGAGCGGATAACAATTGGCAGTGAGCGCAACGCAATTAAGCGGCGAGTGTAATACCCATCTAAAATTTTATAATTGACTTTCCCCACTTAAGGCTATTATGGGATAAACTGTAATTAAATTGTGAGCGCTCACAATTGGAG	GTCCATATACGGATAACGAAATTGTGAGCGGATAACAATTGGCAGTGAGCGCAACGCAATTAGTCCATCCGGCATTTCCCTCCCCCTGGTTTATAAAATGTTTATCCCCACAGCAACATAATCAGCGTTAAACTGTCCATAAATTGTGAGCGCTCACAATTGATG	50	0.555556
48	ATATATGCGGTAGGATGGCAATTGTGAGCGGATAACAATTGGCAGTGAGCGCAACGCAATTAAGAAGCTCAGCTATCAGGGCAGAAATTTTATAAAATTAAATTTCCCCATCCCAAGGAATAATGTGGTAAACTAGAATAAAATTGTGAGCGCTCACAATTGACG	GTCCATATACGGATAACGAAATTGTGAGCGGATAACAATTGGCAGTGAGCGCAACGCAATTAGTCCATCCGGCATTTCCCTCCCCCTGGTTTATAAAATGTTTATCCCCACAGCAACATAATCAGCGTTAAACTGTCCATAAATTGTGAGCGCTCACAATTGATG	51	0.566667
49	CAATCTAAAGGGGGGGCGAAATTGTGAGCGGATAACAATTGGCAGTGAGCGCAACGCAATTAGGCGGGGTTATGGAAAAAGTTTAAAATTTATAAATTTCCCTTGTAAATTTCCAAGATGCTATGTAATATATTGCGTTAAAATTGTGAGCGCTCACAATTGACG	TTATAAAGGGTATCCAGAGAATTGTGAGCGGATAACAATTGGCAGTGAGCGCAACGCAATTAACTTAATAGAGTAATGACTTTTGGAAAACATTATGTACTTTTGTAACATAAAGCTGCATTTAAAAGTATATTATAGATAAATTGTGAGCGCTCACAATTAATC	53	0.588889
50	CAATCTTAAGGGGGGCGGCAATTGTGAGCGGATAACAATTGGCAGTGAGCGCAACGCAATTAAGCGAAAACAGCGAATAACATGCAAATTTATAAATTTCCCTTGTAAATTTCCAGGATACCATGTAATATATTGAAATCAAATTGTGAGCGCTCACAATTGGAG	TTATAAAGGGTATCCAGAGAATTGTGAGCGGATAACAATTGGCAGTGAGCGCAACGCAATTAACTTAATAGAGTAATGACTTTTGGAAAACATTATGTACTTTTGTAACATAAAGCTGCATTTAAAAGTATATTATAGATAAATTGTGAGCGCTCACAATTAATC	54	0.6
51	CAATCTGAAGGGGCGCGGAAATTGTGAGCGGATAACAATTGGCAGTGAGCGCAACGCAATTATGAGGGTAACTTAAGTAACGTCAATAATTATAATTTTCCCTTGTAATTTCACATCCTACAGTGTAATATATTGTTTTAAAATTGTGAGCGCTCACAATTGGAG	TTATAAAGGGTATCCAGAGAATTGTGAGCGGATAACAATTGGCAGTGAGCGCAACGCAATTAACTTAATAGAGTAATGACTTTTGGAAAACATTATGTACTTTTGTAACATAAAGCTGCATTTAAAAGTATATTATAGATAAATTGTGAGCGCTCACAATTAATC	55	0.611111
52	ATGATATAATATAATAGAATTGTGAGCGGATAACAATTGGCAGTGAGCGCAACGCAATTCGCTGAGTAAGTGATGAGAAAAAACTACTTCTCGTGCCTGAAAATAAATATTCCTTGCCTTTTGTGTCGAACTTGATGTAAATTGTGAGCGCTCACAATTAGGAGG	GGATCAACTCCTAAGGCAATTGTGAGCGGATAACAATTGGCAGTGAGCGCAACGCAATTTATTCTTTCCCGTCGCGCTGAGTCAGGCTTTTATGGTCTGAAACCCAATTTGTTTCTGTGTGCCCACCGAACTGTCCGAAAATTGTGAGCGCTCACAATTCCGGTC	58	0.644444
53	ATGATATAATATATTATAATTGTGAGCGGATAACAATTGGCAGTGAGCGCAACGCAATTCGTAGCGAAATAAGGGCGATAAAATCGTCTTTGTTTCCTGAAAATATATATTCCTTGCTTTTTCTGTCGAACTTGTTGTAAATTGTGAGCGCTCACAATTTGGACG	GGATCAACTCCTAAGGCAATTGTGAGCGGATAACAATTGGCAGTGAGCGCAACGCAATTTATTCTTTCCCGTCGCGCTGAGTCAGGCTTTTATGGTCTGAAACCCAATTTGTTTCTGTGTGCCCACCGAACTGTCCGAAAATTGTGAGCGCTCACAATTCCGGTC	59	0.655556
54	TTGATATAATGTGTTATAATTGTGAGCGGATAACAATTGGCAGTGAGCGCAACGCAATTCGCGGAAGAGGAGTAACGAAAATTTTTTTATGCTCGCCTGAAAATATATTTTTATTGCTTTTTCTGGCGAACTTGATGTAAATTGTGAGCGCTCACAATTTGGACG	GGATCAACTCCTAAGGCAATTGTGAGCGGATAACAATTGGCAGTGAGCGCAACGCAATTTATTCTTTCCCGTCGCGCTGAGTCAGGCTTTTATGGTCTGAAACCCAATTTGTTTCTGTGTGCCCACCGAACTGTCCGAAAATTGTGAGCGCTCACAATTCCGGTC	61	0.677778
55	CAAAATGTTGTACAATTGTGAGCGGATAACAATTGGCAGTGAGCGCAACGCAATTCGAGGGTCAGGACGGCATGATTAGACCTGAAATATTTACTTGACTCCCGATTTATTTCCCAATATATAATAATGAGAATAAATTGTGAGCGCTCACAATTGGGATACAGA	TGAAGCCCACCCTAATTGTGAGCGGATAACAATTGGCAGTGAGCGCAACGCAATTCTACGCCCTCCCTACCCATTTCCCTGCAAATCCCCTAAAAATCCTCCCGCACGCCCTGAAAACAAGGAATAATACAGGTAAATTGTGAGCGCTCACAATTGGGGATAAAT	59	0.655556
56	CAAAATGTTGTACAATTGTGAGCGGATAACAATTGGCAGTGAGCGCAACGCAATTCGATCATTAAGGGAGCATTATGTGGCTTGAAATTTTTACTTGACTCCCGATTCAACGAACAATATACAATAATGACATTAAATTGTGAGCGCTCACAATTAGGATAGAGA	TGAAGCCCACCCTAATTGTGAGCGGATAACAATTGGCAGTGAGCGCAACGCAATTCTACGCCCTCCCTACCCATTTCCCTGCAAATCCCCTAAAAATCCTCCCGCACGCCCTGAAAACAAGGAATAATACAGGTAAATTGTGAGCGCTCACAATTGGGGATAAAT	59	0.655556
57	CAAATTGATGTAGAATTGTGAGCGGATAACAATTGGCAGTGAGCGCAACGCAATTCAAAGGCTGCTGCGGAGTTAATAAATTTGGAAAATTTACTTGACTCCCGAATTAACGGCTAATTTATAATAATGACAATAAATTGTGAGCGCTCACAATTTGGATAGAGA	TGAAGCCCACCCTAATTGTGAGCGGATAACAATTGGCAGTGAGCGCAACGCAATTCTACGCCCTCCCTACCCATTTCCCTGCAAATCCCCTAAAAATCCTCCCGCACGCCCTGAAAACAAGGAATAATACAGGTAAATTGTGAGCGCTCACAATTGGGGATAAAT	59	0.655556
58	TCCCCTTGTGTTATAATTGTGAGCGGATAACAATTGGCAGTGAGCGCAACGCAATTAAAGGAGCCGGGAACTTAAGGTAAACCAAACTTAAAAATTGTATAGGCTTTTTGATAAAGGTTGTACTATCATGATTATAAATTGTGAGCGCTCACAATTGGAATACGC	ATTGATGAAGAATAAATTGTGAGCGGATAACAATTGGCAGTGAGCGCAACGCAATTATATATTTATTACATTTGCGGAAGAATCTTGAATTTTAAATTATAGGCTAATTCGGCTCTCATAACTTATCATTCAACGAAATTGTGAGCGCTCACAATTTTAATCATT	60	0.666667
59	TCCCCTTTTGATATAATTGTGAGCGGATAACAATTGGCAGTGAGCGCAACGCAATTAAGGGCACGAGTGGCGAAAATCATCCCAAATAACTAAATAGTATAGGCTTTTTGATAAAGGTAGTAGTATCATAGTTATAAATTGTGAGCGCTCACAATTGGAGGAAGC	ATTGATGAAGAATAAATTGTGAGCGGATAACAATTGGCAGTGAGCGCAACGCAATTATATATTTATTACATTTGCGGAAGAATCTTGAATTTTAAATTATAGGCTAATTCGGCTCTCATAACTTATCATTCAACGAAATTGTGAGCGCTCACAATTTTAATCATT	61	0.677778
60	TCCCCTTACGTTATAATTGTGAGCGGATAACAATTGGCAGTGAGCGCAACGCAATTAAGAGCAGGAGGGCCGACAACTAAATCATAAATAAACATTGTATAGGCTTTTTGATAATTGTGGTAGTATCATTATAATAAATTGTGAGCGCTCACAATTGGATACAGA	ATTGATGAAGAATAAATTGTGAGCGGATAACAATTGGCAGTGAGCGCAACGCAATTATATATTTATTACATTTGCGGAAGAATCTTGAATTTTAAATTATAGGCTAATTCGGCTCTCATAACTTATCATTCAACGAAATTGTGAGCGCTCACAATTTTAATCATT	61	0.677778
Randomly generated flanking sequences
1	ACTCACCGGGTCATAATTGTGAGCGGATAACAATTGGCAGTGAGCGCAACGCAATTTGTGGGATCCTTAAAAAAGTTGCGAGCCACTAAATTGCCCAACGGTTTAAATTCATTAAATCACCTGTATACTACACGTAAATTGTGAGCGCTCACAATTTACGTACGC	AAACGCCGTCAATTAATTGTGAGCGGATAACAATTGGCAGTGAGCGCAACGCAATTATGATGAAAAGCATTATTTCAATGCTATTTTTTGGGTTTTTGGTTTTTAAAAAATAAAACTCAGGGGTATACTTAGATTAAATTGTGAGCGCTCACAATTGAAAAACAT	55	0.611111
2	CTACAAATTAAAAGAATTGTGAGCGGATAACAATTGGCAGTGAGCGCAACGCAATTGTGTGTTGCCAAGTCACTGACTCTCAAAGATGCCATGATTCTAAGTTTAAAAGCCTAACAGTCAATTTATACTGTGCTCAAATTGTGAGCGCTCACAATTTCGGCCATC	AAACGCCGTCAATTAATTGTGAGCGGATAACAATTGGCAGTGAGCGCAACGCAATTATGATGAAAAGCATTATTTCAATGCTATTTTTTGGGTTTTTGGTTTTTAAAAAATAAAACTCAGGGGTATACTTAGATTAAATTGTGAGCGCTCACAATTGAAAAACAT	54	0.6
3	AATCTCGAGTAGAAAATTGTGAGCGGATAACAATTGGCAGTGAGCGCAACGCAATTGTAAGTGGTGCTTGTGGTTAACTCTCCAACGTGTTATTGGTTCCGTTTAAACATTAGTGCAGAAGACTATACTCACAGGAAATTGTGAGCGCTCACAATTTAAGACATT	AAACGCCGTCAATTAATTGTGAGCGGATAACAATTGGCAGTGAGCGCAACGCAATTATGATGAAAAGCATTATTTCAATGCTATTTTTTGGGTTTTTGGTTTTTAAAAAATAAAACTCAGGGGTATACTTAGATTAAATTGTGAGCGCTCACAATTGAAAAACAT	51	0.566667
4	AAGGCTCGTCTGATAATTGTGAGCGGATAACAATTGGCAGTGAGCGCAACGCAATTCTGTTGGTGGGATCGTAACGCTTTCCGATCATGCTTGAGCTTACTTGGCGATAGACGGCTGGCCAAATAAAATCATAGAAAATTGTGAGCGCTCACAATTCACTCATAT	CATTAATTTGTACCAATTGTGAGCGGATAACAATTGGCAGTGAGCGCAACGCAATTCACTACTTATTAATAAAAATTAAGTTATTTTTCTGACATCTTACTGTAGTTTCTTTTAAACATCATGTAAAATGGAACAAAATTGTGAGCGCTCACAATTTGATCTCGA	61	0.677778
5	GCGGTATGGCATAGAATTGTGAGCGGATAACAATTGGCAGTGAGCGCAACGCAATTGATTTTGGCGACCGTTACATTGGCTCGTGCCATACCCGGCTTACTCGGTCACCTTGTCAGGTGCTTCTAAAATGGATAAAAATTGTGAGCGCTCACAATTTCAGTTCCT	CATTAATTTGTACCAATTGTGAGCGGATAACAATTGGCAGTGAGCGCAACGCAATTCACTACTTATTAATAAAAATTAAGTTATTTTTCTGACATCTTACTGTAGTTTCTTTTAAACATCATGTAAAATGGAACAAAATTGTGAGCGCTCACAATTTGATCTCGA	59	0.655556
6	AATCGACTACCGGCAATTGTGAGCGGATAACAATTGGCAGTGAGCGCAACGCAATTTGACGCAATTCCTTACAGATAGCACCCCGGTCGCAGACACTTACTAACCGCTAAGAGCAAACGAGCATAAAATACACGTAAATTGTGAGCGCTCACAATTGGTCTAAGC	CATTAATTTGTACCAATTGTGAGCGGATAACAATTGGCAGTGAGCGCAACGCAATTCACTACTTATTAATAAAAATTAAGTTATTTTTCTGACATCTTACTGTAGTTTCTTTTAAACATCATGTAAAATGGAACAAAATTGTGAGCGCTCACAATTTGATCTCGA	58	0.644444
7	AGCTCGTCAGTACAACTTACAATTGTGAGCGGATAACAATTGGCAGTGAGCGCAACGCAATTGCGCCTTCTGAGGTAGCAACTCAATTTCGAATGTGCGAGATGACTAGCTAGCGCAGTCTCCATCCCATAAAATCTTCAAAAATTGTGAGCGCTCACAATTTAG	TTTTTACAAAAACAATAGGTAATTGTGAGCGGATAACAATTGGCAGTGAGCGCAACGCAATTTTTTCAAAACTTGCTTACAGTCGAAAATAAAAGACTCCTATGACTTTTTTATTTTCACAAAAAAAGGTAAAATAGAATGAAATTGTGAGCGCTCACAATTCTT	65	0.722222
8	TTACCATGTCGCGCTACCGAAATTGTGAGCGGATAACAATTGGCAGTGAGCGCAACGCAATTCCTCCCAGCGGGGCGCTGCGTGACATCAAGACCTGGGAAATGACTCAGAAGGAGGACTTGATTGTCATAAAATGGCCCGAAATTGTGAGCGCTCACAATTTAG	TTTTTACAAAAACAATAGGTAATTGTGAGCGGATAACAATTGGCAGTGAGCGCAACGCAATTTTTTCAAAACTTGCTTACAGTCGAAAATAAAAGACTCCTATGACTTTTTTATTTTCACAAAAAAAGGTAAAATAGAATGAAATTGTGAGCGCTCACAATTCTT	64	0.711111
9	TGATTGCTGATGTACTAGTGAATTGTGAGCGGATAACAATTGGCAGTGAGCGCAACGCAATTGATGTCCTGATGCAGTAACTCTGCACCTGGACTCGCGCAATGACTTCATTTTGCTTTGACAGTGAAGTAAAATTACTGCAAATTGTGAGCGCTCACAATTATT	TTTTTACAAAAACAATAGGTAATTGTGAGCGGATAACAATTGGCAGTGAGCGCAACGCAATTTTTTCAAAACTTGCTTACAGTCGAAAATAAAAGACTCCTATGACTTTTTTATTTTCACAAAAAAAGGTAAAATAGAATGAAATTGTGAGCGCTCACAATTCTT	50	0.555556
10	CAGCCGAGTAATAGACTGAATTGTGAGCGGATAACAATTGGCAGTGAGCGCAACGCAATTGGAGTGCAGTCGGGCAGCCATGCACGAGGAACCCATATGCCAAGATTCAAATTTGGTAGCACTATCTTATAATGGTGGGAAATTGTGAGCGCTCACAATTTTCCA	TGAAAGTTGATATTAAATAATTGTGAGCGGATAACAATTGGCAGTGAGCGCAACGCAATTAATGCTATTAGTAGAGAAAATTATTACAATTTTAAATATGTTGTTTTCAAATAATATACATGTATGATATAATTATGAAAAATTGTGAGCGCTCACAATTTTATT	57	0.633333
11	ATGACCGTGTATCGTACCAATTGTGAGCGGATAACAATTGGCAGTGAGCGCAACGCAATTGAAGACATCCATGGAGTCGAAGTACATAGGGTGAGAGCCAAGTTCTTCAAATGGATGCGCTTGTTTGTATAATTCCTCTAAATTGTGAGCGCTCACAATTCAGAT	TGAAAGTTGATATTAAATAATTGTGAGCGGATAACAATTGGCAGTGAGCGCAACGCAATTAATGCTATTAGTAGAGAAAATTATTACAATTTTAAATATGTTGTTTTCAAATAATATACATGTATGATATAATTATGAAAAATTGTGAGCGCTCACAATTTTATT	54	0.6
12	ATGGCCTATGTAGCGCGTAATTGTGAGCGGATAACAATTGGCAGTGAGCGCAACGCAATTCACCATGCAGTCAACCGAAATTGGTGAGAACAGAACCTACTCTCGTTCAAATGCACAGAGCGGACATTATAATATACGTAAATTGTGAGCGCTCACAATTGGGTG	TGAAAGTTGATATTAAATAATTGTGAGCGGATAACAATTGGCAGTGAGCGCAACGCAATTAATGCTATTAGTAGAGAAAATTATTACAATTTTAAATATGTTGTTTTCAAATAATATACATGTATGATATAATTATGAAAAATTGTGAGCGCTCACAATTTTATT	57	0.633333
13	ATAGAAGCGGGGCGGGCTATAATTGTGAGCGGATAACAATTGGCAGTGAGCGCAACGCAATTGCGTGACCGGGATGATGGAGCTCCTAAACCCGCACGAGCGCGAGCCAGACTACTGGCGGATGTCTACTAAAATAACCATAAATTGTGAGCGCTCACAATTAAC	AATTCCAAAAATCAATTATCAATTGTGAGCGGATAACAATTGGCAGTGAGCGCAACGCAATTCTTTAGAAAGTCAATATTTAACAGTAAAATATGAGCAATAAGAGCCAAATGAGTTGAGATTCTATGATAAAATGAAGTCAAATTGTGAGCGCTCACAATTTTA	61	0.677778
14	CGTCAGGTTGGGATCTGGGTAATTGTGAGCGGATAACAATTGGCAGTGAGCGCAACGCAATTGTAGAAGTGTAGCCACACAGGCCGATCGTTGCCACTCGCAGGAGCCAGCACTTCTGGAGCGTCATTGTAAAATAGTGGAAAATTGTGAGCGCTCACAATTCAG	AATTCCAAAAATCAATTATCAATTGTGAGCGGATAACAATTGGCAGTGAGCGCAACGCAATTCTTTAGAAAGTCAATATTTAACAGTAAAATATGAGCAATAAGAGCCAAATGAGTTGAGATTCTATGATAAAATGAAGTCAAATTGTGAGCGCTCACAATTTTA	61	0.677778
15	ATCGATTCGCACAGGTGCATAATTGTGAGCGGATAACAATTGGCAGTGAGCGCAACGCAATTAACGGGTGCAGGCATAATGCGGCGTCGTATAGAATGGCTTTGAGCCACTTTATTAAATTGCTCCAGGTAAAATGAATGTAAATTGTGAGCGCTCACAATTAAT	AATTCCAAAAATCAATTATCAATTGTGAGCGGATAACAATTGGCAGTGAGCGCAACGCAATTCTTTAGAAAGTCAATATTTAACAGTAAAATATGAGCAATAAGAGCCAAATGAGTTGAGATTCTATGATAAAATGAAGTCAAATTGTGAGCGCTCACAATTTTA	55	0.611111
16	CGTCAGCCAGAACTCCGGGCAATTGTGAGCGGATAACAATTGGCAGTGAGCGCAACGCAATTATTCGATGACAATGGACGAATGTATGTGTCCGATATTTATCGACTTCATATACTCACCAGTTGAAGTTATAATCCATACAAATTGTGAGCGCTCACAATTTAA	ATGCTGTGTACTTCGTAAGGAATTGTGAGCGGATAACAATTGGCAGTGAGCGCAACGCAATTCTATATTTGTTTAGGGATACACTATTATTAACAATATTCTATACTTCATAAAAAAGATATTTAATGTTATAATATTTTTAAATTGTGAGCGCTCACAATTTTT	53	0.588889
17	GTCTGTCTGAACCTATTTATAATTGTGAGCGGATAACAATTGGCAGTGAGCGCAACGCAATTCGTGGTCCTCTCCTGAATCGTGGATTCAAAAACTGAAAACAGGATTCATATTAACAAGGCGATCCAGTATAATGCTTAGAAATTGTGAGCGCTCACAATTAGA	ATGCTGTGTACTTCGTAAGGAATTGTGAGCGGATAACAATTGGCAGTGAGCGCAACGCAATTCTATATTTGTTTAGGGATACACTATTATTAACAATATTCTATACTTCATAAAAAAGATATTTAATGTTATAATATTTTTAAATTGTGAGCGCTCACAATTTTT	54	0.6
18	TATGTCCCCAGACGCCCCATAATTGTGAGCGGATAACAATTGGCAGTGAGCGCAACGCAATTAAAGTGGGTCTGGGCATTGATTAAAAAGGTTATTAAAATGCCATTTCATACCAATAGCTGCATTGCTTATAATCCAGGTAAATTGTGAGCGCTCACAATTGAC	ATGCTGTGTACTTCGTAAGGAATTGTGAGCGGATAACAATTGGCAGTGAGCGCAACGCAATTCTATATTTGTTTAGGGATACACTATTATTAACAATATTCTATACTTCATAAAAAAGATATTTAATGTTATAATATTTTTAAATTGTGAGCGCTCACAATTTTT	56	0.622222
19	TGACAAACCCCCCTCGGTCGAATTGTGAGCGGATAACAATTGGCAGTGAGCGCAACGCAATTTACTCGCCACACCACTAGTGCGACAAACCAGAATTGGCTCTTTATACCGGGTAATCCGAGCTTCGGCTAAAATAGCCCCAAATTGTGAGCGCTCACAATTGGA	ACACACTAAAAAACCACCACAATTGTGAGCGGATAACAATTGGCAGTGAGCGCAACGCAATTACATAACTATTTACAATAACATAGTATTAAGTTTTTCTATTTTATATACTTTTAAGCTATTTATCTTTAAAATATGTTTAAATTGTGAGCGCTCACAATTGCG	59	0.655556
20	TCAAGGAATGTCCCTGAATCAATTGTGAGCGGATAACAATTGGCAGTGAGCGCAACGCAATTGCCGCATTACCCAAACTCACTCACTCGTACTTGGGCTGGGTTTATAGCATACGGCACAAGGTTATGGTAAAATGTGAACAAATTGTGAGCGCTCACAATTGCG	ACACACTAAAAAACCACCACAATTGTGAGCGGATAACAATTGGCAGTGAGCGCAACGCAATTACATAACTATTTACAATAACATAGTATTAAGTTTTTCTATTTTATATACTTTTAAGCTATTTATCTTTAAAATATGTTTAAATTGTGAGCGCTCACAATTGCG	55	0.611111
21	CTCCGGATGACATTTGGACGAATTGTGAGCGGATAACAATTGGCAGTGAGCGCAACGCAATTACACTATACAGCTGATATAGTTCCTTTGAGATAATCCTTGTTTATACATTTTGGTGTGAACGAGAGCTAAAATTTTTCGAAATTGTGAGCGCTCACAATTCCA	ACACACTAAAAAACCACCACAATTGTGAGCGGATAACAATTGGCAGTGAGCGCAACGCAATTACATAACTATTTACAATAACATAGTATTAAGTTTTTCTATTTTATATACTTTTAAGCTATTTATCTTTAAAATATGTTTAAATTGTGAGCGCTCACAATTGCG	54	0.6
22	CGCTCCCACATCATCAGAATTGTGAGCGGATAACAATTGGCAGTGAGCGCAACGCAATTCCACGGTGCTAACCCCAGAGGATAGTCTCACGCAAGGCTTGTCATAAACATTAAAGCAGCTTAGTCGTAAAATAAACGCAAATTGTGAGCGCTCACAATTCACCGT	AATTTTACCTTTATAACAATTGTGAGCGGATAACAATTGGCAGTGAGCGCAACGCAATTATAACGAATATGGCTCGAAAAAAGGCGAATTCACAATTTTGTCATAGATTATTTTGTTTTTGTCTGTTAAAATCAAACAAAATTGTGAGCGCTCACAATTTAATGA	55	0.611111
23	GTTTCCCGGGTTAGGGCAATTGTGAGCGGATAACAATTGGCAGTGAGCGCAACGCAATTCAGCCGCCACAATGGGGTGCCAAGCCCTGCCGATACCTTTGTCACAGACAGTTCAATTCAACTCAATTAAAATTCTTGTAAATTGTGAGCGCTCACAATTCGTCGT	AATTTTACCTTTATAACAATTGTGAGCGGATAACAATTGGCAGTGAGCGCAACGCAATTATAACGAATATGGCTCGAAAAAAGGCGAATTCACAATTTTGTCATAGATTATTTTGTTTTTGTCTGTTAAAATCAAACAAAATTGTGAGCGCTCACAATTTAATGA	58	0.644444
24	GCTTTAGATCTTAACCTAATTGTGAGCGGATAACAATTGGCAGTGAGCGCAACGCAATTGCGAGGATGAATCGTCCTTTATCTGTATAATGTTGAGCTTGTCAGATCCCTCCATTTACGTCTTCAGTAAAATGTTTTCAAATTGTGAGCGCTCACAATTCGGTTC	AATTTTACCTTTATAACAATTGTGAGCGGATAACAATTGGCAGTGAGCGCAACGCAATTATAACGAATATGGCTCGAAAAAAGGCGAATTCACAATTTTGTCATAGATTATTTTGTTTTTGTCTGTTAAAATCAAACAAAATTGTGAGCGCTCACAATTTAATGA	60	0.666667
25	AGTGCATCCCTCGAATTGTGAGCGGATAACAATTGGCAGTGAGCGCAACGCAATTTACATCTCCATCCTTTCGACTAATCCGCGTTTGTGGATCTTGACTTGAGAAGTAACTGTCGCGGAGTTAATCTAATCCTAAATTGTGAGCGCTCACAATTGCGTCTAGAG	AGCAATCATGTTTAATTGTGAGCGGATAACAATTGGCAGTGAGCGCAACGCAATTCTTGCAAAACGATTAACGTTTATATCATCAAACTCAAGGTTAAGTTGAGATGGTTTCGCTACTTTGTTAATCTATTCACAAATTGTGAGCGCTCACAATTGGACTATGTT	54	0.6
26	TGCGTTAACCATAAATTGTGAGCGGATAACAATTGGCAGTGAGCGCAACGCAATTCGGCGGGTACCGGGGTAGTTAAGGCTGCAAGTGTCAGCCGGTGATTGAGATACAACTTGGAGCCGTATAATCTATGGTAAAATTGTGAGCGCTCACAATTTAGCACATTA	AGCAATCATGTTTAATTGTGAGCGGATAACAATTGGCAGTGAGCGCAACGCAATTCTTGCAAAACGATTAACGTTTATATCATCAAACTCAAGGTTAAGTTGAGATGGTTTCGCTACTTTGTTAATCTATTCACAAATTGTGAGCGCTCACAATTGGACTATGTT	58	0.644444
27	GTGGCTAGTTACTAATTGTGAGCGGATAACAATTGGCAGTGAGCGCAACGCAATTGCTTAACTCGCATCCAGAGATTCCGCAACCTAAACGTTAGGCTGTTGAGACCCTGTATGAGATTTAGTAATCTAGACTTAAATTGTGAGCGCTCACAATTGTCATACCAA	AGCAATCATGTTTAATTGTGAGCGGATAACAATTGGCAGTGAGCGCAACGCAATTCTTGCAAAACGATTAACGTTTATATCATCAAACTCAAGGTTAAGTTGAGATGGTTTCGCTACTTTGTTAATCTATTCACAAATTGTGAGCGCTCACAATTGGACTATGTT	53	0.588889
28	TGTTGATCATATTGTGAATTGTGAGCGGATAACAATTGGCAGTGAGCGCAACGCAATTGGGGGTAATCCGGAGTGATGACGTCTAGCTGATGCGTATTGATCAGGAATTCAAGATAATGCGACTCTACAATGCTACAAAATTGTGAGCGCTCACAATTCTAGCGT	AATTGCTTTGATGACAAATTGTGAGCGGATAACAATTGGCAGTGAGCGCAACGCAATTGACCAGAAGGAAGCCCGCGAAGAAATTTGCGGGCTTTTTTGATCGTTCCGCCCACAAACACCGGTGTTACAATAAAGCTAAATTGTGAGCGCTCACAATTGATTCAA	61	0.677778
29	TACCACGTGGGCGCGCAATTGTGAGCGGATAACAATTGGCAGTGAGCGCAACGCAATTGGCGATTGGCTCGGCCTTTAGTCTGACGATGCCGATCATTGATCCAGTTTAGGCGGAGTCTAACCTATACAATATCAAGAAATTGTGAGCGCTCACAATTCACGACG	AATTGCTTTGATGACAAATTGTGAGCGGATAACAATTGGCAGTGAGCGCAACGCAATTGACCAGAAGGAAGCCCGCGAAGAAATTTGCGGGCTTTTTTGATCGTTCCGCCCACAAACACCGGTGTTACAATAAAGCTAAATTGTGAGCGCTCACAATTGATTCAA	61	0.677778
30	ATTGGCTCGCATCCCTAATTGTGAGCGGATAACAATTGGCAGTGAGCGCAACGCAATTGGTATCGGTCTCGGGTATGGACTCGGCCCTCCTTGCACTTGATCTCAGACGATGGTGGCGCTTTAGATACAATTTTTAAAAATTGTGAGCGCTCACAATTTCCTTAT	AATTGCTTTGATGACAAATTGTGAGCGGATAACAATTGGCAGTGAGCGCAACGCAATTGACCAGAAGGAAGCCCGCGAAGAAATTTGCGGGCTTTTTTGATCGTTCCGCCCACAAACACCGGTGTTACAATAAAGCTAAATTGTGAGCGCTCACAATTGATTCAA	60	0.666667
31	AGATCGCTGTCGAATTGTGAGCGGATAACAATTGGCAGTGAGCGCAACGCAATTGACTCCGACAATTCAACAATCTTCCTCAGTGGGTCGAATTCATTGCTAAAAATCGCGGTGGCAACTTAATACTTTAGGTAAATTGTGAGCGCTCACAATTATGTCCTATCT	AAAATAATTCAAAATTGTGAGCGGATAACAATTGGCAGTGAGCGCAACGCAATTGTTGTGCGTTTTTTATTTGTTTTGATATAAAGCTATTATTCATTAGATTTATACAATTATTCAAAACAATACTTTTACTAAATTGTGAGCGCTCACAATTAAAACAAGAAA	61	0.677778
32	TAAACAAAAGCCAATTGTGAGCGGATAACAATTGGCAGTGAGCGCAACGCAATTGCAGCTTTCTAGCCTGCGAAGTACTTTAACCTGTGATGTTCATTGCTCTCCTACGAGGCCTTCCTTTAATACTACCCTGAAATTGTGAGCGCTCACAATTATTATATGGAA	AAAATAATTCAAAATTGTGAGCGGATAACAATTGGCAGTGAGCGCAACGCAATTGTTGTGCGTTTTTTATTTGTTTTGATATAAAGCTATTATTCATTAGATTTATACAATTATTCAAAACAATACTTTTACTAAATTGTGAGCGCTCACAATTAAAACAAGAAA	55	0.611111
33	CCTATAGGCGTGAATTGTGAGCGGATAACAATTGGCAGTGAGCGCAACGCAATTGAGGCTATTGTAAACGACAGACCCGGGGGTCCTCTCCGTTCATTGGGCGCGGATCTAAGATAAGTCCAATACTTGTATTAAATTGTGAGCGCTCACAATTGCCCATAAAAG	AAAATAATTCAAAATTGTGAGCGGATAACAATTGGCAGTGAGCGCAACGCAATTGTTGTGCGTTTTTTATTTGTTTTGATATAAAGCTATTATTCATTAGATTTATACAATTATTCAAAACAATACTTTTACTAAATTGTGAGCGCTCACAATTAAAACAAGAAA	60	0.666667
34	TCATCCGCCGTTTAAATTGTGAGCGGATAACAATTGGCAGTGAGCGCAACGCAATTTTCTATAAACGAATTAACCTCACCAAGGGGTGTCACCACATGGCTTGTAACCCCTCAAGTCCTTCAGTAAAATTTTGGAAAATTGTGAGCGCTCACAATTCTCCAAGAC	ATTATTATGATTAGAATTGTGAGCGGATAACAATTGGCAGTGAGCGCAACGCAATTTAAAGAAGATAAGAAGGAAAAATATTTGGTCAAAATATATGAATTTGTAAAAAAAATACACAGATATTAAAATATTATTAAATTGTGAGCGCTCACAATTAAATTGAAA	62	0.688889
35	ATGTCTTTCTCAATAATTGTGAGCGGATAACAATTGGCAGTGAGCGCAACGCAATTGCCACGAATGCTCTTAAGCCTGTCGCCGTAGTAACCAACTTCGATTGTAAGTGGAGCACCGATTCCATAAAATCGACAAAAATTGTGAGCGCTCACAATTGTGACTGAC	ATTATTATGATTAGAATTGTGAGCGGATAACAATTGGCAGTGAGCGCAACGCAATTTAAAGAAGATAAGAAGGAAAAATATTTGGTCAAAATATATGAATTTGTAAAAAAAATACACAGATATTAAAATATTATTAAATTGTGAGCGCTCACAATTAAATTGAAA	61	0.677778
36	GAGACCCCCCAGCGAATTGTGAGCGGATAACAATTGGCAGTGAGCGCAACGCAATTGCCCAGTGGCACGTGCCGTTACCATCGCGGAGATTCTACGAGAATTGTAATATGGGTGTAGGCGCCATAAAATCGATAGAAATTGTGAGCGCTCACAATTGGTCCAGCG	ATTATTATGATTAGAATTGTGAGCGGATAACAATTGGCAGTGAGCGCAACGCAATTTAAAGAAGATAAGAAGGAAAAATATTTGGTCAAAATATATGAATTTGTAAAAAAAATACACAGATATTAAAATATTATTAAATTGTGAGCGCTCACAATTAAATTGAAA	66	0.733333
37	GTACGGCTTGCGCCAATTGTGAGCGGATAACAATTGGCAGTGAGCGCAACGCAATTCAGACACTCTGCGAACGCATTCACGCGTAAACATTGAAATTTACATAGTATAAACCTGGCCGTCCGCTATAAAATATAAAAATTGTGAGCGCTCACAATTCTAGTCTGT	ATTTTCAAAGGAATAATTGTGAGCGGATAACAATTGGCAGTGAGCGCAACGCAATTCGCGACTATATGTGTGTTTATATTTTTGTTGTGTAAATTATATGTAAATATAAAAAAATAGACTTGTTATAAACAAGTAAAATTGTGAGCGCTCACAATTATACATATT	55	0.611111
38	CACCATGTTCGCGGAATTGTGAGCGGATAACAATTGGCAGTGAGCGCAACGCAATTGTTATTCCGCGGCCAGTGATTGTAATAGGGCCAATGCTTACGCGAATGTATAAATGGTTCCAGACCCTATAAACCCCGAAAATTGTGAGCGCTCACAATTTGGGTTTAC	ATTTTCAAAGGAATAATTGTGAGCGGATAACAATTGGCAGTGAGCGCAACGCAATTCGCGACTATATGTGTGTTTATATTTTTGTTGTGTAAATTATATGTAAATATAAAAAAATAGACTTGTTATAAACAAGTAAAATTGTGAGCGCTCACAATTATACATATT	61	0.677778
39	AGTAAGCATAAAATAATTGTGAGCGGATAACAATTGGCAGTGAGCGCAACGCAATTTAAGACAGCTAACCGATAGGTCGAGTAAGGACTGATCAATCATGTAAATATAAAGGTGTGACACGTCTATAAAGCCATCAAATTGTGAGCGCTCACAATTGTGATGAAA	ATTTTCAAAGGAATAATTGTGAGCGGATAACAATTGGCAGTGAGCGCAACGCAATTCGCGACTATATGTGTGTTTATATTTTTGTTGTGTAAATTATATGTAAATATAAAAAAATAGACTTGTTATAAACAAGTAAAATTGTGAGCGCTCACAATTATACATATT	52	0.577778
40	TAATTAACCGACGGGCGGCAATTGTGAGCGGATAACAATTGGCAGTGAGCGCAACGCAATTTCCTGCTTTATTGGGGCGTGAACAGAATGCCGGTATCCCGGCGGGCGCCAGAAATTGCGAGCGAGGCTATGATAGGATCAAATTGTGAGCGCTCACAATTTATC	AAGACAGAAAGTGCACCAAAATTGTGAGCGGATAACAATTGGCAGTGAGCGCAACGCAATTAAATGAGCAGGCTGGCAATCAAAACTGTTTTTATCGGGAGATTAGCGCCAAGTCGCTGCTCACATGATATGATTCATTGAAATTGTGAGCGCTCACAATTTAAT	58	0.644444
41	ATCATGGCCGATTGAAGACAATTGTGAGCGGATAACAATTGGCAGTGAGCGCAACGCAATTTCCTCCTTGAGGGTTTCGTAGATTAAGACCCGCAAATCTCACCTGCGCCATCGACAATGAAAAAGCTTATGATTGTGTGAAATTGTGAGCGCTCACAATTGCCA	AAGACAGAAAGTGCACCAAAATTGTGAGCGGATAACAATTGGCAGTGAGCGCAACGCAATTAAATGAGCAGGCTGGCAATCAAAACTGTTTTTATCGGGAGATTAGCGCCAAGTCGCTGCTCACATGATATGATTCATTGAAATTGTGAGCGCTCACAATTTAAT	61	0.677778
42	CACCTGAGCGACCGCATCAAATTGTGAGCGGATAACAATTGGCAGTGAGCGCAACGCAATTAGGAGATTTGATATACCGGGGTACTCGAAAGACACCGGACTGAGGCGCCACTAGAAGATTCTGAGCATATGATATCCCCAAATTGTGAGCGCTCACAATTCCCG	AAGACAGAAAGTGCACCAAAATTGTGAGCGGATAACAATTGGCAGTGAGCGCAACGCAATTAAATGAGCAGGCTGGCAATCAAAACTGTTTTTATCGGGAGATTAGCGCCAAGTCGCTGCTCACATGATATGATTCATTGAAATTGTGAGCGCTCACAATTTAAT	59	0.655556
43	CTGAGGGGGGTGTTGTAAAATTGTGAGCGGATAACAATTGGCAGTGAGCGCAACGCAATTGCGTGAGGGGGATCATGACGATGGAATGTCGATATCCCTGGAGGTCGTCGCACTTGAATTTTGACCCTAGTTCAGTCACAAATTGTGAGCGCTCACAATTCGACG	TTTCCCTTTGCCCCCATAAATTGTGAGCGGATAACAATTGGCAGTGAGCGCAACGCAATTCAGCATCTTACACGACACTTTATTCTATTATTAAGAAACACTTAGAGTCGCATGTGACACCAATTCGTAGTTCTACGGAAAATTGTGAGCGCTCACAATTGATAT	64	0.711111
44	CCATTAGGTGGGTCGCCGAATTGTGAGCGGATAACAATTGGCAGTGAGCGCAACGCAATTTAGCCAACATGACACTTAGACTAGTGGCGATCAGAGCTCCCGCTCCGTCGCACCAGTAGACATCTTGTAGTTCTTTCGAAAATTGTGAGCGCTCACAATTTCATA	TTTCCCTTTGCCCCCATAAATTGTGAGCGGATAACAATTGGCAGTGAGCGCAACGCAATTCAGCATCTTACACGACACTTTATTCTATTATTAAGAAACACTTAGAGTCGCATGTGACACCAATTCGTAGTTCTACGGAAAATTGTGAGCGCTCACAATTGATAT	52	0.577778
45	CTTAGCCTCATGGTCTGCAATTGTGAGCGGATAACAATTGGCAGTGAGCGCAACGCAATTGTGCCGGACCTCAATGTATCGTCGGGAAGTCTTCGGATTCTTGTCAGTCGCACATAGGGCTGCTCTATAGTTCAACACTAAATTGTGAGCGCTCACAATTCAAGC	TTTCCCTTTGCCCCCATAAATTGTGAGCGGATAACAATTGGCAGTGAGCGCAACGCAATTCAGCATCTTACACGACACTTTATTCTATTATTAAGAAACACTTAGAGTCGCATGTGACACCAATTCGTAGTTCTACGGAAAATTGTGAGCGCTCACAATTGATAT	59	0.655556
46	AGATCGTACGCTGAGAACAAATTGTGAGCGGATAACAATTGGCAGTGAGCGCAACGCAATTATTATCTGACCAGGCAGACGTGTAGCTGGCGCGCAAGCGTGTCTCCCCAGTCTGTGGCGGTGTCTAATAAACTCTCACGAAATTGTGAGCGCTCACAATTAATC	GTCCATATACGGATAACGAAATTGTGAGCGGATAACAATTGGCAGTGAGCGCAACGCAATTAGTCCATCCGGCATTTCCCTCCCCCTGGTTTATAAAATGTTTATCCCCACAGCAACATAATCAGCGTTAAACTGTCCATAAATTGTGAGCGCTCACAATTGATG	56	0.622222
47	AAAACAGACTGAGCTGATTAATTGTGAGCGGATAACAATTGGCAGTGAGCGCAACGCAATTGATTGACATTAACACACTCACATACGATATTAAGGACGGTTTTTCCCCAGGGAGTCGCCACAATTCGTAAACTCAAATAAAATTGTGAGCGCTCACAATTCCAG	GTCCATATACGGATAACGAAATTGTGAGCGGATAACAATTGGCAGTGAGCGCAACGCAATTAGTCCATCCGGCATTTCCCTCCCCCTGGTTTATAAAATGTTTATCCCCACAGCAACATAATCAGCGTTAAACTGTCCATAAATTGTGAGCGCTCACAATTGATG	56	0.622222
48	ACTTTGAGCCAAAATATCTAATTGTGAGCGGATAACAATTGGCAGTGAGCGCAACGCAATTCCCTACGATCTTAATTGGAATTCCGTAATGCTCTTCGCATGACTCCCCATACACGATCGGTATGTTATAAACTCTTTACAAATTGTGAGCGCTCACAATTTCGC	GTCCATATACGGATAACGAAATTGTGAGCGGATAACAATTGGCAGTGAGCGCAACGCAATTAGTCCATCCGGCATTTCCCTCCCCCTGGTTTATAAAATGTTTATCCCCACAGCAACATAATCAGCGTTAAACTGTCCATAAATTGTGAGCGCTCACAATTGATG	61	0.677778
49	TAGTCCGAAGGGAGGCCATAATTGTGAGCGGATAACAATTGGCAGTGAGCGCAACGCAATTCTCTTTCCACCGCGCACAAGACGTACGGTGAGCGGGTGCTTTTGTAACTTCTTTAGCGTTAATTGGCTATATTCACGGGAAATTGTGAGCGCTCACAATTCATA	TTATAAAGGGTATCCAGAGAATTGTGAGCGGATAACAATTGGCAGTGAGCGCAACGCAATTAACTTAATAGAGTAATGACTTTTGGAAAACATTATGTACTTTTGTAACATAAAGCTGCATTTAAAAGTATATTATAGATAAATTGTGAGCGCTCACAATTAATC	54	0.6
50	CGCTCTGTGCTGTTTTTCTAATTGTGAGCGGATAACAATTGGCAGTGAGCGCAACGCAATTTTTAAATTCTTCTCACTATCGATTTGAAGTTTTGATGTACTTTGTAAGATATTTCTAAGGTGAATACTATATTTCTGTCAAATTGTGAGCGCTCACAATTGGCG	TTATAAAGGGTATCCAGAGAATTGTGAGCGGATAACAATTGGCAGTGAGCGCAACGCAATTAACTTAATAGAGTAATGACTTTTGGAAAACATTATGTACTTTTGTAACATAAAGCTGCATTTAAAAGTATATTATAGATAAATTGTGAGCGCTCACAATTAATC	56	0.622222
51	TTCACAGTTCTATAAGCGAAATTGTGAGCGGATAACAATTGGCAGTGAGCGCAACGCAATTCGCTAAATAAGCACTTGCCGATTTTGGAGGAAGAGTAGAAGTTGTAACAGACGGGTTTTTTACCCAGTATATTTTGCGGAAATTGTGAGCGCTCACAATTTGTT	TTATAAAGGGTATCCAGAGAATTGTGAGCGGATAACAATTGGCAGTGAGCGCAACGCAATTAACTTAATAGAGTAATGACTTTTGGAAAACATTATGTACTTTTGTAACATAAAGCTGCATTTAAAAGTATATTATAGATAAATTGTGAGCGCTCACAATTAATC	47	0.522222
52	ACGTCGCATATCAGCGGAATTGTGAGCGGATAACAATTGGCAGTGAGCGCAACGCAATTGTTCATGATGGCTGACGATGAAATCGGGAAGCTATACCTGAAATAGGTGAGACCCTCTTCTGACCCGCGAACTGCTACGAAATTGTGAGCGCTCACAATTGGGGGG	GGATCAACTCCTAAGGCAATTGTGAGCGGATAACAATTGGCAGTGAGCGCAACGCAATTTATTCTTTCCCGTCGCGCTGAGTCAGGCTTTTATGGTCTGAAACCCAATTTGTTTCTGTGTGCCCACCGAACTGTCCGAAAATTGTGAGCGCTCACAATTCCGGTC	55	0.611111
53	AACTACGGCGCATAACAAATTGTGAGCGGATAACAATTGGCAGTGAGCGCAACGCAATTCACTAACTTCTACCCATCAGACACGATAATCTGCCCCCTGAAAATCTAAGTAAACTATATATAGCGTCGAACTTGGTAGAAATTGTGAGCGCTCACAATTTACGGA	GGATCAACTCCTAAGGCAATTGTGAGCGGATAACAATTGGCAGTGAGCGCAACGCAATTTATTCTTTCCCGTCGCGCTGAGTCAGGCTTTTATGGTCTGAAACCCAATTTGTTTCTGTGTGCCCACCGAACTGTCCGAAAATTGTGAGCGCTCACAATTCCGGTC	59	0.655556
54	CATAACTCGTGGTGGACAATTGTGAGCGGATAACAATTGGCAGTGAGCGCAACGCAATTTAAGGGGCGCCCGAGTCTTGGTAATGGTCAGCGGGCGCTGAAATAGAAATCGCATGGAAGGGCGCTGCGAACTGATTCCAAATTGTGAGCGCTCACAATTTCATAT	GGATCAACTCCTAAGGCAATTGTGAGCGGATAACAATTGGCAGTGAGCGCAACGCAATTTATTCTTTCCCGTCGCGCTGAGTCAGGCTTTTATGGTCTGAAACCCAATTTGTTTCTGTGTGCCCACCGAACTGTCCGAAAATTGTGAGCGCTCACAATTCCGGTC	55	0.611111
55	AAAGGTTATCGAGAATTGTGAGCGGATAACAATTGGCAGTGAGCGCAACGCAATTCGCCGCTTGACCTAGATGAGTTAAAATTGACACCACCGGCATGCTCCCGGCGATCTCGAAGCAGGTGAATAATCTCGAAAAATTGTGAGCGCTCACAATTTTTCTTCTTC	TGAAGCCCACCCTAATTGTGAGCGGATAACAATTGGCAGTGAGCGCAACGCAATTCTACGCCCTCCCTACCCATTTCCCTGCAAATCCCCTAAAAATCCTCCCGCACGCCCTGAAAACAAGGAATAATACAGGTAAATTGTGAGCGCTCACAATTGGGGATAAAT	58	0.644444
56	CATATCAGTGCGTAATTGTGAGCGGATAACAATTGGCAGTGAGCGCAACGCAATTTGCATTTCCGAAATGGCCGCCGGGGATGGTGAGGTGGACGCGCCTCCCGCGCGGCTCGGTTGGGTGAAATAATCTCGTTAAATTGTGAGCGCTCACAATTGCCGCACATT	TGAAGCCCACCCTAATTGTGAGCGGATAACAATTGGCAGTGAGCGCAACGCAATTCTACGCCCTCCCTACCCATTTCCCTGCAAATCCCCTAAAAATCCTCCCGCACGCCCTGAAAACAAGGAATAATACAGGTAAATTGTGAGCGCTCACAATTGGGGATAAAT	61	0.677778
57	CCTTGATGCTAGAAATTGTGAGCGGATAACAATTGGCAGTGAGCGCAACGCAATTCGGTGTCATGTCTTCCGCGAAGATACGCACAACAGTATCTTTGCTCCCGGAACTGGATCCCGTGCCAAATAATTGCCCTAAATTGTGAGCGCTCACAATTGTGAGTCTCA	TGAAGCCCACCCTAATTGTGAGCGGATAACAATTGGCAGTGAGCGCAACGCAATTCTACGCCCTCCCTACCCATTTCCCTGCAAATCCCCTAAAAATCCTCCCGCACGCCCTGAAAACAAGGAATAATACAGGTAAATTGTGAGCGCTCACAATTGGGGATAAAT	62	0.688889
58	AGGTAGGAGCAGAGAATTGTGAGCGGATAACAATTGGCAGTGAGCGCAACGCAATTACCTTGGTCCTAACACTAGAATGGGTCCATCCACCTAAATACATAGGCTGTCTAATCCTGTAGACGGTATCATTTAAGCAAATTGTGAGCGCTCACAATTTTCTCCCTG	ATTGATGAAGAATAAATTGTGAGCGGATAACAATTGGCAGTGAGCGCAACGCAATTATATATTTATTACATTTGCGGAAGAATCTTGAATTTTAAATTATAGGCTAATTCGGCTCTCATAACTTATCATTCAACGAAATTGTGAGCGCTCACAATTTTAATCATT	53	0.588889
59	GCATAGATGATCGCAATTGTGAGCGGATAACAATTGGCAGTGAGCGCAACGCAATTGAAGGGGTCCACGCTGCCGAATCCAAGCTGCTTGAATCACGGGTAGGCTAAGCTTGTTACATCTACTTATCATCCGGACAAATTGTGAGCGCTCACAATTACTCGTCTT	ATTGATGAAGAATAAATTGTGAGCGGATAACAATTGGCAGTGAGCGCAACGCAATTATATATTTATTACATTTGCGGAAGAATCTTGAATTTTAAATTATAGGCTAATTCGGCTCTCATAACTTATCATTCAACGAAATTGTGAGCGCTCACAATTTTAATCATT	54	0.6
60	GCTTTTCGTATATCAATTGTGAGCGGATAACAATTGGCAGTGAGCGCAACGCAATTGGCCCTTTATGCCGATGAAAGGGTGTAGGTTGATCAGCAGATTTAGGCTAGACGTGATCGGTACTAGTATCATCTTAGCAAATTGTGAGCGCTCACAATTTGCAGCCGT	ATTGATGAAGAATAAATTGTGAGCGGATAACAATTGGCAGTGAGCGCAACGCAATTATATATTTATTACATTTGCGGAAGAATCTTGAATTTTAAATTATAGGCTAATTCGGCTCTCATAACTTATCATTCAACGAAATTGTGAGCGCTCACAATTTTAATCATT	53	0.588889

## Sheet: IPTG-inducible promoters-4lacO
Sequence_name	Artificial sequence oligos	Template sequence	Flanking_edit distance	edit distance_percentage
DeepSEED-generated promoters
1	CAAAAATTGTGAGCGGATAACAATTAAAAATAGCTAATTGTTATCGGATAACAATTCGGAGCAGTGAGGACTTAATATCTTTTATAAGAATGTTTCTTACTTGACATTGTGAGCGGATAACAATAAAATAGACTTAAATTGTGAGCGCTCACAATTGGAGATTTA	CATTAATTGTGAGCGGATAACAATTATATTTTTTAAATTGTTATCGGATAACAATTCACTACTTATTAATAAAAATTAAGTTATTTTTCTGACATCTTACTGTAGTTTGTGAGCGGATAACAATAAAATGGAACAAAATTGTGAGCGCTCACAATTTGATCTCGA	44	0.60274
2	CAAAAATTGTGAGCGGATAACAATTAAAAATAGCTAATTGTTATCGGATAACAATTCGGAGCAATGAGGATTTTTTAACGTATATAAGAATTTTACTTACTTGACATTGTGAGCGGATAACAATAAAATAGACTTAAATTGTGAGCGCTCACAATTGGAGATTTA	CATTAATTGTGAGCGGATAACAATTATATTTTTTAAATTGTTATCGGATAACAATTCACTACTTATTAATAAAAATTAAGTTATTTTTCTGACATCTTACTGTAGTTTGTGAGCGGATAACAATAAAATGGAACAAAATTGTGAGCGCTCACAATTTGATCTCGA	45	0.616438
3	CAAAAATTGTGAGCGGATAACAATTAAAAATAGCTAATTGTTATCGGATAACAATTCGGAGCGATGAAGAATTATTACGGTATATAAGAATTTTTCTTACTTGACATTGTGAGCGGATAACAATAAAATAGACTTAAATTGTGAGCGCTCACAATTGGAGATTTA	CATTAATTGTGAGCGGATAACAATTATATTTTTTAAATTGTTATCGGATAACAATTCACTACTTATTAATAAAAATTAAGTTATTTTTCTGACATCTTACTGTAGTTTGTGAGCGGATAACAATAAAATGGAACAAAATTGTGAGCGCTCACAATTTGATCTCGA	46	0.630137
4	CAAAAAAAAAAATTGTGAGCGGATAACAATTAGGAGGAGGTAATTGTTATCGGATAACAATTCCGTGAAATAGAGGAATAATATTAATTTTCGGCATTAAAATGACTTGATTTTGTGAGCGGATAACAATAAAATATGTCAAAATTGTGAGCGCTCACAATTGGA	TTTTTACAAAAATTGTGAGCGGATAACAATTAATATTTCAAAATTGTTATCGGATAACAATTTTTTCAAAACTTGCTTACAGTCGAAAATAAAAGACTCCTATGACTTTTTTTTGTGAGCGGATAACAATAAAATAGAATGAAATTGTGAGCGCTCACAATTCTT	46	0.630137
5	CAAAAAAAAAAATTGTGAGCGGATAACAATTAGGAGGAGGTAATTGTTATCGGATAACAATTATGTCAAATAGAGGAATATTTGTTATTTTCATCATTAAAATGACTTGATTTTGTGAGCGGATAACAATAAAATATGTCAAAATTGTGAGCGCTCACAATTGGA	TTTTTACAAAAATTGTGAGCGGATAACAATTAATATTTCAAAATTGTTATCGGATAACAATTTTTTCAAAACTTGCTTACAGTCGAAAATAAAAGACTCCTATGACTTTTTTTTGTGAGCGGATAACAATAAAATAGAATGAAATTGTGAGCGCTCACAATTCTT	48	0.657534
6	CAAAAAAAAAAATTGTGAGCGGATAACAATTGGGAGCAGGTAATTGTTATCGGATAACAATTAGGTCATATAGAGGAATAATAGTAATTTTCATCATCAAAATGACTTGATTTTGTGAGCGGATAACAATAAAATAGAACTAAATTGTGAGCGCTCACAATTGGA	TTTTTACAAAAATTGTGAGCGGATAACAATTAATATTTCAAAATTGTTATCGGATAACAATTTTTTCAAAACTTGCTTACAGTCGAAAATAAAAGACTCCTATGACTTTTTTTTGTGAGCGGATAACAATAAAATAGAATGAAATTGTGAGCGCTCACAATTCTT	49	0.671233
7	CAAATTTTGAAATTGTGAGCGGATAACAATTAGGAAAAAATAATTGTTATCGGATAACAATTGTAAAAAATCGTGCTATGATAGTTCTAATGAAAAATAAAAGGAGCCAATATTGTGAGCGGATAACAATAAAATATGATAAAATTGTGAGCGCTCACAATTGGA	AATTCCAAAAAATTGTGAGCGGATAACAATTTCAGAAGATGAATTGTTATCGGATAACAATTCTTTAGAAAGTCAATATTTAACAGTAAAATATGAGCAATAAGAGCCAAATTTGTGAGCGGATAACAATAAAATGAAGTCAAATTGTGAGCGCTCACAATTTTA	42	0.575342
8	CAAAATTTCAAATTGTGAGCGGATAACAATTAAGAAAAAATAATTGTTATCGGATAACAATTGTGAAAAATCGTGTTATGATAGTTCTAGTACAAAATAAAAGGAGCCAATATTGTGAGCGGATAACAATAAAATATGATAAAATTGTGAGCGCTCACAATTGGA	AATTCCAAAAAATTGTGAGCGGATAACAATTTCAGAAGATGAATTGTTATCGGATAACAATTCTTTAGAAAGTCAATATTTAACAGTAAAATATGAGCAATAAGAGCCAAATTTGTGAGCGGATAACAATAAAATGAAGTCAAATTGTGAGCGCTCACAATTTTA	42	0.575342
9	CAAAATCGGAAATTGTGAGCGGATAACAATTTAGTAAAAGTAATTGTTATCGGATAACAATTGTGAAAAATCGTGTTATGATAGTTCTAGTACAAAATAAAAGGAGCCAATATTGTGAGCGGATAACAATAAAATATGATAAAATTGTGAGCGCTCACAATTGGA	AATTCCAAAAAATTGTGAGCGGATAACAATTTCAGAAGATGAATTGTTATCGGATAACAATTCTTTAGAAAGTCAATATTTAACAGTAAAATATGAGCAATAAGAGCCAAATTTGTGAGCGGATAACAATAAAATGAAGTCAAATTGTGAGCGCTCACAATTTTA	43	0.589041
10	AAAAAGTTGAAATTGTGAGCGGATAACAATTAAAATAAAATAATTGTTATCGGATAACAATTTTGGATAATCGAGAAAGGAGAATAAGATTGGAAAATTTTTGTTGTTCATATTGTGAGCGGATAACAATATAATAGAATAAAATTGTGAGCGCTCACAATTGGA	ATGCTGTGTAAATTGTGAGCGGATAACAATTCATTTAAAATAATTGTTATCGGATAACAATTCTATATTTGTTTAGGGATACACTATTATTAACAATATTCTATACTTCATATTGTGAGCGGATAACAATATAATATTTTTAAATTGTGAGCGCTCACAATTTTT	38	0.520548
11	CAAAAGTTGAAATTGTGAGCGGATAACAATTAAAATAAAATAATTGTTATCGGATAACAATTTTGGATAATCGAGAAAGGAGAATAAGATTGGAAAATTTTTGTTGTTCATATTGTGAGCGGATAACAATATAATAGAATAAAATTGTGAGCGCTCACAATTGGA	ATGCTGTGTAAATTGTGAGCGGATAACAATTCATTTAAAATAATTGTTATCGGATAACAATTCTATATTTGTTTAGGGATACACTATTATTAACAATATTCTATACTTCATATTGTGAGCGGATAACAATATAATATTTTTAAATTGTGAGCGCTCACAATTTTT	39	0.534247
12	CAATATTGTAAATTGTGAGCGGATAACAATTAAAATAAACTAATTGTTATCGGATAACAATTAGGGATTATCGTCCACGCAGAGTGGGATTCAAAAATTTATGTTGTTCATATTGTGAGCGGATAACAATATAATACAATAAAATTGTGAGCGCTCACAATTGGA	ATGCTGTGTAAATTGTGAGCGGATAACAATTCATTTAAAATAATTGTTATCGGATAACAATTCTATATTTGTTTAGGGATACACTATTATTAACAATATTCTATACTTCATATTGTGAGCGGATAACAATATAATATTTTTAAATTGTGAGCGCTCACAATTTTT	40	0.547945
13	TCTATTTTTAAATTGTGAGCGGATAACAATTATGTTACAATAATTGTTATCGGATAACAATTATGGAGATCACAGGAAGACCATATGTAATCAACATTTATTTTTATATTGCTTGTGAGCGGATAACAATAAAATAGGATAAAATTGTGAGCGCTCACAATTGGA	ACACACTAAAAATTGTGAGCGGATAACAATTTACTAACCATAATTGTTATCGGATAACAATTACATAACTATTTACAATAACATAGTATTAAGTTTTTCTATTTTATATACTTTGTGAGCGGATAACAATAAAATATGTTTAAATTGTGAGCGCTCACAATTGCG	40	0.547945
14	TCTATTTTTAAATTGTGAGCGGATAACAATTTGGTATAATTAATTGTTATCGGATAACAATTAAGGAGATTACAGCAAGAACAGGTGAAATCAACATTCATTTTTATATTGCTTGTGAGCGGATAACAATAAAATAGATCTAAATTGTGAGCGCTCACAATTGGA	ACACACTAAAAATTGTGAGCGGATAACAATTTACTAACCATAATTGTTATCGGATAACAATTACATAACTATTTACAATAACATAGTATTAAGTTTTTCTATTTTATATACTTTGTGAGCGGATAACAATAAAATATGTTTAAATTGTGAGCGCTCACAATTGCG	41	0.561644
15	TCTATTTTTAAATTGTGAGCGGATAACAATTATGTTAAACTAATTGTTATCGGATAACAATTAAGGGGAATACAGCAATAACAGTTCTAATGAACATTTATTTTTATATTGCTTGTGAGCGGATAACAATAAAATAGGACAAAATTGTGAGCGCTCACAATTGGA	ACACACTAAAAATTGTGAGCGGATAACAATTTACTAACCATAATTGTTATCGGATAACAATTACATAACTATTTACAATAACATAGTATTAAGTTTTTCTATTTTATATACTTTGTGAGCGGATAACAATAAAATATGTTTAAATTGTGAGCGCTCACAATTGCG	42	0.575342
16	TCCCCAAAATTGTGAGCGGATAACAATTAGGAAATGTCAATTGTTATCGGATAACAATTGACTTTTGTTTTTTGCTATACTTGTAAAGAGGGTAGTATTGTCATTGACTTTGTGAGCGGATAACAATAAAATAAGGCTAAATTGTGAGCGCTCACAATTGAGAGG	AATTTTAAATTGTGAGCGGATAACAATTCCACGTTTAAAATTGTTATCGGATAACAATTATAACGAATATGGCTCGAAAAAAGGCGAATTCACAATTTTGTCATAGATTTTGTGAGCGGATAACAATAAAATCAAACAAAATTGTGAGCGCTCACAATTTAATGA	48	0.657534
17	TCCCCAAAATTGTGAGCGGATAACAATTATTAAATATCAATTGTTATCGGATAACAATTGACTTTTGTCCGTTGATATACTTGTAGAAAGGGTACTATTGTCATTGACTTTGTGAGCGGATAACAATAAAATAAGGCTAAATTGTGAGCGCTCACAATTGAGAGG	AATTTTAAATTGTGAGCGGATAACAATTCCACGTTTAAAATTGTTATCGGATAACAATTATAACGAATATGGCTCGAAAAAAGGCGAATTCACAATTTTGTCATAGATTTTGTGAGCGGATAACAATAAAATCAAACAAAATTGTGAGCGCTCACAATTTAATGA	49	0.671233
18	TCCCCAAAATTGTGAGCGGATAACAATTAGGAAGAATCAATTGTTATCGGATAACAATTGACTTTCGACGGTTGATATACTTGTGAAAAGGGTAGTGTTGTCATTGACATTGTGAGCGGATAACAATAAAATAACGCTAAATTGTGAGCGCTCACAATTGAGAGG	AATTTTAAATTGTGAGCGGATAACAATTCCACGTTTAAAATTGTTATCGGATAACAATTATAACGAATATGGCTCGAAAAAAGGCGAATTCACAATTTTGTCATAGATTTTGTGAGCGGATAACAATAAAATCAAACAAAATTGTGAGCGCTCACAATTTAATGA	49	0.671233
19	CAAAATTGTGAGCGGATAACAATTTTTTTTTTGAAATTGTTATCGGATAACAATTGACAAACATTCTTATTTAATTTATGATGTAACTCTATAACTAAGTTGAGATTGTGAGCGGATAACAATAATCTGAGGAAAAATTGTGAGCGCTCACAATTAGGAGATTGT	AGCAATTGTGAGCGGATAACAATTCTTCCTTCGTAATTGTTATCGGATAACAATTCTTGCAAAACGATTAACGTTTATATCATCAAACTCAAGGTTAAGTTGAGATTGTGAGCGGATAACAATAATCTATTCACAAATTGTGAGCGCTCACAATTGGACTATGTT	38	0.520548
20	CAAAATTGTGAGCGGATAACAATTTTTTTTTTGCAATTGTTATCGGATAACAATTGACAAACAGGCTTATTTATTTTATAATGTAACTTTAAAACTAAGTTGAGATTGTGAGCGGATAACAATAATCTAAGGAGAAATTGTGAGCGCTCACAATTAGGAGATTGC	AGCAATTGTGAGCGGATAACAATTCTTCCTTCGTAATTGTTATCGGATAACAATTCTTGCAAAACGATTAACGTTTATATCATCAAACTCAAGGTTAAGTTGAGATTGTGAGCGGATAACAATAATCTATTCACAAATTGTGAGCGCTCACAATTGGACTATGTT	39	0.534247
21	CAAAATTGTGAGCGGATAACAATTTTTTTTTTGCAATTGTTATCGGATAACAATTGACAAACACTCTTATTTATTTTATAATGTAACTTTAAAACTAAGTTGAGATTGTGAGCGGATAACAATAATCTAGGATGAAATTGTGAGCGCTCACAATTAGGAGATTGC	AGCAATTGTGAGCGGATAACAATTCTTCCTTCGTAATTGTTATCGGATAACAATTCTTGCAAAACGATTAACGTTTATATCATCAAACTCAAGGTTAAGTTGAGATTGTGAGCGGATAACAATAATCTATTCACAAATTGTGAGCGCTCACAATTGGACTATGTT	39	0.534247
22	CAAAAAAATTGTGAGCGGATAACAATTACGGAGGGGCAATTGTTATCGGATAACAATTAAGGCGAACTCCTTAAAATGAGTAGTAACTTTTATGATTTGATCTGTTGCTTGTGAGCGGATAACAATACAATGATACTAAATTGTGAGCGCTCACAATTGGAAGAT	AATTGCAATTGTGAGCGGATAACAATTATGCCCGGGCAATTGTTATCGGATAACAATTGACCAGAAGGAAGCCCGCGAAGAAATTTGCGGGCTTTTTTGATCGTTCCGTTGTGAGCGGATAACAATACAATAAAGCTAAATTGTGAGCGCTCACAATTGATTCAA	44	0.60274
23	CAAAAAAATTGTGAGCGGATAACAATTCGGGAGCGGGAATTGTTATCGGATAACAATTAAGCCGAACTCCTTAAAATGAGTAGTAACTTTTAAGATTTGATCTGTTGCTTGTGAGCGGATAACAATACAATGATACTAAATTGTGAGCGCTCACAATTGGAAGAT	AATTGCAATTGTGAGCGGATAACAATTATGCCCGGGCAATTGTTATCGGATAACAATTGACCAGAAGGAAGCCCGCGAAGAAATTTGCGGGCTTTTTTGATCGTTCCGTTGTGAGCGGATAACAATACAATAAAGCTAAATTGTGAGCGCTCACAATTGATTCAA	46	0.630137
24	TTAAAAAATTGTGAGCGGATAACAATTTTGGATTGACAATTGTTATCGGATAACAATTATATTGAAATAATGAAAATTTGTAGAAACTACTGCGAATTGATCTGTTGCTTGTGAGCGGATAACAATACAATGATACTAAATTGTGAGCGCTCACAATTAGAAGGT	AATTGCAATTGTGAGCGGATAACAATTATGCCCGGGCAATTGTTATCGGATAACAATTGACCAGAAGGAAGCCCGCGAAGAAATTTGCGGGCTTTTTTGATCGTTCCGTTGTGAGCGGATAACAATACAATAAAGCTAAATTGTGAGCGCTCACAATTGATTCAA	49	0.671233
25	CAAATTGTGAGCGGATAACAATTTTTATGATATAATTGTTATCGGATAACAATTACCCGCATAAAGAGGATCAAGTCAGAAAATCATAAAATTTCATTTTTTGGTTGTGAGCGGATAACAAAATACTATAATAAAATTGTGAGCGCTCACAATTGAGGATTACTC	AAAATTGTGAGCGGATAACAATTTTATTACGCAAATTGTTATCGGATAACAATTGTTGTGCGTTTTTTATTTGTTTTGATATAAAGCTATTATTCATTAGATTTTTGTGAGCGGATAACAAAATACTTTTACTAAATTGTGAGCGCTCACAATTAAAACAAGAAA	51	0.69863
26	CAAATTGTGAGCGGATAACAATTTTTCTGATATAATTGTTATCGGATAACAATTATCCATAAAAAGAGGATCAAGTCAGAAAATCATAAAATTTCATTTTTTGGTTGTGAGCGGATAACAAAATACTATAATAAAATTGTGAGCGCTCACAATTGAGGATTACTC	AAAATTGTGAGCGGATAACAATTTTATTACGCAAATTGTTATCGGATAACAATTGTTGTGCGTTTTTTATTTGTTTTGATATAAAGCTATTATTCATTAGATTTTTGTGAGCGGATAACAAAATACTTTTACTAAATTGTGAGCGCTCACAATTAAAACAAGAAA	52	0.712329
27	CAAATTGTGAGCGGATAACAATTTTTCTGTTATAATTGTTATCGGATAACAATTTTGCACAAAAAGAGGATTAAGTCAGCAAATTATAAAATTTCATTTTTTGGTTGTGAGCGGATAACAAAATACTATAATAAAATTGTGAGCGCTCACAATTGAGGATTACTC	AAAATTGTGAGCGGATAACAATTTTATTACGCAAATTGTTATCGGATAACAATTGTTGTGCGTTTTTTATTTGTTTTGATATAAAGCTATTATTCATTAGATTTTTGTGAGCGGATAACAAAATACTTTTACTAAATTGTGAGCGCTCACAATTAAAACAAGAAA	53	0.726027
28	CAAAAATTGTGAGCGGATAACAATTAAAAAAAGGTAATTGTTATCGGATAACAATTGACGTCAATCAATATTTGTTATGGTATAAAACTTTGAAATAGTCTTGTAATTGTGAGCGGATAACAATAAAATAGAATAAAATTGTGAGCGCTCACAATTGGAGGAGAT	ATTAAATTGTGAGCGGATAACAATTTATAAATCTAAATTGTTATCGGATAACAATTTAAAGAAGATAAGAAGGAAAAATATTTGGTCAAAATATATGAATTTGTAATTGTGAGCGGATAACAATAAAATATTATTAAATTGTGAGCGCTCACAATTAAATTGAAA	41	0.561644
29	CAAAAATTGTGAGCGGATAACAATTAAAAAAAGTTAATTGTTATCGGATAACAATTGACAGCAATGAACATTGGTTATGGTATAAAACTTTGAAATAGTCTTGTAATTGTGAGCGGATAACAATAAAATAGAATAAAATTGTGAGCGCTCACAATTGGAGGAGAT	ATTAAATTGTGAGCGGATAACAATTTATAAATCTAAATTGTTATCGGATAACAATTTAAAGAAGATAAGAAGGAAAAATATTTGGTCAAAATATATGAATTTGTAATTGTGAGCGGATAACAATAAAATATTATTAAATTGTGAGCGCTCACAATTAAATTGAAA	41	0.561644
30	CAAAAATTGTGAGCGGATAACAATTAAAAAAAGGTAATTGTTATCGGATAACAATTGACATCAATGAATATTTGTTATGGTATAAATCTATGCAATAGTCTTGTAATTGTGAGCGGATAACAATAAAATAGAATAAAATTGTGAGCGCTCACAATTGGAGGAGAT	ATTAAATTGTGAGCGGATAACAATTTATAAATCTAAATTGTTATCGGATAACAATTTAAAGAAGATAAGAAGGAAAAATATTTGGTCAAAATATATGAATTTGTAATTGTGAGCGGATAACAATAAAATATTATTAAATTGTGAGCGCTCACAATTAAATTGAAA	44	0.60274
31	CATTGCTTGAATTGTGAGCGGATAACAATTATAATGGTGCAATTGTTATCGGATAACAATTCAGATTGTGTCGGTCAGAACTATAAATCATAAAAAAAAAAGAGTGCGCCATTGTGAGCGGATAACAATATGATATACTAAAATTGTGAGCGCTCACAATTGGCT	AAGACAGAAAATTGTGAGCGGATAACAATTTAGCTCAAAAAATTGTTATCGGATAACAATTAAATGAGCAGGCTGGCAATCAAAACTGTTTTTATCGGGAGATTAGCGCCATTGTGAGCGGATAACAATATGATTCATTGAAATTGTGAGCGCTCACAATTTAAT	47	0.643836
32	CATTGCTTGAATTGTGAGCGGATAACAATTATAATGGTGCAATTGTTATCGGATAACAATTCAGATTGTGTCGGTCAGAAATATAAATCATAAATTAAAAAGAGTGCGCCATTGTGAGCGGATAACAATATGATATACTAAAATTGTGAGCGCTCACAATTTGCT	AAGACAGAAAATTGTGAGCGGATAACAATTTAGCTCAAAAAATTGTTATCGGATAACAATTAAATGAGCAGGCTGGCAATCAAAACTGTTTTTATCGGGAGATTAGCGCCATTGTGAGCGGATAACAATATGATTCATTGAAATTGTGAGCGCTCACAATTTAAT	48	0.657534
33	TATTACTTGAATTGTGAGCGGATAACAATTATAATCGTGCAATTGTTATCGGATAACAATTCGGGTTCTGACAGCGATCAAAATAAATCAGAAAAAAAAAACACTGCGCCATTGTGAGCGGATAACAATATGATATACTTAAATTGTGAGCGCTCACAATTTGCT	AAGACAGAAAATTGTGAGCGGATAACAATTTAGCTCAAAAAATTGTTATCGGATAACAATTAAATGAGCAGGCTGGCAATCAAAACTGTTTTTATCGGGAGATTAGCGCCATTGTGAGCGGATAACAATATGATTCATTGAAATTGTGAGCGCTCACAATTTAAT	49	0.671233
34	AAAAGCTTGAATTGTGAGCGGATAACAATTATAATAGCATAATTGTTATCGGATAACAATTAGAGAGAGGACGGCGATCACATTAAATCAGAAAAAAAGTACAATCCCCACTTGTGAGCGGATAACAATAAACTATGATAAAATTGTGAGCGCTCACAATTCGCT	GTCCATATAAATTGTGAGCGGATAACAATTCCGATCCGGCAATTGTTATCGGATAACAATTAGTCCATCCGGCATTTCCCTCCCCCTGGTTTATAAAATGTTTATCCCCACTTGTGAGCGGATAACAATAAACTGTCCATAAATTGTGAGCGCTCACAATTGATG	47	0.643836
35	CAAAGCTTGAATTGTGAGCGGATAACAATTATAATAGTGTAATTGTTATCGGATAACAATTAGAGAGAGGACTACGAACACAATAAATCAGAAAAAAAGTACAGTCCCCACTTGTGAGCGGATAACAATAAACTATGATAAAATTGTGAGCGCTCACAATTAGAG	GTCCATATAAATTGTGAGCGGATAACAATTCCGATCCGGCAATTGTTATCGGATAACAATTAGTCCATCCGGCATTTCCCTCCCCCTGGTTTATAAAATGTTTATCCCCACTTGTGAGCGGATAACAATAAACTGTCCATAAATTGTGAGCGCTCACAATTGATG	49	0.671233
36	AAAAGCTTGAATTGTGAGCGGATAACAATTATAATAGAATAATTGTTATCGGATAACAATTAGGACGGAGACGGCGATCGCATGAAATCAGAAAAAAATTACAATCCCCACTTGTGAGCGGATAACAATAAACTATGATAAAATTGTGAGCGCTCACAATTTGAC	GTCCATATAAATTGTGAGCGGATAACAATTCCGATCCGGCAATTGTTATCGGATAACAATTAGTCCATCCGGCATTTCCCTCCCCCTGGTTTATAAAATGTTTATCCCCACTTGTGAGCGGATAACAATAAACTGTCCATAAATTGTGAGCGCTCACAATTGATG	49	0.671233
37	CATAGCTTGAATTGTGAGCGGATAACAATTGACATCGTACAATTGTTATCGGATAACAATTACAGTGAGGAAAACGAGCGCGATAAATCAGAAAAAAAGCATTTGTAACACTTGTGAGCGGATAACAATATATTATACTAAAATTGTGAGCGCTCACAATTGGAG	TTATAAAGGAATTGTGAGCGGATAACAATTCATAAAGTAAAATTGTTATCGGATAACAATTAACTTAATAGAGTAATGACTTTTGGAAAACATTATGTACTTTTGTAACATTTGTGAGCGGATAACAATATATTATAGATAAATTGTGAGCGCTCACAATTAATC	41	0.561644
38	TATAGCTTGAATTGTGAGCGGATAACAATTGACATCGTCCAATTGTTATCGGATAACAATTACTGTGAGGAAAACGAACGCAATAAATCAGAAAAAAATGTCTTGTAACACTTGTGAGCGGATAACAATATATTATACTTAAATTGTGAGCGCTCACAATTGGAG	TTATAAAGGAATTGTGAGCGGATAACAATTCATAAAGTAAAATTGTTATCGGATAACAATTAACTTAATAGAGTAATGACTTTTGGAAAACATTATGTACTTTTGTAACATTTGTGAGCGGATAACAATATATTATAGATAAATTGTGAGCGCTCACAATTAATC	42	0.575342
39	TGTAGCTTGAATTGTGAGCGGATAACAATTGACATCGTACAATTGTTATCGGATAACAATTGCTACGAGCAAAACGAGAGCGATAAATCCGAAAAAAAGCTCTTGTAACCCTTGTGAGCGGATAACAATATATTATAATCAAATTGTGAGCGCTCACAATTAGAG	TTATAAAGGAATTGTGAGCGGATAACAATTCATAAAGTAAAATTGTTATCGGATAACAATTAACTTAATAGAGTAATGACTTTTGGAAAACATTATGTACTTTTGTAACATTTGTGAGCGGATAACAATATATTATAGATAAATTGTGAGCGCTCACAATTAATC	43	0.589041
40	TCCCCAAAATTGTGAGCGGATAACAATTAAAAAATTTCAATTGTTATCGGATAACAATTGACTTTTGTCATCTCCTATATGATTTAAGAGAATAAGCTGAAAATTGAGTTTGTGAGCGGATAACAACGAACTAAAAAGAAATTGTGAGCGCTCACAATTCAGAGG	GGATCAAAATTGTGAGCGGATAACAATTGCTGATAGCCAATTGTTATCGGATAACAATTTATTCTTTCCCGTCGCGCTGAGTCAGGCTTTTATGGTCTGAAACCCAATTTTGTGAGCGGATAACAACGAACTGTCCGAAAATTGTGAGCGCTCACAATTCCGGTC	48	0.657534
41	TCCCCAAAATTGTGAGCGGATAACAATTAAAAAATTTCAATTGTTATCGGATAACAATTGACTTTTGTAATCTCTTATATGATTTAAGAGAATACTCTGAAAATTGAGTTTGTGAGCGGATAACAACGAACTAAAAAGAAATTGTGAGCGCTCACAATTCAGAGG	GGATCAAAATTGTGAGCGGATAACAATTGCTGATAGCCAATTGTTATCGGATAACAATTTATTCTTTCCCGTCGCGCTGAGTCAGGCTTTTATGGTCTGAAACCCAATTTTGTGAGCGGATAACAACGAACTGTCCGAAAATTGTGAGCGCTCACAATTCCGGTC	48	0.657534
42	TCCCCAAAATTGTGAGCGGATAACAATTAAAAAATTTCAATTGTTATCGGATAACAATTGACTTTTGTCATCTCTTATATGATTTAAGAGAATATGCTGAAAATTGAGTTTGTGAGCGGATAACAACGAACTAAAAAGAAATTGTGAGCGCTCACAATTCAGAGG	GGATCAAAATTGTGAGCGGATAACAATTGCTGATAGCCAATTGTTATCGGATAACAATTTATTCTTTCCCGTCGCGCTGAGTCAGGCTTTTATGGTCTGAAACCCAATTTTGTGAGCGGATAACAACGAACTGTCCGAAAATTGTGAGCGCTCACAATTCCGGTC	50	0.684932
43	TCTAATTGTGAGCGGATAACAATTTTTTTCTTGCAATTGTTATCGGATAACAATTGACAAACAGATTCTTTTAATTCATAATATAATTCTATGAGATACTCCCGGTTGTGAGCGGATAACAAAATAATGGAGAGAAATTGTGAGCGCTCACAATTAGAGGATTAC	TGAAATTGTGAGCGGATAACAATTTACGAAACACAATTGTTATCGGATAACAATTCTACGCCCTCCCTACCCATTTCCCTGCAAATCCCCTAAAAATCCTCCCGCTTGTGAGCGGATAACAAAATAATACAGGTAAATTGTGAGCGCTCACAATTGGGGATAAAT	46	0.630137
44	TCAAATTGTGAGCGGATAACAATTTTTTTCTTGCAATTGTTATCGGATAACAATTGACAAACAGAATCATTTATTCTATTATATAATTCTGTGAGATACTCCCGATTGTGAGCGGATAACAAAATAATGGAGAGAAATTGTGAGCGCTCACAATTAGAGGATTAC	TGAAATTGTGAGCGGATAACAATTTACGAAACACAATTGTTATCGGATAACAATTCTACGCCCTCCCTACCCATTTCCCTGCAAATCCCCTAAAAATCCTCCCGCTTGTGAGCGGATAACAAAATAATACAGGTAAATTGTGAGCGCTCACAATTGGGGATAAAT	47	0.643836
45	TCTAATTGTGAGCGGATAACAATTTTTTTCTTGCAATTGTTATCGGATAACAATTGACAAAGAACCTTTTTTATTCTATGATTTAATTCTATGAGATACTCCCGGTTGTGAGCGGATAACAAAATAATGGAGAGAAATTGTGAGCGCTCACAATTAGAGGATTAC	TGAAATTGTGAGCGGATAACAATTTACGAAACACAATTGTTATCGGATAACAATTCTACGCCCTCCCTACCCATTTCCCTGCAAATCCCCTAAAAATCCTCCCGCTTGTGAGCGGATAACAAAATAATACAGGTAAATTGTGAGCGCTCACAATTGGGGATAAAT	48	0.657534
46	CAAAAATTGTGAGCGGATAACAATTCGGAGGGGGAAATTGTTATCGGATAACAATTAAAAAGATTTGACATTTTATATCCTTTTTAAGTATCCTTATGGTAGGCTCTTGTGAGCGGATAACAATATCATATAATAAAATTGTGAGCGCTCACAATTGGAGGATTA	ATTGAATTGTGAGCGGATAACAATTAAACGTAAGTAATTGTTATCGGATAACAATTATATATTTATTACATTTGCGGAAGAATCTTGAATTTTAAATTATAGGCTATTGTGAGCGGATAACAATATCATTCAACGAAATTGTGAGCGCTCACAATTTTAATCATT	44	0.60274
47	CAAAAATTGTGAGCGGATAACAATTACGAGGGGGTAATTGTTATCGGATAACAATTAAAAACATTTGACATTTTATATCCTTTTTAAGTATCCTTAAGATAGGCTATTGTGAGCGGATAACAATATCATAGACGAAAATTGTGAGCGCTCACAATTGGAGGAGTA	ATTGAATTGTGAGCGGATAACAATTAAACGTAAGTAATTGTTATCGGATAACAATTATATATTTATTACATTTGCGGAAGAATCTTGAATTTTAAATTATAGGCTATTGTGAGCGGATAACAATATCATTCAACGAAATTGTGAGCGCTCACAATTTTAATCATT	46	0.630137
48	CAAAAATTGTGAGCGGATAACAATTCGGAGAGGGTAATTGTTATCGGATAACAATTAAAAAGATTTGACATTTTATATCCTTTTTAAGTATCCTTATGGTAGGCTCTTGTGAGCGGATAACAATATCATATAATAAAATTGTGAGCGCTCACAATTGGAGGATTA	ATTGAATTGTGAGCGGATAACAATTAAACGTAAGTAATTGTTATCGGATAACAATTATATATTTATTACATTTGCGGAAGAATCTTGAATTTTAAATTATAGGCTATTGTGAGCGGATAACAATATCATTCAACGAAATTGTGAGCGCTCACAATTTTAATCATT	47	0.643836
Randomly generated flanking sequences
1	TAGTAATTGTGAGCGGATAACAATTGTCGAGGGACAATTGTTATCGGATAACAATTAACCATCACTCGTTTCGGTGTCTCAGACCTGAAGTCAAGCTTACTAATAGTTGTGAGCGGATAACAATAAAATTACGAGAAATTGTGAGCGCTCACAATTCCACGTAGT	CATTAATTGTGAGCGGATAACAATTATATTTTTTAAATTGTTATCGGATAACAATTCACTACTTATTAATAAAAATTAAGTTATTTTTCTGACATCTTACTGTAGTTTGTGAGCGGATAACAATAAAATGGAACAAAATTGTGAGCGCTCACAATTTGATCTCGA	51	0.69863
2	CACGAATTGTGAGCGGATAACAATTTACCTCGTGAAATTGTTATCGGATAACAATTAGGATATACCTGTCATCTACACGTTATCCGCATATACCTCTTACTACACGTTGTGAGCGGATAACAATAAAATCCTTTAAAATTGTGAGCGCTCACAATTATGTATTGA	CATTAATTGTGAGCGGATAACAATTATATTTTTTAAATTGTTATCGGATAACAATTCACTACTTATTAATAAAAATTAAGTTATTTTTCTGACATCTTACTGTAGTTTGTGAGCGGATAACAATAAAATGGAACAAAATTGTGAGCGCTCACAATTTGATCTCGA	44	0.60274
3	GCCCAATTGTGAGCGGATAACAATTCCACGACTGGAATTGTTATCGGATAACAATTCTATCACGTATCCTCGGTTTATGCAGGCATGAATGTGGTCTTACTGTCGGTTGTGAGCGGATAACAATAAAATGGATTGAAATTGTGAGCGCTCACAATTCTAGCAAAC	CATTAATTGTGAGCGGATAACAATTATATTTTTTAAATTGTTATCGGATAACAATTCACTACTTATTAATAAAAATTAAGTTATTTTTCTGACATCTTACTGTAGTTTGTGAGCGGATAACAATAAAATGGAACAAAATTGTGAGCGCTCACAATTTGATCTCGA	48	0.657534
4	CTCGTTGGGAAATTGTGAGCGGATAACAATTTCGCACGATAAATTGTTATCGGATAACAATTAGCATTTCCACCCCTAGCGTGCATACGTTGGGTGACTGGATGACTTCTAGTTGTGAGCGGATAACAATAAAATAAGATTAAATTGTGAGCGCTCACAATTAAA	TTTTTACAAAAATTGTGAGCGGATAACAATTAATATTTCAAAATTGTTATCGGATAACAATTTTTTCAAAACTTGCTTACAGTCGAAAATAAAAGACTCCTATGACTTTTTTTTGTGAGCGGATAACAATAAAATAGAATGAAATTGTGAGCGCTCACAATTCTT	48	0.657534
5	CGGACTGCGAAATTGTGAGCGGATAACAATTCAGACGTGGAAATTGTTATCGGATAACAATTCTATATCAATAATCCGGGAAGCCAAGCATGAAGACAGGTATGACTGTCGATTGTGAGCGGATAACAATAAAATCGCCGGAAATTGTGAGCGCTCACAATTCCG	TTTTTACAAAAATTGTGAGCGGATAACAATTAATATTTCAAAATTGTTATCGGATAACAATTTTTTCAAAACTTGCTTACAGTCGAAAATAAAAGACTCCTATGACTTTTTTTTGTGAGCGGATAACAATAAAATAGAATGAAATTGTGAGCGCTCACAATTCTT	44	0.60274
6	GTTGAATGGCAATTGTGAGCGGATAACAATTCTCATTTTCTAATTGTTATCGGATAACAATTCTACCGTGTGCGGCTACGGAAAACGCTATATCGAACCATATGACTTCTCGTTGTGAGCGGATAACAATAAAATTGCCACAAATTGTGAGCGCTCACAATTGCG	TTTTTACAAAAATTGTGAGCGGATAACAATTAATATTTCAAAATTGTTATCGGATAACAATTTTTTCAAAACTTGCTTACAGTCGAAAATAAAAGACTCCTATGACTTTTTTTTGTGAGCGGATAACAATAAAATAGAATGAAATTGTGAGCGCTCACAATTCTT	47	0.643836
7	TAAGACCGGGAATTGTGAGCGGATAACAATTTATATCGGGAAATTGTTATCGGATAACAATTAAGCTTCAATGTCGCACCCGGGGCAGGACAAATTGAAACATGAGCCAACCTTGTGAGCGGATAACAATAAAATTGGTCGAAATTGTGAGCGCTCACAATTTCC	AATTCCAAAAAATTGTGAGCGGATAACAATTTCAGAAGATGAATTGTTATCGGATAACAATTCTTTAGAAAGTCAATATTTAACAGTAAAATATGAGCAATAAGAGCCAAATTTGTGAGCGGATAACAATAAAATGAAGTCAAATTGTGAGCGCTCACAATTTTA	45	0.616438
8	ACTATGCTGAAATTGTGAGCGGATAACAATTGAGGTAGAGAAATTGTTATCGGATAACAATTTGTCGAGGCACTGTGGATTATTCTGCATGTTACTCGAGGGAGAGCCAAAGTTGTGAGCGGATAACAATAAAATAGTGTAAAATTGTGAGCGCTCACAATTCCA	AATTCCAAAAAATTGTGAGCGGATAACAATTTCAGAAGATGAATTGTTATCGGATAACAATTCTTTAGAAAGTCAATATTTAACAGTAAAATATGAGCAATAAGAGCCAAATTTGTGAGCGGATAACAATAAAATGAAGTCAAATTGTGAGCGCTCACAATTTTA	44	0.60274
9	AGCATAGTAAAATTGTGAGCGGATAACAATTAGAAGATCAAAATTGTTATCGGATAACAATTGCAGTACGTACTATCAAGATGCTGGACGATGTTGCTCAGTCGAGCCAGTCTTGTGAGCGGATAACAATAAAATACTCATAAATTGTGAGCGCTCACAATTGGA	AATTCCAAAAAATTGTGAGCGGATAACAATTTCAGAAGATGAATTGTTATCGGATAACAATTCTTTAGAAAGTCAATATTTAACAGTAAAATATGAGCAATAAGAGCCAAATTTGTGAGCGGATAACAATAAAATGAAGTCAAATTGTGAGCGCTCACAATTTTA	46	0.630137
10	CCTTCCTCCAAATTGTGAGCGGATAACAATTGTCTGGCCTAAATTGTTATCGGATAACAATTGCTCCGTGCCGCACGCTTTCTAAGGCTGAAATTGCCTTGCCCATTTCATATTGTGAGCGGATAACAATATAATAATCCGAAATTGTGAGCGCTCACAATTTGA	ATGCTGTGTAAATTGTGAGCGGATAACAATTCATTTAAAATAATTGTTATCGGATAACAATTCTATATTTGTTTAGGGATACACTATTATTAACAATATTCTATACTTCATATTGTGAGCGGATAACAATATAATATTTTTAAATTGTGAGCGCTCACAATTTTT	52	0.712329
11	TCCGCCGTCCAATTGTGAGCGGATAACAATTGCCATGGCCTAATTGTTATCGGATAACAATTGACTCCTGTAGTATCCTCTGGGATCACGGCGTGTGGTTCCGCATTTCATATTGTGAGCGGATAACAATATAATCTACCAAAATTGTGAGCGCTCACAATTTAC	ATGCTGTGTAAATTGTGAGCGGATAACAATTCATTTAAAATAATTGTTATCGGATAACAATTCTATATTTGTTTAGGGATACACTATTATTAACAATATTCTATACTTCATATTGTGAGCGGATAACAATATAATATTTTTAAATTGTGAGCGCTCACAATTTTT	50	0.684932
12	CTTACAACGTAATTGTGAGCGGATAACAATTTTCAATCGCGAATTGTTATCGGATAACAATTTTGTGTTTTTATAATCGCTGACACGTACATTTCTGATAGGTATTTTCATATTGTGAGCGGATAACAATATAATCCACCTAAATTGTGAGCGCTCACAATTTTG	ATGCTGTGTAAATTGTGAGCGGATAACAATTCATTTAAAATAATTGTTATCGGATAACAATTCTATATTTGTTTAGGGATACACTATTATTAACAATATTCTATACTTCATATTGTGAGCGGATAACAATATAATATTTTTAAATTGTGAGCGCTCACAATTTTT	43	0.589041
13	TGCCGAGGTTAATTGTGAGCGGATAACAATTCAAGAGAGCGAATTGTTATCGGATAACAATTTAATTGCTTTTATAACCTTGAAAGCCAGGAGGCTGCCAAGTTTATAAGGATTGTGAGCGGATAACAATAAAATCCATCTAAATTGTGAGCGCTCACAATTTTG	ACACACTAAAAATTGTGAGCGGATAACAATTTACTAACCATAATTGTTATCGGATAACAATTACATAACTATTTACAATAACATAGTATTAAGTTTTTCTATTTTATATACTTTGTGAGCGGATAACAATAAAATATGTTTAAATTGTGAGCGCTCACAATTGCG	49	0.671233
14	GCAGGTGTAAAATTGTGAGCGGATAACAATTCTGAAACAGAAATTGTTATCGGATAACAATTCGCGAAGTCCCGGACCCCGCAGCGTCCATCTTGGCGGCCCTTTATAACCATTGTGAGCGGATAACAATAAAATACAACCAAATTGTGAGCGCTCACAATTACA	ACACACTAAAAATTGTGAGCGGATAACAATTTACTAACCATAATTGTTATCGGATAACAATTACATAACTATTTACAATAACATAGTATTAAGTTTTTCTATTTTATATACTTTGTGAGCGGATAACAATAAAATATGTTTAAATTGTGAGCGCTCACAATTGCG	51	0.69863
15	GATCCGAACCAATTGTGAGCGGATAACAATTAATTCGAATTAATTGTTATCGGATAACAATTATCCCCAGGGGTGTGGCATGGGCGTCATGACCCTACGGTTTTTATATTTTTTGTGAGCGGATAACAATAAAATGTCTGGAAATTGTGAGCGCTCACAATTGGC	ACACACTAAAAATTGTGAGCGGATAACAATTTACTAACCATAATTGTTATCGGATAACAATTACATAACTATTTACAATAACATAGTATTAAGTTTTTCTATTTTATATACTTTGTGAGCGGATAACAATAAAATATGTTTAAATTGTGAGCGCTCACAATTGCG	50	0.684932
16	CAAAGATAATTGTGAGCGGATAACAATTTCGCACTCTGAATTGTTATCGGATAACAATTGAAGTAGACGGTTCGAGCGAAAACATCCTACTTACTCTTTGTCAAAAACGTTGTGAGCGGATAACAATAAAATTAATACAAATTGTGAGCGCTCACAATTGCGAGA	AATTTTAAATTGTGAGCGGATAACAATTCCACGTTTAAAATTGTTATCGGATAACAATTATAACGAATATGGCTCGAAAAAAGGCGAATTCACAATTTTGTCATAGATTTTGTGAGCGGATAACAATAAAATCAAACAAAATTGTGAGCGCTCACAATTTAATGA	41	0.561644
17	ATCACTCAATTGTGAGCGGATAACAATTGTTTTCCACAAATTGTTATCGGATAACAATTGATAGCCAACTTGCTCCTTCGGTAAAACCAGGTCGTAATTGTCATGAATATTGTGAGCGGATAACAATAAAATTTAATTAAATTGTGAGCGCTCACAATTCATGTG	AATTTTAAATTGTGAGCGGATAACAATTCCACGTTTAAAATTGTTATCGGATAACAATTATAACGAATATGGCTCGAAAAAAGGCGAATTCACAATTTTGTCATAGATTTTGTGAGCGGATAACAATAAAATCAAACAAAATTGTGAGCGCTCACAATTTAATGA	44	0.60274
18	CGGCACTAATTGTGAGCGGATAACAATTCTAATTGAAGAATTGTTATCGGATAACAATTGGCGGTCGAGGGCGGGCCACTCACTCATTCATCGAGTATTGTCAGAGAGATTGTGAGCGGATAACAATAAAATGGAACCAAATTGTGAGCGCTCACAATTGTTGAA	AATTTTAAATTGTGAGCGGATAACAATTCCACGTTTAAAATTGTTATCGGATAACAATTATAACGAATATGGCTCGAAAAAAGGCGAATTCACAATTTTGTCATAGATTTTGTGAGCGGATAACAATAAAATCAAACAAAATTGTGAGCGCTCACAATTTAATGA	46	0.630137
19	GTGAATTGTGAGCGGATAACAATTTCGATGGGATAATTGTTATCGGATAACAATTCTAAGATGTTATTCGCACAAGTGCTTTGATGCTACGCACTGGTATTGAGATTGTGAGCGGATAACAATAATCTACACGAAAATTGTGAGCGCTCACAATTTAGATCGAAG	AGCAATTGTGAGCGGATAACAATTCTTCCTTCGTAATTGTTATCGGATAACAATTCTTGCAAAACGATTAACGTTTATATCATCAAACTCAAGGTTAAGTTGAGATTGTGAGCGGATAACAATAATCTATTCACAAATTGTGAGCGCTCACAATTGGACTATGTT	47	0.643836
20	CATAATTGTGAGCGGATAACAATTTTAGGACACTAATTGTTATCGGATAACAATTTTATAGACCGCCACAGCGAGCTACGTCCCCTAATCGACGAACAATTGAGATTGTGAGCGGATAACAATAATCTCGACTAAAATTGTGAGCGCTCACAATTGTTGGATCGT	AGCAATTGTGAGCGGATAACAATTCTTCCTTCGTAATTGTTATCGGATAACAATTCTTGCAAAACGATTAACGTTTATATCATCAAACTCAAGGTTAAGTTGAGATTGTGAGCGGATAACAATAATCTATTCACAAATTGTGAGCGCTCACAATTGGACTATGTT	46	0.630137
21	TGAAATTGTGAGCGGATAACAATTATCGAACTGAAATTGTTATCGGATAACAATTATGAAACGCTCCTCTGCCTGCTAGCATGAGCCCATCTATGATGCTTGAGATTGTGAGCGGATAACAATAATCTAGAGTAAAATTGTGAGCGCTCACAATTTCCCGCGGCG	AGCAATTGTGAGCGGATAACAATTCTTCCTTCGTAATTGTTATCGGATAACAATTCTTGCAAAACGATTAACGTTTATATCATCAAACTCAAGGTTAAGTTGAGATTGTGAGCGGATAACAATAATCTATTCACAAATTGTGAGCGCTCACAATTGGACTATGTT	47	0.643836
22	GTCCGGAATTGTGAGCGGATAACAATTATGCAGATGTAATTGTTATCGGATAACAATTACTTATACATCATTTGCCCAGTACGTAAAAACTATTTATTGATCAAGTCCTTGTGAGCGGATAACAATACAATGCGTCAAAATTGTGAGCGCTCACAATTACCTCAA	AATTGCAATTGTGAGCGGATAACAATTATGCCCGGGCAATTGTTATCGGATAACAATTGACCAGAAGGAAGCCCGCGAAGAAATTTGCGGGCTTTTTTGATCGTTCCGTTGTGAGCGGATAACAATACAATAAAGCTAAATTGTGAGCGCTCACAATTGATTCAA	46	0.630137
23	AGCAAGAATTGTGAGCGGATAACAATTGGCAAGTTGCAATTGTTATCGGATAACAATTCGCGCTCTAGATTGTTGATACTAGCAAGTCGACATGTATTGATCTTCCGATTGTGAGCGGATAACAATACAATCGCTGTAAATTGTGAGCGCTCACAATTTAATGTC	AATTGCAATTGTGAGCGGATAACAATTATGCCCGGGCAATTGTTATCGGATAACAATTGACCAGAAGGAAGCCCGCGAAGAAATTTGCGGGCTTTTTTGATCGTTCCGTTGTGAGCGGATAACAATACAATAAAGCTAAATTGTGAGCGCTCACAATTGATTCAA	47	0.643836
24	TTAGCCAATTGTGAGCGGATAACAATTGACCCATTTTAATTGTTATCGGATAACAATTCCGCAGGGATCATAGCTCCCACGGATTTACATTAACGATTGATCCCGGAGTTGTGAGCGGATAACAATACAATTGCGGAAAATTGTGAGCGCTCACAATTCGGACCA	AATTGCAATTGTGAGCGGATAACAATTATGCCCGGGCAATTGTTATCGGATAACAATTGACCAGAAGGAAGCCCGCGAAGAAATTTGCGGGCTTTTTTGATCGTTCCGTTGTGAGCGGATAACAATACAATAAAGCTAAATTGTGAGCGCTCACAATTGATTCAA	50	0.684932
25	CAAATTGTGAGCGGATAACAATTTCTGGGGAACAATTGTTATCGGATAACAATTGATCGGCGCTAAGGTACCAACGTCACTCCATCCCGATGTTCATTCGCCTGTTGTGAGCGGATAACAAAATACTGGCAAAAAATTGTGAGCGCTCACAATTAGATTGTAACA	AAAATTGTGAGCGGATAACAATTTTATTACGCAAATTGTTATCGGATAACAATTGTTGTGCGTTTTTTATTTGTTTTGATATAAAGCTATTATTCATTAGATTTTTGTGAGCGGATAACAAAATACTTTTACTAAATTGTGAGCGCTCACAATTAAAACAAGAAA	49	0.671233
26	GGAATTGTGAGCGGATAACAATTTGTTTCCCAAAATTGTTATCGGATAACAATTGCAGAGGTGCGTGGAGCGTTTTCTTTGCGGGAGGAAGATTCATTCTATCGTTGTGAGCGGATAACAAAATACTTCGATGAAATTGTGAGCGCTCACAATTGAGCGAACTAG	AAAATTGTGAGCGGATAACAATTTTATTACGCAAATTGTTATCGGATAACAATTGTTGTGCGTTTTTTATTTGTTTTGATATAAAGCTATTATTCATTAGATTTTTGTGAGCGGATAACAAAATACTTTTACTAAATTGTGAGCGCTCACAATTAAAACAAGAAA	45	0.616438
27	TAAATTGTGAGCGGATAACAATTACAAATTTCCAATTGTTATCGGATAACAATTTTTGGATTCGTGGTGCTCCCGCAAAGAGCCGGGGCGGCTTCATTGATCGTTTGTGAGCGGATAACAAAATACTGTTACAAAATTGTGAGCGCTCACAATTCTAGACAGACC	AAAATTGTGAGCGGATAACAATTTTATTACGCAAATTGTTATCGGATAACAATTGTTGTGCGTTTTTTATTTGTTTTGATATAAAGCTATTATTCATTAGATTTTTGTGAGCGGATAACAAAATACTTTTACTAAATTGTGAGCGCTCACAATTAAAACAAGAAA	45	0.616438
28	ATCAAATTGTGAGCGGATAACAATTTAACAAGTCGAATTGTTATCGGATAACAATTTCTCTACGACGCTGGTCTTACGCATTTCAACGCAGGGACACCTTTTGTAATTGTGAGCGGATAACAATAAAATGGTGTAAAATTGTGAGCGCTCACAATTCTCATGTAC	ATTAAATTGTGAGCGGATAACAATTTATAAATCTAAATTGTTATCGGATAACAATTTAAAGAAGATAAGAAGGAAAAATATTTGGTCAAAATATATGAATTTGTAATTGTGAGCGGATAACAATAAAATATTATTAAATTGTGAGCGCTCACAATTAAATTGAAA	46	0.630137
29	TCCAAATTGTGAGCGGATAACAATTGTGACTGTACAATTGTTATCGGATAACAATTTTTGTGGAGTCGCTGTTCGACCGACCCTGCGGAGCCCAGTACATTTGTAATTGTGAGCGGATAACAATAAAATCACAACAAATTGTGAGCGCTCACAATTGGGAAGACC	ATTAAATTGTGAGCGGATAACAATTTATAAATCTAAATTGTTATCGGATAACAATTTAAAGAAGATAAGAAGGAAAAATATTTGGTCAAAATATATGAATTTGTAATTGTGAGCGGATAACAATAAAATATTATTAAATTGTGAGCGCTCACAATTAAATTGAAA	52	0.712329
30	ATGAAATTGTGAGCGGATAACAATTAATGCGACTGAATTGTTATCGGATAACAATTCGTTCTCGGCGAGCCATCAGCGACAATAAAATAATCCATAGGGGTTGTAATTGTGAGCGGATAACAATAAAATTTCTAAAAATTGTGAGCGCTCACAATTGCCCACGCA	ATTAAATTGTGAGCGGATAACAATTTATAAATCTAAATTGTTATCGGATAACAATTTAAAGAAGATAAGAAGGAAAAATATTTGGTCAAAATATATGAATTTGTAATTGTGAGCGGATAACAATAAAATATTATTAAATTGTGAGCGCTCACAATTAAATTGAAA	48	0.657534
31	TGTCCGCGGAATTGTGAGCGGATAACAATTCCTCCCCATCAATTGTTATCGGATAACAATTGCCGGAGTCCTACCACGTGCCAATATGTTACAACCTTACACGGTGCGCCATTGTGAGCGGATAACAATATGATTGCGGGAAATTGTGAGCGCTCACAATTAGCC	AAGACAGAAAATTGTGAGCGGATAACAATTTAGCTCAAAAAATTGTTATCGGATAACAATTAAATGAGCAGGCTGGCAATCAAAACTGTTTTTATCGGGAGATTAGCGCCATTGTGAGCGGATAACAATATGATTCATTGAAATTGTGAGCGCTCACAATTTAAT	50	0.684932
32	AAAGGTTTCAATTGTGAGCGGATAACAATTGTATCAAGCCAATTGTTATCGGATAACAATTTGTTTTCGCGGCGTGCTATCTTCTGTTGCGCCCCCCAATTCAGGGCGCCATTGTGAGCGGATAACAATATGATACGATTAAATTGTGAGCGCTCACAATTGAGT	AAGACAGAAAATTGTGAGCGGATAACAATTTAGCTCAAAAAATTGTTATCGGATAACAATTAAATGAGCAGGCTGGCAATCAAAACTGTTTTTATCGGGAGATTAGCGCCATTGTGAGCGGATAACAATATGATTCATTGAAATTGTGAGCGCTCACAATTTAAT	44	0.60274
33	AGCCGCCTGAATTGTGAGCGGATAACAATTCGACGGGCGCAATTGTTATCGGATAACAATTGCGTACCATTGTCCGGACAGTGTCGAAAGCTGACTGTGTTATAAGCGCCATTGTGAGCGGATAACAATATGATACGTGAAAATTGTGAGCGCTCACAATTATAG	AAGACAGAAAATTGTGAGCGGATAACAATTTAGCTCAAAAAATTGTTATCGGATAACAATTAAATGAGCAGGCTGGCAATCAAAACTGTTTTTATCGGGAGATTAGCGCCATTGTGAGCGGATAACAATATGATTCATTGAAATTGTGAGCGCTCACAATTTAAT	49	0.671233
34	GGAACCCGAAATTGTGAGCGGATAACAATTAGTTCTTAGCAATTGTTATCGGATAACAATTTCACGTCACTGTAATCCCTTGTGAAAGGTCCACTAGTCACTCCTCCCCACTTGTGAGCGGATAACAATAAACTTGGGGTAAATTGTGAGCGCTCACAATTTACA	GTCCATATAAATTGTGAGCGGATAACAATTCCGATCCGGCAATTGTTATCGGATAACAATTAGTCCATCCGGCATTTCCCTCCCCCTGGTTTATAAAATGTTTATCCCCACTTGTGAGCGGATAACAATAAACTGTCCATAAATTGTGAGCGCTCACAATTGATG	48	0.657534
35	TTAGGATGAAATTGTGAGCGGATAACAATTAAGAACACTTAATTGTTATCGGATAACAATTGGGATCATTGGGCCATATTCTTTTACCCATTGATCCGCTTGCATCCCCAATTGTGAGCGGATAACAATAAACTTCGTCTAAATTGTGAGCGCTCACAATTGCTA	GTCCATATAAATTGTGAGCGGATAACAATTCCGATCCGGCAATTGTTATCGGATAACAATTAGTCCATCCGGCATTTCCCTCCCCCTGGTTTATAAAATGTTTATCCCCACTTGTGAGCGGATAACAATAAACTGTCCATAAATTGTGAGCGCTCACAATTGATG	43	0.589041
36	GCCGCATGCAATTGTGAGCGGATAACAATTTGTTATATTGAATTGTTATCGGATAACAATTTCCAGATTATAGATGCATCAGACTGAGGCGTGCTCGGGTACGGTCCCCAGTTGTGAGCGGATAACAATAAACTCCTGGCAAATTGTGAGCGCTCACAATTTCTT	GTCCATATAAATTGTGAGCGGATAACAATTCCGATCCGGCAATTGTTATCGGATAACAATTAGTCCATCCGGCATTTCCCTCCCCCTGGTTTATAAAATGTTTATCCCCACTTGTGAGCGGATAACAATAAACTGTCCATAAATTGTGAGCGCTCACAATTGATG	53	0.726027
37	GCGCTTCTAAATTGTGAGCGGATAACAATTGGTCAGTAACAATTGTTATCGGATAACAATTGAGGTGTAGCCATTATGAAATCAATGTGCCCGAGACCGCAGTTGTAAAAGTTGTGAGCGGATAACAATATATTAGGCGGAAATTGTGAGCGCTCACAATTTGAA	TTATAAAGGAATTGTGAGCGGATAACAATTCATAAAGTAAAATTGTTATCGGATAACAATTAACTTAATAGAGTAATGACTTTTGGAAAACATTATGTACTTTTGTAACATTTGTGAGCGGATAACAATATATTATAGATAAATTGTGAGCGCTCACAATTAATC	53	0.726027
38	TTTAGATACAATTGTGAGCGGATAACAATTCATCCGTACCAATTGTTATCGGATAACAATTTGGTGTACACACTGGCGCCTATAGCAACCCATCCTTTGACTTTGTAATCTTTGTGAGCGGATAACAATATATTATCACTAAATTGTGAGCGCTCACAATTAATG	TTATAAAGGAATTGTGAGCGGATAACAATTCATAAAGTAAAATTGTTATCGGATAACAATTAACTTAATAGAGTAATGACTTTTGGAAAACATTATGTACTTTTGTAACATTTGTGAGCGGATAACAATATATTATAGATAAATTGTGAGCGCTCACAATTAATC	38	0.520548
39	GAAATCCCGAATTGTGAGCGGATAACAATTTCTTCTCCCGAATTGTTATCGGATAACAATTTTATAGTTGGACTCCCCCATATGGACCACTCTACAACGGTTTTGTAAAGGTTGTGAGCGGATAACAATATATTCGACCTAAATTGTGAGCGCTCACAATTCACC	TTATAAAGGAATTGTGAGCGGATAACAATTCATAAAGTAAAATTGTTATCGGATAACAATTAACTTAATAGAGTAATGACTTTTGGAAAACATTATGTACTTTTGTAACATTTGTGAGCGGATAACAATATATTATAGATAAATTGTGAGCGCTCACAATTAATC	48	0.657534
40	GGTACAGAATTGTGAGCGGATAACAATTGACCCTCTCCAATTGTTATCGGATAACAATTGAGTGCAGATAAGTTGATGCCGAATCACTGTACGAGCCTGAAACTCGTGTTTGTGAGCGGATAACAACGAACTCAGGTAAAATTGTGAGCGCTCACAATTCGCATT	GGATCAAAATTGTGAGCGGATAACAATTGCTGATAGCCAATTGTTATCGGATAACAATTTATTCTTTCCCGTCGCGCTGAGTCAGGCTTTTATGGTCTGAAACCCAATTTTGTGAGCGGATAACAACGAACTGTCCGAAAATTGTGAGCGCTCACAATTCCGGTC	43	0.589041
41	AGCTACGAATTGTGAGCGGATAACAATTCTACCCGCATAATTGTTATCGGATAACAATTTGTCTGGAAAGGGGGGAGAACCCGCGAGACTACTTGTCTGAAATAAAATATTGTGAGCGGATAACAACGAACTCTGCCCAAATTGTGAGCGCTCACAATTGCCCAC	GGATCAAAATTGTGAGCGGATAACAATTGCTGATAGCCAATTGTTATCGGATAACAATTTATTCTTTCCCGTCGCGCTGAGTCAGGCTTTTATGGTCTGAAACCCAATTTTGTGAGCGGATAACAACGAACTGTCCGAAAATTGTGAGCGCTCACAATTCCGGTC	46	0.630137
42	GAGGATAAATTGTGAGCGGATAACAATTAGTATCCACGAATTGTTATCGGATAACAATTACCTCTGATAATGAGACAGTTATCCCTGAAGACACCACTGAAAAGGCATTTTGTGAGCGGATAACAACGAACTTGCGTAAAATTGTGAGCGCTCACAATTTGTATT	GGATCAAAATTGTGAGCGGATAACAATTGCTGATAGCCAATTGTTATCGGATAACAATTTATTCTTTCCCGTCGCGCTGAGTCAGGCTTTTATGGTCTGAAACCCAATTTTGTGAGCGGATAACAACGAACTGTCCGAAAATTGTGAGCGCTCACAATTCCGGTC	50	0.684932
43	AAGAATTGTGAGCGGATAACAATTCTCGCAGACTAATTGTTATCGGATAACAATTCCGCTATCCGTCGTAGTACCATCTCTCCCATCACCGACATTGCCTCCCGATTGTGAGCGGATAACAAAATAATTAACTGAAATTGTGAGCGCTCACAATTACACGGGGGG	TGAAATTGTGAGCGGATAACAATTTACGAAACACAATTGTTATCGGATAACAATTCTACGCCCTCCCTACCCATTTCCCTGCAAATCCCCTAAAAATCCTCCCGCTTGTGAGCGGATAACAAAATAATACAGGTAAATTGTGAGCGCTCACAATTGGGGATAAAT	47	0.643836
44	CCGAATTGTGAGCGGATAACAATTTGTGGAATCGAATTGTTATCGGATAACAATTATCGTGATAGGTTAAGCCGAATCGACTGCATGGCGAAGGATTTCTCCCGATTGTGAGCGGATAACAAAATAATGGTCAAAAATTGTGAGCGCTCACAATTCTAATGATAC	TGAAATTGTGAGCGGATAACAATTTACGAAACACAATTGTTATCGGATAACAATTCTACGCCCTCCCTACCCATTTCCCTGCAAATCCCCTAAAAATCCTCCCGCTTGTGAGCGGATAACAAAATAATACAGGTAAATTGTGAGCGCTCACAATTGGGGATAAAT	49	0.671233
45	GAGAATTGTGAGCGGATAACAATTCAGTACAGAGAATTGTTATCGGATAACAATTTGACACCAATTCTTTTACCGATTATACGAGTTGTTGGCCGAACCTCCCGCTTGTGAGCGGATAACAAAATAATACTACCAAATTGTGAGCGCTCACAATTTATGTTCACG	TGAAATTGTGAGCGGATAACAATTTACGAAACACAATTGTTATCGGATAACAATTCTACGCCCTCCCTACCCATTTCCCTGCAAATCCCCTAAAAATCCTCCCGCTTGTGAGCGGATAACAAAATAATACAGGTAAATTGTGAGCGCTCACAATTGGGGATAAAT	44	0.60274
46	TCGGAATTGTGAGCGGATAACAATTGACGACCCCCAATTGTTATCGGATAACAATTGCTACAGTGATACATATCGATCAGTTTAAGCTAGTGATGATACTAGGCTCTTGTGAGCGGATAACAATATCATCATAAAAAATTGTGAGCGCTCACAATTAGCAGGAGA	ATTGAATTGTGAGCGGATAACAATTAAACGTAAGTAATTGTTATCGGATAACAATTATATATTTATTACATTTGCGGAAGAATCTTGAATTTTAAATTATAGGCTATTGTGAGCGGATAACAATATCATTCAACGAAATTGTGAGCGCTCACAATTTTAATCATT	46	0.630137
47	CACGAATTGTGAGCGGATAACAATTGGGAAATATTAATTGTTATCGGATAACAATTTGTTGACGAACGAAGATTAGAATAAACTTTCGGTTGGCTGAATTAGGCTGTTGTGAGCGGATAACAATATCATGGGGGGAAATTGTGAGCGCTCACAATTTATGGCAGC	ATTGAATTGTGAGCGGATAACAATTAAACGTAAGTAATTGTTATCGGATAACAATTATATATTTATTACATTTGCGGAAGAATCTTGAATTTTAAATTATAGGCTATTGTGAGCGGATAACAATATCATTCAACGAAATTGTGAGCGCTCACAATTTTAATCATT	49	0.671233
48	GATGAATTGTGAGCGGATAACAATTCGGAATCTCTAATTGTTATCGGATAACAATTGCGCGGCCCGAGGTCTGCGTTCAGATAAACCTTAGCTTTTTCATAGGCTCTTGTGAGCGGATAACAATATCATGAGGAGAAATTGTGAGCGCTCACAATTACTTTGTGG	ATTGAATTGTGAGCGGATAACAATTAAACGTAAGTAATTGTTATCGGATAACAATTATATATTTATTACATTTGCGGAAGAATCTTGAATTTTAAATTATAGGCTATTGTGAGCGGATAACAATATCATTCAACGAAATTGTGAGCGCTCACAATTTTAATCATT	52	0.712329

## Sheet: Dox-inducible promoters-3tetO
Sequence_name	Artificial sequence oligos	Template sequence	Flanking_edit distance	edit distance_percentage
1	CTGACCTGTCCCTATCAGTGATAGAGAAGGGAAGGGACGGGTTTCCCTATCAGTGATAGAGAGTGTCTCAACTACAGGATCCCTATCAGTGATAGAGAGACGATGGTAT	GAGTTTACTCCCTATCAGTGATAGAGAACGTATGTCGAGTTTATCCCTATCAGTGATAGAGAACGTATGTCGAGTTTACTCCCTATCAGTGATAGAGAACGTATGTCGA	33	0.634615
2	GTGCCCTTTCCCTATCAGTGATAGAGACGGGAACCAACGGTGTTCCCTATCAGTGATAGAGAGTGAGGGGCCCTTCTAGTCCCTATCAGTGATAGAGAAGCGTCCCAAT	GAGTTTACTCCCTATCAGTGATAGAGAACGTATGTCGAGTTTATCCCTATCAGTGATAGAGAACGTATGTCGAGTTTACTCCCTATCAGTGATAGAGAACGTATGTCGA	35	0.673077
3	GCCCCGGGTCCCTATCAGTGATAGAGAAGGCAAGTGAAGCACCTCCCTATCAGTGATAGAGAAGGAGGCGATCGCGATGTCCCTATCAGTGATAGAGAGTCTTCCTTAC	GAGTTTACTCCCTATCAGTGATAGAGAACGTATGTCGAGTTTATCCCTATCAGTGATAGAGAACGTATGTCGAGTTTACTCCCTATCAGTGATAGAGAACGTATGTCGA	35	0.673077
4	CCGATTGGTCCCTATCAGTGATAGAGACGGCAGGAACCGTAACTCCCTATCAGTGATAGAGAAGGATGAGGTGACGAAGTCCCTATCAGTGATAGAGAAGCTACAAACT	GAGTTTACTCCCTATCAGTGATAGAGAACGTATGTCGAGTTTATCCCTATCAGTGATAGAGAACGTATGTCGAGTTTACTCCCTATCAGTGATAGAGAACGTATGTCGA	34	0.653846
5	AAGCCCGATCCCTATCAGTGATAGAGATGTCACCTGACGGAATTCCCTATCAGTGATAGAGAGGAACGGACACCCCCATTCCCTATCAGTGATAGAGAAAAAAGAAAAC	GAGTTTACTCCCTATCAGTGATAGAGAACGTATGTCGAGTTTATCCCTATCAGTGATAGAGAACGTATGTCGAGTTTACTCCCTATCAGTGATAGAGAACGTATGTCGA	37	0.711538
6	CCGCCTGTTCCCTATCAGTGATAGAGAAGGGATGTCTCTGGATTCCCTATCAGTGATAGAGAGAGACTGAGGCCCATGGTCCCTATCAGTGATAGAGACGGAGGACATG	GAGTTTACTCCCTATCAGTGATAGAGAACGTATGTCGAGTTTATCCCTATCAGTGATAGAGAACGTATGTCGAGTTTACTCCCTATCAGTGATAGAGAACGTATGTCGA	33	0.634615
7	CCAGTCTCTCCCTATCAGTGATAGAGAAATAACCAGAAACGATTCCCTATCAGTGATAGAGAGGTCCTCAACAACCAACTCCCTATCAGTGATAGAGAGGAATGCACCT	GAGTTTACTCCCTATCAGTGATAGAGAACGTATGTCGAGTTTATCCCTATCAGTGATAGAGAACGTATGTCGAGTTTACTCCCTATCAGTGATAGAGAACGTATGTCGA	34	0.653846
8	CTCACCGTTCCCTATCAGTGATAGAGAATGTAACCTTACCGTTTCCCTATCAGTGATAGAGAGGGAGGGGAGGGCCCATTCCCTATCAGTGATAGAGAATATACGACCC	GAGTTTACTCCCTATCAGTGATAGAGAACGTATGTCGAGTTTATCCCTATCAGTGATAGAGAACGTATGTCGAGTTTACTCCCTATCAGTGATAGAGAACGTATGTCGA	36	0.692308
9	TCCACCGGTCCCTATCAGTGATAGAGACGGCAGGTAACGCACCTCCCTATCAGTGATAGAGAAGGAGGAGACGTCTATGTCCCTATCAGTGATAGAGAGTCGTCCCGAT	GAGTTTACTCCCTATCAGTGATAGAGAACGTATGTCGAGTTTATCCCTATCAGTGATAGAGAACGTATGTCGAGTTTACTCCCTATCAGTGATAGAGAACGTATGTCGA	35	0.673077
10	CCGACTGGTCCCTATCAGTGATAGAGACGGCAGGTGACGCAACTCCCTATCAGTGATAGAGAAGGAGGCGATACGGAAGTCCCTATCAGTGATAGAGAAGCTCCCAAAT	GAGTTTACTCCCTATCAGTGATAGAGAACGTATGTCGAGTTTATCCCTATCAGTGATAGAGAACGTATGTCGAGTTTACTCCCTATCAGTGATAGAGAACGTATGTCGA	35	0.673077
11	TCCGTCGGTCCCTATCAGTGATAGAGACGGCAGGTGACGCAACTCCCTATCAGTGATAGAGACGGACGCAATGACCAAGTCCCTATCAGTGATAGAGAATCAGCACAAC	GAGTTTACTCCCTATCAGTGATAGAGAACGTATGTCGAGTTTATCCCTATCAGTGATAGAGAACGTATGTCGAGTTTACTCCCTATCAGTGATAGAGAACGTATGTCGA	36	0.692308
12	TCGACTGTTCCCTATCAGTGATAGAGACGGCAGGTGACGCAACTCCCTATCAGTGATAGAGACGGACGGAATGCGCAAGTCCCTATCAGTGATAGAGACGCTGGAATAA	GAGTTTACTCCCTATCAGTGATAGAGAACGTATGTCGAGTTTATCCCTATCAGTGATAGAGAACGTATGTCGAGTTTACTCCCTATCAGTGATAGAGAACGTATGTCGA	36	0.692308
Randomly generated flanking sequences
1	AAGTCACTTCCCTATCAGTGATAGAGAATCCCACCTTAGAAACTCCCTATCAGTGATAGAGAGGTTTATTAATCATTGTTCCCTATCAGTGATAGAGAATTGGGATTTA	GAGTTTACTCCCTATCAGTGATAGAGAACGTATGTCGAGTTTATCCCTATCAGTGATAGAGAACGTATGTCGAGTTTACTCCCTATCAGTGATAGAGAACGTATGTCGA	33	0.634615
2	TCAGGTCGTCCCTATCAGTGATAGAGATTCCCATGCGGGGGCTTCCCTATCAGTGATAGAGAGTTGTACTGAACCTATGTCCCTATCAGTGATAGAGAATTAGGTGATC	GAGTTTACTCCCTATCAGTGATAGAGAACGTATGTCGAGTTTATCCCTATCAGTGATAGAGAACGTATGTCGAGTTTACTCCCTATCAGTGATAGAGAACGTATGTCGA	32	0.615385
3	GGGGAATCTCCCTATCAGTGATAGAGACATAAATGACGGCATTTCCCTATCAGTGATAGAGATACATCTGGTTCGCAACTCCCTATCAGTGATAGAGATTACCTCTGTG	GAGTTTACTCCCTATCAGTGATAGAGAACGTATGTCGAGTTTATCCCTATCAGTGATAGAGAACGTATGTCGAGTTTACTCCCTATCAGTGATAGAGAACGTATGTCGA	30	0.576923
4	GTAGAAGGTCCCTATCAGTGATAGAGATTTTGAGGACGCTCTTTCCCTATCAGTGATAGAGATGATACGGCTGGTCTAGTCCCTATCAGTGATAGAGACTGCTCAGTTT	GAGTTTACTCCCTATCAGTGATAGAGAACGTATGTCGAGTTTATCCCTATCAGTGATAGAGAACGTATGTCGAGTTTACTCCCTATCAGTGATAGAGAACGTATGTCGA	33	0.634615
5	GCGCCGCATCCCTATCAGTGATAGAGATCCTGGCCGGTCGTGTTCCCTATCAGTGATAGAGAGTGCGTTTCTAAAGAGTTCCCTATCAGTGATAGAGATCCTTGACAAT	GAGTTTACTCCCTATCAGTGATAGAGAACGTATGTCGAGTTTATCCCTATCAGTGATAGAGAACGTATGTCGAGTTTACTCCCTATCAGTGATAGAGAACGTATGTCGA	33	0.634615
6	TTAATAACTCCCTATCAGTGATAGAGAGGTATGTGAGCAGGGCTCCCTATCAGTGATAGAGACTTTAGGCTGTTCGACTTCCCTATCAGTGATAGAGAGGGCGACTCCC	GAGTTTACTCCCTATCAGTGATAGAGAACGTATGTCGAGTTTATCCCTATCAGTGATAGAGAACGTATGTCGAGTTTACTCCCTATCAGTGATAGAGAACGTATGTCGA	32	0.615385
7	TTATTTCCTCCCTATCAGTGATAGAGATGAAACCGGTCTGCGCTCCCTATCAGTGATAGAGACTTGCGTCGACGTCCCGTCCCTATCAGTGATAGAGAAATCTACCTAT	GAGTTTACTCCCTATCAGTGATAGAGAACGTATGTCGAGTTTATCCCTATCAGTGATAGAGAACGTATGTCGAGTTTACTCCCTATCAGTGATAGAGAACGTATGTCGA	32	0.615385
8	CCTGAGTTTCCCTATCAGTGATAGAGACTGCTTTCGTGACATTTCCCTATCAGTGATAGAGATCGCCCTGCAAGCTGGATCCCTATCAGTGATAGAGATTCGACCTGGC	GAGTTTACTCCCTATCAGTGATAGAGAACGTATGTCGAGTTTATCCCTATCAGTGATAGAGAACGTATGTCGAGTTTACTCCCTATCAGTGATAGAGAACGTATGTCGA	32	0.615385
9	GTGAATAGTCCCTATCAGTGATAGAGACCACTGCAGTAAAATCTCCCTATCAGTGATAGAGAATCTAAACGCGCATCGATCCCTATCAGTGATAGAGAGCGCTCAAGAA	GAGTTTACTCCCTATCAGTGATAGAGAACGTATGTCGAGTTTATCCCTATCAGTGATAGAGAACGTATGTCGAGTTTACTCCCTATCAGTGATAGAGAACGTATGTCGA	33	0.634615
10	TAAGCGTTTCCCTATCAGTGATAGAGACAAAGGCTCTGGGTGATCCCTATCAGTGATAGAGACCCTCGTCCTGCATACTTCCCTATCAGTGATAGAGAACGCGGTGCCC	GAGTTTACTCCCTATCAGTGATAGAGAACGTATGTCGAGTTTATCCCTATCAGTGATAGAGAACGTATGTCGAGTTTACTCCCTATCAGTGATAGAGAACGTATGTCGA	30	0.576923
11	CGCTATGGTCCCTATCAGTGATAGAGATATGTCCGGTACTACTTCCCTATCAGTGATAGAGATGCGCTAGAACGTGGAATCCCTATCAGTGATAGAGATGCACAATGAG	GAGTTTACTCCCTATCAGTGATAGAGAACGTATGTCGAGTTTATCCCTATCAGTGATAGAGAACGTATGTCGAGTTTACTCCCTATCAGTGATAGAGAACGTATGTCGA	34	0.653846
12	CCGTCAGGTCCCTATCAGTGATAGAGATATTCGACCAATATCGTCCCTATCAGTGATAGAGAGTACTGATTGCACCGAATCCCTATCAGTGATAGAGAGATACGCGATA	GAGTTTACTCCCTATCAGTGATAGAGAACGTATGTCGAGTTTATCCCTATCAGTGATAGAGAACGTATGTCGAGTTTACTCCCTATCAGTGATAGAGAACGTATGTCGA	35	0.673077

## Sheet: BLAST (E. coli promoters)
Sequence_name	Artificial sequence oligos	e-value
iGEM_Biobrick
1	TTGACGGCTAGCTCAGTCCTAGGTACAGTGCTAGC	31
2	TTTACAGCTAGCTCAGTCCTAGGTATTATGCTAGC	8.8
3	TTGACAGCTAGCTCAGTCCTAGGTACTGTGCTAGC	107
4	CTGATAGCTAGCTCAGTCCTAGGGATTATGCTAGC	107
5	TTGACAGCTAGCTCAGTCCTAGGTATTGTGCTAGC	107
6	TTTACGGCTAGCTCAGTCCTAGGTACTATGCTAGC	107
7	TTTACGGCTAGCTCAGTCCTAGGTATAGTGCTAGC	107
8	CTGACAGCTAGCTCAGTCCTAGGTATAATGCTAGC	375
9	TTTACAGCTAGCTCAGTCCTAGGGACTGTGCTAGC	8.8
10	TTTACGGCTAGCTCAGTCCTAGGTACAATGCTAGC	107
11	TTGACGGCTAGCTCAGTCCTAGGTATAGTGCTAGC	107
12	CTGATGGCTAGCTCAGTCCTAGGGATTATGCTAGC	107
13	TTTATGGCTAGCTCAGTCCTAGGTACAATGCTAGC	375
14	TTTATAGCTAGCTCAGCCCTTGGTACAATGCTAGC	31
15	TTGACAGCTAGCTCAGTCCTAGGGACTATGCTAGC	107
16	TTGACAGCTAGCTCAGTCCTAGGGATTGTGCTAGC	107
17	TTGACGGCTAGCTCAGTCCTAGGTATTGTGCTAGC	107
18	GCTAGCCCAAAAAAACGGTATGGAGAAACAGTAGAGAGTTGCGATAAAAAGCGTCAGGTAGGATCCGCTAATCTTATGGATAAAAATGCTATGGCATAGCAAAGTGTGACGCCGTGCAAATAATCAATGT	8e-56
19	TGTAAGTTTATACATAGGCGAGTACTCTGTTATGG	31
20	GGCACGTAAGAGGTTCCAACTTTCACCATAATGAAACA	4e-11
21	CATTATTGCAATTAATAAACAACTAACGGACAATTCTACCTAACA	1.3
22	TTGACAGCTAGCTCAGTCCTAGGTATAATGCTAGC	107
23	TTTACGGCTAGCTCAGTCCTAGGTATTATGCTAGC	107
24	GCAACCATTATCACCGCCAGAGGTAAAATAGTCAACACGCACGGTGTTA	7e-18
25	TCAGAAAATTATTTTAAATTTCCTCTTGTCAGGCCGGAATAACTCCCTATAATGCGCCA	3e-23
26	TTTACGGCTAGCTCAGCCCTAGGTATTATGCTAGC	107
27	TTGATGGCTAGCTCAGTCCTAGGTACAATGCTAGC	107
28	TAATCAGTATGACGAATACTTAAAATCGTCATACTTATTT	3e-13
29	CCGTGACGGATCCTGGTGCAAAACCTTTCGCGGTATGGCATGATAGCGCC	2e-11
30	TGGTGCAAAACCTTTCGCGGTATGGCATGATAGCGCCCGGAAGAGAGTCAATTCAGG	4e-22
31	TTAGGGCTTGACGGAAATAAAAGTATTGAGATTTTGTTCTTAATCAATATGTTATTTACCGTGACGAACTAATTGCTCGTG	7e-35
32	TATAAGATCATACGCCGTTATACGTTGTTTACGCTTTG	3e-12
33	TTTACACTTTATGCTTCCGGCTCGTATGTTGTGTGGAC	1e-11
34	TTTACACTTTATGCTTCCGGCTCGTATGGTGTGTGGAC	5e-10
35	TTTAATTATATATATATATATATATAATGGAAGCGTTTT	137
36	TTTAATTATATATATATATATATAATGGAAGCGTTTT	127
37	TTAATTTTTATTAATATATGTAAAATCCCCCCCCCCGAAAGCTTAAGAATATAATTGTAAGC	2.4
38	TTAATTTTTATTAATATATGTAAAATCCCCCCCCCCCCGAAAGCTTAAGAATATAATTGTAAGC	2.5
39	TTGACAATATATATATATATATAATGCTAGC	239
40	TTGACAATATATATATATATATATAATGCTAGC	25
41	TTGACAATATATATATATATATATATAATGCTAGC	8.8
42	TTGACAATATATATATATATATATATATAATGCTAGC	36
43	TTGACAATATATATATATATATATATATATAATGCTAGC	39
44	TTGACAAAAAAAAAAAAAAAAAATATAATGCTAGC	31
45	TTGACAAAAAAAAAAAAAAAAAAATATAATGCTAGC	34
46	TTGACGGCTAGCTCAGTCCTAGGTACAGTGCTAGCTACTAGAGTGTGTGGAATTGTGAGCGGATAACAATTTCACACA	6e-10
47	TTTACAGCTAGCTCAGTCCTAGGTATTATGCTAGCTACTAGAGTGTGTGGAATTGTGAGCGGATAACAATTTCACACA	6e-10
48	TTGACAGCTAGCTCAGTCCTAGGTACTGTGCTAGCTACTAGAGTGTGTGGAATTGTGAGCGGATAACAATTTCACACA	6e-10
49	CTGATAGCTAGCTCAGTCCTAGGGATTATGCTAGCTACTAGAGTGTGTGGAATTGTGAGCGGATAACAATTTCACACA	6e-10
50	TTGACAGCTAGCTCAGTCCTAGGTATTGTGCTAGCTACTAGAGTGTGTGGAATTGTGAGCGGATAACAATTTCACACA	6e-10
51	TTTACGGCTAGCTCAGTCCTAGGTACTATGCTAGCTACTAGAGTGTGTGGAATTGTGAGCGGATAACAATTTCACACA	6e-10
52	TTTACGGCTAGCTCAGTCCTAGGTATAGTGCTAGCTACTAGAGTGTGTGGAATTGTGAGCGGATAACAATTTCACACA	6e-10
53	TTTACGGCTAGCTCAGTCCTAGGTACAATGCTAGCTACTAGAGTGTGTGGAATTGTGAGCGGATAACAATTTCACACA	6e-10
54	CTGATGGCTAGCTCAGTCCTAGGGATTATGCTAGCTACTAGAGTGTGTGGAATTGTGAGCGGATAACAATTTCACACA	6e-10
55	TTTATAGCTAGCTCAGCCCTTGGTACAATGCTAGCTACTAGAGTGTGTGGAATTGTGAGCGGATAACAATTTCACACA	6e-10
56	TTGACAGCTAGCTCAGTCCTAGGGACTATGCTAGCTACTAGAGTGTGTGGAATTGTGAGCGGATAACAATTTCACACA	6e-10
57	TTGACAGCTAGCTCAGTCCTAGGGATTGTGCTAGCTACTAGAGTGTGTGGAATTGTGAGCGGATAACAATTTCACACA	6e-10
58	TTGACGGCTAGCTCAGTCCTAGGTATTGTGCTAGCTACTAGAGTGTGTGGAATTGTGAGCGGATAACAATTTCACACA	6e-10
59	TTGACAGCTAGCTCAGTCCTAGGTATAATGCTAGCTACTAGAGTGTGTGGAATTGTGAGCGGATAACAATTTCACACA	6e-10
60	CCCGTCTAATGCGCTTCCCTGTTTTTATGTTATTCTCTCTGTAAAGG	18
61	TATTAACGTTTACAATTTAAATATTTGCTTATACAATCTTCCTGTTTT	0.43
62	AATTCACCTCGAAAGCAAGCTGATAAACCGATACAATTAAAGGCTCCT	18
63	TTGATAAATTCACTATTGACTCTTCTCAGCGTCTTAATCTAAGCTATCG	19
64	CCAACGTCCTGACTGGTATAATGAGCCAGTTCTTAAAATCGCATAAGGTA	20
65	GGTAAACCATATGAATTTTCTATTGATTGTGACAAAATAAACTTATTCC	5.5
66	AATCTCCGTTGTACTTTGTTTCGCGCTTGGTATAATCGCTGGGGGTC	215
67	TCTTTTTGATGCAATCCGCTTTGCTTCTGACTATAATAGTCAGGGTAA	5.3
68	TTAAATTTCCTCTCGTCAGGCCGGAATAACTCCCTATAATGCGCCACCA	3e-16
69	TTAAATTTCCTCTTTTCAGGCCGGAATAACTCCCTATAATGCGCCACCA	3e-16
70	TTGACAAGCTTTTCCTCAGCTCCGTAAACT	3e-08
Alper promoters
1	CAATTCCGACGTCTAAGAAACCATTATTATTATGACATTAACCTATAAAAATAGGCGTATCACGAGGCCCTTCCGTCTTCACCTCGAGTCCCTATCAGTGATAGAGATTGACATCCCTATCAGTGATAGAAATACTGAGCACATCAGCAGGACGCACTGACC	2e-33
2	CAATTCCGACGTCTAAGAAGCCATTATTATCATGACATTAACCTATAAAAGTAGGCGTGTCACAAGGCCCTTTCGTCTTCACCTCGAGTCCCTATCAGCGATAGAGATTGACATCCCTATCAGTGACCGA GATACTGAGCACATCAGCAGGACGCACTGACC	1e-30
3	CAATTCCGACGTCTAAGAGACCATTATTATCGTGACATTAACCTATAAGAACAGGCGTGTCACGAGGCCCTTTCGTCTTCACCTCGAGTCCCTATCAGTGACAGAGATTGACACCCCTATCAGTGATAGAGATACTGAGCACATCAGCAGGACGCACTGACC	2e-32
4	CAATTCCGACGCCTAAGAAACCATTATTATCATGACATTAGCCTATAAAAATAGGCGTACCACGAGGCCCTTTCGTCTTCACCTCGAGTCCCTATCAGTGATAGAGATTGACACCCCTATCAGTGATAGAGATACTGAGCACATCAGCAGGACGCACTGACC	5e-35
5	CAATTCCGACGTCTAAGAAACCATTGTTATCGTGACATTAACCTATAANANTAGGCGTATCACGAGGCCCTTTCGCCTTCACCTCGAGTCCCTATCAGYGATAGAGACCGACACCCCTATCAGTGATAGGGATACTGGGCACATCAGCAGGACGCACTGACC	2e-27
6	CAATCCGACGTCTAAGAAACCATTATTATCATGACATTAACCTATAAAAATAGGCGTATCACGAGGCCCTTTCGTCTTCACCTCGAGTCCCTATCAGTGATAGAGATGGACATCCCTATCAGTGATAGAGATACTGAGCACATCAGCAGGACGCACTGACC	4e-36
7	CAATTCCGACGTCTAAGAAACCATTATTATCATGACATTAACCTATAAAAATAGGCGTATCACGAGGCCCTTTCGTCTTCACCTCGAGTCCCTATCAGTGATAGAGATTGACCTCCCTATCAGTGATAGAGATACTGAGCACATCAGCAGGACGCACTGACC	4e-36
8	CAATTCCGACGTCTAAGAAACCATTATTATCATGACATTAACCTATAAAAATAGGCGTATCACGAGGCCCTCTCGTCTTCACCTCGAGTCCCTATCAGTGATAGGGATTGACATCCCTATCAGTGATAGAGACACTGGGCACATCAGCAGGACGCACTGACC	2e-33
9	CAATTCCGACGTCTAAGAAACCATTGTTATCATGACATTAACCTATAAAAATAGGCGTATCACGAGGCCCTTTCGTCTTCACCTCGAGTCCCTATCAGTGATAGAGATTGACACCCCTATCAGTGACAGAGATACTGAGCACATCAGCAGGACG CACTGACC	4e-36
10	CAATTCCGACGTCTAAGAAACCATTATTATCATGACATTAACCTATAAAAATAGGCGTATCACGAGGCCCTTTCGTCTTCACCTCGAGTCCCTATCAGTGATAGAGATTGACACCCCTATCAGTGCTAGAGATACTGAGCACATCAGCAGGACGCACTGACC	9e-38
11	CAATTCCGACGTCTAAGGAAACCATTATCATGACATCAACCTATAAAAATAGGCGTATCACGAGGCCCTCTCGTCTCCACCTCAAGCTCCCTATCTAGTGATAGCGATTGACATCCCTATCAGTGACGGAGATATTGAGCACATCAGCAGGACGCACTGACC	4e-23
12	CAATTCCGACGTCTAGGAAACCGTTATATCATGACGCCGACCTATAAAGATAGGCGCGTCNCGAGGCCCTTCCGCCTTCACCTCGNGCTCCCTATCAGTAATAGAGATTGACACCCCTGTCAGTGATAGGGATACTGAGCACATCAGCAGGACGCACTGACC	3e-25
13	CAATTCCGACGTCTAAGAAACCATTATTATCATGACATTAACCTATAAAAATAGGCGTATCACGAGGCCCTTTCGTCTTCACCTCGAGTCCCTATCAGTGATAGAGATTGACATCCCTATCAGTGATAGGGATACTGAGCACATCAGCAGGACGCACTGACC	4e-36
14	CAATTCCGACGTCTGAGAAGCCATTATTATCATGACATTAACCTATAAAAGTAGGCGTATCACGAGGCCCTTTCGTCTTCACCTCAAGCCCCTATCAGTGATAGAGATTGACATCCCTATCAGTGATAGAGACACTGAGCACATCAGCAGGACGCACTGACC	1e-29
15	CAATTCCGACGTCTAAGAAACCATTATTATCATGACATTAACCTATAAAAATAGGCGTATCACGAGGCCCTTTCGTCTTCACCTCGAGTCCCTATCAGTGATAGAGATTGACATCCCTATCAGTGATAGAGACACTGAGCACATCAGCAGGACGCACTGACC	4e-36
16	CAATTCCGACGTCTAAGAAGCCATTACTATCATGACATTAACCTATAGGAATAGGCGTATCACGGGGCCCTTCCGCCTTCACCTCGGATCCCTGTCAGTGCTAGAGATTGACATCCCTACCGGTGATAAAGATACTGAGCACATCAGCAGGACGCACTGACC	3e-25
17	CAATTCCGACGTCTAAGAAACCATTATTATCATGACACTAACCTATAAAAATAGGCGCATCACGAGGCCCTTTCGTCTCCACCTCAAGCTCCCTATCAGTGATAGAGATTGACATCCCCGCCGGTGATAGAGACACTGAGCACATCAGCAGGACGCACTGACC	2e-27
18	CAATTCCGACGTCTGAGAGGCCATTATTATCGTGGCATTGGCCTATAAAGGCAGGCGTGTCACGAGACCCTCTCGTCTCCGCCTCGGGTCCCTATCAATGGTAGAGATTGACATCCCCATCAGTGGTGGAGATACTGAGCACATCAGCAGGACGCACTGACC	3e-24
19	CAATTCCGACGTCTAAGAAACCATTATTATCATGACATTAACCTATAAAAATAGGCGTATCACGAGGCCCTTTCGTCTTCACCTCGAGTCCCTATCAGTGATAGAGATTGACATCCCTATCAGTGATAGAGATACTGAGCACATCAGCAGGACGCACTGACC	9e-38
20	CAATTCCGACGTCTAAGAAACCATTATTATCATGACATTAACCTATAAAAATAGGCGTATCACGAGGCCCTTTCGTCTTCACCTCGAGTCCCTATCAGTGATAGGGATTGACATCCCTATCAGTGATAGAGACACTGAGCACATCAGCAGGACGCACTGACC	4e-36
21	CAATTCCGACGTCTAAGAAACCATTATTATCATGACATTAGCCTATAAAAATAGGCGTATCACGAGGCCCTTTCGCCTTCACCTCGAGTCCCTATCGGTGACAGAGGTTGACATCCCTATCGGTGATAGAGATACTGAGCACATCAGCAGGACGCACTGACC	2e-33
22	CAATTCCGACGTCTAAGAAACCATTATTATCATGACATTAACCTATAAAAATAGGCGTATCACGAGGCCCTTTCGTCTTCACCTCGAGTCCCTATCAGTGATAGAGATTGACATCCCTATCAGTGATAGAGATACTGAGCACATCAGCAGGACG CACTGACC	9e-38
DeepSEED-designed constitutive promoters
1	CAAAATAAATTGTTGACGTGGTTTTTTTCTATATAATCGCGAAAGAGTTATGCGCGGCGGTACTGCGAGCTAAGGAGCTATTACGCCGAAATTATCTGAAAAAGTGTTTATGAATTGCGGTTATTATGTTACAATGATATAAGATATAAATATTGGAGAGACAGA	9
2	TAAAAAAGCTTGCTTTTGGGCATCTTCTGGCTATAGTGACTTCAAAAATAAGAGGAAGACATAGGAGGACAGAGGACGCATTATCGTGAGAGTATCAGAAAAAGTGTTTATGAAATCCGTTACTTATGGTACAATGATAATACAGATAAATAAAGGAGATAAAGG	9
3	CAAAAAACCTTGCTTGTTTGGGGGTTTCGTATATTATAGATAATCCAGGTTCAAGGAGAGAACAGCGATAAGAAGAGCCGATACGGTTAGATCATTTTGAAAAGTGTTTATGAATGTCTCAAATTATGGTACAATGATAATAAGATTAATTAAAGGAGAAACAGC	31
4	CAAAAAAAATGCTTGCAATGGTTTTTCTTCATATAATGCGTTATCAGAAATGGAGAAAAGTTGAGGGTTACGCCGAGTCAGGAACGCAATCAATTAAGAAAAAGTGTTTATGAATTACGGTAATTATGCTACAATGATATTAAACATTAATAAAGGAGAATGAGG	31
5	CAAAAACGCTTGCCCGACCGGGGGTTTCGTTTATATTAGTTTATGAGAGAAGAAGGAAGGATCCGAGTTAAGACGAGTCGTTACCGCGCAAATTAATGCAAAAGTGTTTATGAACTTCTCTAAATATGCTACAATGATTTAGTAAATAAATAAAGGAGATAAAGA	9
6	CAAAAAAAACTGTTGCATTTCTTGTTTTTTTTATGATAGACAACCTAAGAAGAGGAGTGGATCACCGCAATTTGGAGCTGAAATGGCCAAAATTTATGAAAAAGTGTTTATGACTTTCATCAAATATGGTACAATGATATGAAAGAATAATAAAGGAGATTCAGC	31
7	CAAAAAAAGTAGTTGCTTGTCGGCATTCAGTTATAATATTTTAAAAGAGAATGAAGAGGACAAAGAGGAGTGACGCGACAAGTGTGAGAAACGAAATGAAATAGTGTTTATGACTTTCTCTAAATGTGGTACAATGATAATAGAAATAAAGAAAGGAGATTGAGA	31
8	CAAAAACCCTTGCATGAGTTATTGATCCGTCTATAATGTCTAAAGGAAGCTTGGAAGATGTAAAGAGGACAGACGAGCCGTTAAAGAACGCGCTTAATAAAAAGTGTTTATGAATTGCACAAATTATGTTACAATGATAATAGGAATAATTAAAGGAGATACACG	2.6
9	CATAAAACATTGCTTAATGGAGTGATTGGTATAGAATATCTCAATAGTGAGGGACTAGAGTGCAGAGGACAGAGGACCCATGATGGCTAAAGTTAATTAAAAAGTGTTTATGAAATTCATTAAATGTGGTACAATGGATTATTATGTAAATAAAGGAGATACGAG	31
10	CAAAAACCATTGCTTCCCGGGGTTATTGCTATATAATGCATTAAAAGAGTTGATGGACAGTTGCGCGTAAAGACGAAGCGTGGCGGTTCAAATTTTATAGAAAGTGTTTATGAATTTCAGAAAATGTGGTACAATGATATACATAATATATAAGAAAGAAAGGAG	9
11	CAAAAAAGATTGACTCAGGGCGTTTCGCGGTTACAATAGCCCATAAAAGGAGCCGAGTCACACAGGGGTATTAGGAACGGATAAGGCAAAAACTAATTAAAAAGTGTTTATGAAATTCTCTAAATATGGTACAATGATTAATAAAAAAAGTAAAGGAGAGATTGC	110
12	CAAAAACCCTTGCTTCACTAAGGGTAAATATTATAATACGACATAAATGAACAGGAGAGGTTGCGAGGAATACGGAAGCACTAAGCGGATAATTAACAGAAAAGTGTTTATGACTTTCGATTAATGTGGTACAATGATAAATAAAATTAATAGGAAAGATAGAGG	31
13	CAAAAAAAGTTGTTTTGTTTGTGATCTGCGTTATATTGGAATATCAGCTTCGATAAAGGAATACGCGCACGGACGGAGTGAGATCGTAATCTCATGAGAAAAAGTGTTTATGAATTCCAAAAAATGTGGTACAATGATATGACAAAAATGTAAAGGAGATTTAGG	31
14	CAAAAAACCTTGCATCACGGCGGTATGTTGCTATAATCGATCAAATAGGAAGAGTAGAGGCTCCCAGATGAGAGGAGGCGATTCGGCTGCGACAAATGAAAAAGTGTTTATGAATTTTTAAAAATGTGGTACAATGATAATAAGAATAAATAAAGGAGATTGAGG	2.6
15	GAAAAAGACTTGACTTTTCGGTTTTTATCGATACATTAGACAATACACTACGCGGAAGAGATCAGAGCTATGAAGAGACCTGATGGTTAAACTAATAGAAAAATTGTTTATGAATTTCGATAATTATGCTACAATGATATGTGAAATAATTGAAGGAGATACAGA	31
16	CAAAAAAACATGGACAGGGGGGGGTTTTTGTTATAGTACCCTTCTTGTGAGACTAGAGAGATCAGGGCAATGACGAGGCATTATTCTGAAAATGGTCTAAAAAGTGTTTATGACATACAGAAAATGTGGTACAATGATAATTAAAATCAAAAGAAGAGATACGAG	110
17	CAAAAAAAAATAAAACAGGGGTTGACGTCTTTTCATTTCTTATAATATCATGCGAGAAGGGACAGGGCAAAACGGAGGCAATAAGCTGATGATAAAAGTGAAAGTGTTGACGACTGTCTCTTGTTATGGTATTGTGGTAAGTAAAATTATTGGAGGAAACATAAT	9
18	CATAAAAAACAATTGACAAGTCAGTTTTTTTTATAATATATTATCCACGATGAGGAAAAACTGAGGGAAATGACGAGTCATACTGGTTAAAGTATTTTGAATATTGTTGACGAATTCCCCCTATTATGGTATTGTGGTATGTGAATAGATTAAAGGAGAAAGAGA	31
19	CAAAAATACTTGCACGAGGGGGTTTTTTTGAGATAGTTTGCAACAAATGTTGGGAGGAAGAAAGGAGCGAATAGGAGCCACGAATCTGATCAAAATCAGAAAAGTGTTGACGGCTATCCCTAGTTATGGTATTGTGTAATGTAATAAGAATAGGATAGAGATAAC	31
20	CAAAAAAAATAGTTGCTTCACGTGTCAGGTTTATAATTTATAATGTGCGCTCAGGAGGAGATGCGCCCCACGACGAGCGAAGAATGAGAAGCAATACGAAAAAGTTTTGACGACTTGCACTTTTTATGTTATTGTGGTAAGTAAATTATATAAAGGAGCAAAATC	31
21	CAAAAAAAACTTGAGTTCTGGGTTATCTGTATATTATGTATAACTTGATATGCGGTAAAAAGGCGCAATAGAGCGAGACGATTATCTTCACATAAATGAAAAAGTGTTGACGACTCTCACTTGTTATGTTATTGTGGTAAGCCATAATACTAAATGAGATACAGA	31
22	CAAAAAAGACTAGAGAAGGGTTTTTATGTTATATTTTAAACCCAAAAACAAGATGAGCGGCCGAGGGTAAAGACGATTTAAACTTGGGATTCATACGGGAAAAGTGTTGACGACCGGCACTATTAGTGTTATTGTGATATGTAAGTTTATTAAAGAAGAACCAGA	110
23	GAAAAAAGATTGACTCATGGCGTTTTTTATATAGAATACGACACAAAATTTGTTGGAAAGGAAAGGCGACTGACGAGTCGATAAACTGAGAGTTAGCGAGAAAGTGTTGACGACCGGCACTTTTAATGGTATTGTGATGAGTATTAATAATAAAGGAGACACTGA	2.6
24	CAAAAATATTGACAACAGGCCTTTTTGCATATATAATAACTCCAAAAACAGGAGGAGTGGTTGAGAGGAATAAGGGGCCAAGGACCGGAAATCCAGTTAATAAGTGTTGACGACAAGCAATTTTTATGGTATTGTGATAAACAAATTTAATAAAAGAGAGATAAC	31
25	CAAAAAAATAAAAAAGGTTGATTGTCCTCTTTCTTAGATATAATCCAAGATGCGTGGAAATTGCGGGAAAAAACGGAACAAAGAACTGCTGCATAAAGGAAAAGTCTTGACGACTGTCCCGAATTATGGTATTGTGGTAAAAGAAATATGTAAAGGAGAAATAGA	9
26	CAAAAAAAACTGGCGTGTGGCGACTCTCCTTTATACTTCTCCTTCAAAGAGGCAGGAGGACCCAGGACATAGAAGAGGGAGTATAGTGATTGTTACTGTAAAAGAGTTGACGCTAGGTACTTATTAAGATATTGTGATACGTAATAAGACTAGGATAGAGGAAGT	31
27	CAAAAAAAAAAGTTGCACGGGGGGTTATTTTTATGTAACGTAATGTAAGCAGGGGAAAGGCCCCGAGCAATGACGAGGCATGATGCTGAACTTATTTGAGAAAGTCTTGACGTCTTGCAGGAATTATGGTATTGTGGTAAGCGTAATAATTAAAGGATAAAAAGA	31
28	CAAAAAACAAAAAAGATTGGCGACATTTTTTTTTAATGCTATAAAAGCGTTGGGGGAGGGGTCAGCGAAATGAGGAGCCACAATTCTTCGAAAATTCTGAAAAGTGTTGACGACATACAATATGTATGGTATTGTGGTAAATCAAGTAATTGACAGGAAGACAGA	31
29	CAAAAAAAAGTGTATAATGTTTTTTCTAATTAAGAGGTAGTAAAACAAGCTGCGGGAGGACGACGGACAATAACGAGGGGATTTACTGCAATTTTTCTGAAAATTGTTGACGTTTTGAACTAATTCTGGTATTGTGATATATGAAATACTTAAAGGAGAGAAAGA	9
30	CAAAAAAAAAAAATTTGTTGCGTTTCCGGTCTTTTTTGTATACTCTGAGGTGCAAAAGAGCCGAGGAGTCTGACGAGCGATTAACGTCATGTTTATCGAAAAACTTTTGACGAGTGCCACTAATAATGGTATTGTGTTATATGAAATATATAAAGGAGACATATC	110
31	CAAAAAAAACAGTACGAGGGGTTGACAAGTCCTCAATTTATTCTTTAATACTAACAAGAGGAGAGAACGATAAGGAGGCGTTAAGCTGAAACTAAATGAAATGGTGTTGACGAGTGGCAAGAATTATGGTATTGTCATATGTGTAATAAATAAAGGAAGAAAACC	9
32	GAAAAAAAGTTTGACATCGGTTCGTTTTCTGGCTAATTTACAATCAAAGATGCGGATCGGCTACGCGCACAGAAGGGAGGTTATGGTCATCATAAATGAAAATGTCTTGACGACTTGCAATAGGTATGGTATTGTCACATATGAAATATATAAAGGAGAATCAGC	2.6
33	CAAAAAAAAAAAAAATGTTGCGCTACTTCGCCTTTTATCTTAAATTGACGACAGGGAACCCCCCGAGGAATGCCGAAGTATGCACGTGTTTCTCTTTTTTATGGTGTTGACAACTTACACTAAATCTGTTATAATGATATATCAAAAAATTAAAGGAGATTATTG	9
34	CAAAAAACAAAAAAGCTTGACATGACGATAATTCCCGGTATTATCCCTCCTGCTAAAGAGCCGAGAGCTTGGAGGCGATATGCGTCTAAACTCAAGTTTGACGGTTTTGACATCACTCGCTTTCTCTGTTATAATGATTTGTTAGGAAAATAAAGGAGATACAGA	110
35	CAAAAAAAAAAAAAGGTTGACATGTCGAATATTTAGTGTAACCTCCACGCCCGGAAGGAGCGCAGAGGACAGAGGAACCATCATGGTCTCACAAAATTCCGAAGTTTTGACAACTTGCACGAAAACTGTTATAATGATAAATAGAAAAAATAAAGGAGATTAAGA	110
36	CAAAAAAAAAAAAACCTTGTTTTGTTGGCTATGGAATGTATAATCTGAACTGAGGCCATGACGAGAGTAATGAGGAGATATGTAAGTTCTAGTGCCCTTATAAATGTTGACAACTGGCAATATTAAAGTTATAATGTTACTTAAGATTATTAGGAGAGAATAACG	31
37	CCAAAAAAAAAAAATGCTTGACTTTTCCCCTTTTGAGGTATATTCAGGTGTGAGAATGAAAACAGACGGAAGAGGAGCCGAGAACGTTACGGTATTTGCTGAGGTGTTGACACCTCTCAGATTTTCTGGTATAATGATATTCTATAAAGATAAAGGAGATAAAGG	31
38	CAAAAAAAAAAAGAGAGGGGGGTTTTTTTTTTTTTATACCCCATGGGAGCGCAGCGGGGGGGCCCCGATCTAATGACATATGAATCTGATAATAATTAATGTAGTGTTGACAACCAACGAAAACTGTGTTATAATATAATGACAAAAGAATAAAGGAGAGTACGA	383
39	CAAAAAAAAAAAAAGTGTTGCATGTCGCCAAATTTTGTGACAAACTTATGAGCGTAGCGCCAACGGGTAACGAGGAGACGAGATTTTGGGCCAATTAGAAACCGTATTGACAACCTTCAATAGTTATGTTATAATGATATAAATTATAATTAAAGGAGATATAGA	31
40	CAAAACAAAAAAAATCTTGACGCGATAAGAAAATAATGTACTTTTTGTGAAAAGGAAAAGCTGGGGGATTAGACGAGATATTATCGTAAAGGTTTTTTTTCAAATTTTGACAACTGTCACTTATTATGGTATAATGTAATGAAAGAAAATTAAAGGAGAATTAAG	31
41	CAAAAAAAAAAAAAGGGTTGACTTACCTCGACGGCAGGTATATTCTAGCATGCTTAGAGGAAGAGGATCCCGACGCGCGGAGATAATCATAACGTATGAATCGGCTTTGACACCTCGCCGCAGATGTGTTATAATGATAAACTAAATCAGAAAGGAAGATACGCG	383
42	CAAAAAAAAAAAAAACTTGACGTGTCGGCTTTTTAATGTATACTGAGAGTTGAGGAAAAGCAGAGGCTCCTGACGCAACACCATGCTTATATAGTCTTGTTTAGTTTTGACAACTTGCACTAGTAAAGGTATAATGTTAATCCTTAGAAATAGGAGATAAAAACG	110
43	CAAAAAAAAAAAAAGCGTTGCTTGTCGCCGATTTTGGTTATATTGTGAGCCCCGAGGAAATCGAGAGATACGACGAGGTATTAACGTCTCATAAAATTATCCAGTTTTGACACCTTTCGCTTATTCTGTTATAATGATATGAGAAATAAATAGGAGAGAATCATC	110
44	CAAAAAAAAATATAGACGGGGGTGTTTTTTTTATATTATACATAACGTGCTGAGGGAGAACAGACGGAAATGCCGAAACACTAATGTATTAGTTTTTTCCATACTGTTGACAACTTTCCCTATATCTGTTATAATGATAAGTTAAATAATTAAAGGAGAAATTGA	31
45	CAAAAAAACAAAAAAAACATTGTGTTTTTGTTTTTTTGTATATAGACTTACCCGGGGGAGGCAAGAGAAAAGAGGAAATTCTGCACTAATAATCAGTTAATAAGAGTTGACACTTAGCCCTATATGAGATATAATGATAATCATATGAAATAAGAAAGGAAGAAC	9
46	CAAAAACGAAAACTAATTGACTTGTCGCCTTTGTCAGGTACACTCTCCTGTGAGGAAGAGCTAAGCGGACAGCAGAAGCGATAACCTAAGCCTTATCTAATCGGTGTTGACAACTGCCACTATCACCGGTATAATGGTAAACATAAATATTAGGATCGAGATGAG	31
47	CAAAAAAAAAAAAAAAATGTTGAGATGTCTTTTTTTTGTAGTATAACCCACGCAAAGCCGCCGAGATGAACGCGGAAACGCAATAGTGTTCCTATTTTTTACGCTGTTGACATCTTGCACTTTAACTGGTATAATGTTAAATTAAATGATAGAAAGGAAGACTTA	110
48	CAAAAAAAAAAAAAGTTGCGTTTTACCGGTTTTGTATGTTAATTTGAACCTGCGAGGGAACTGAGTGGTACTAGGAATCATTATTCTTCAATCTAAATAATTATTTTTGACAACGAACACTATTTGTGCTATAATGATAAGTAGAGAAAATAAAGGAGAGAATCG	31
DeepSEED-designed IPTG-inducible promoters
1	TCGCCTTTTATATTATAATAGGAAACTAATTGTTATCGGATAACAATTTAGGAGGATATGAAGAGGATTTCTAATAATTTGGTAAAAAGTTCTTGACACTTGTCTCTATATCCAGTATCATCACATAAAATTGTGAGCGCTCACAATTATAAAGGAAGAAATAGC	2.6
2	TCGCCTTTGATATAATAATCTAATTCGAATTGTTATCGGATAACAATTTAGGAGGGAAGGATGACGTAATTTTTGTAATTGGTAAAAAGTTGTTGACACCTCTCCCTCTTTGATGTATCATAACATAAAATTGTGAGCGCTCACAATTAGAAAGGAAGACATTGC	2.6
3	TCGCCTTTGCTATTATAATAGAATGTGAATTGTTATCGGATAACAATTAAGGAGGGTAAGAAGATGTATTTTTTATATGTGGTAATAAGTCCTTGACACTTGCCCCTTTTTTCAGTATCATAACCTAAAATTGTGAGCGCTCACAATTAGAAAGGAAGAAATTAC	2.6
4	CTCCTTATTAATTGTTATCGGATAACAATTCAGGGGGCCCGAAGAGAAATAACTTGACTTATAAAATCTTGCTTGACAATTGACAAGATCTAACTATTATATTATCCGAAAATTGTGAGCGCTCACAATTGGATAAAGAAGATAAAAATTTAAAGGAGAGTTTGA	0.74
5	CTCCATATTAATTGTTATCGGATAACAATTCTGAGAGGATGGGGTGATTTATGTTTTCTTTTTCAATATTGATTGACAATTGACACGGTCTAACTAATATATTGTACGAAAATTGTGAGCGCTCACAATTGGATTAAGAAGATAGAAAAATAAAGGAGAGTTTGA	0.74
6	CTCCATATCAATTGTTATCGGATAACAATTCTGGGGGGAGGGGGAGATTCAAATAGTTTTAAAAGACATCGATTGACAATTGACACGATCTGACTATTATATTATTCGAAAATTGTGAGCGCTCACAATTGGATTGAGAAGATTAAAAAATAAAGGAGAGTTTGA	0.74
7	CAGTCCTGAAATTGTTATCGGATAACAATTTTTATCACGAGGATCAATTTATTGAAATTGGCATTGACTTACCAATTCATGTGATTTTATAGTCTACTACAATTAACTGAAATTGTGAGCGCTCACAATTAGAGTAGAGTAGAAAATAAAAGTAGAGGATTACGC	0.061
8	CAGTCCGTCAATTGTTATCGGATAACAATTTTTCTTTAGGGGCTCATTCCCTTTAAATTGGCATTGACTTACCTATTCGAATGATTTTATAGTCAACTACAATAAACTTAAATTGTGAGCGCTCACAATTAGAGTAGAGTAGAAAATAAAAAAAGAGGATTACGC	0.74
9	CAATCGCGAAATTGTTATCGGATAACAATTTTTCTGAAGGGTATCATTTTACTGAAATTGGCATTGACTTACCAATGCAAATTATTTTATAGTCAGCTACAATAAACTGAAATTGTGAGCGCTCACAATTAGAGTAGAGTAGAATATAAAAGAAAAGGAGTACGC	0.21
10	CAAATTGTTATCGGATAACAATTTTTAAAAGTACATTAAAGGGTTGCTTTCAGTGAAATGTGTTAGTCTTTTAGAAACAGATTAGAGAGGTTAAGTTGGTTTAAATTGTGAGCGCTCACAATTATGTTATGATATGATATGATAGAAAAAATAAAAGGAGGATTG	0.74
11	CAAATTGTTATCGGATAACAATTCTCAAAAGTTTAGTATTGACTTGATTCCAGTGAAATTTGATATACTCCTAAAACCAAAATAGGGAGATTAAGTTGGTTTAAATTGTGAGCGCTCACAATTATGTTATGATATAATATAATTGAAAAAATAAAAGGAGGATTG	2.6
12	CAAATTGTTATCGGATAACAATTATTAAAAGTATATTATTGGGTTGCATCAAGTGAAAAATGGTAGACTCGTTGAAACAGAATAGAGAGGTTAAGTTGGATTAAATTGTGAGCGCTCACAATTATGTTATGATATGATATGATAGAAAAAATTAAAGGAGGATTG	2.6
13	CAAAAAAAATTGTTATCGGATAACAATTCAGAGAGGTGAGGGCGTGAGCCATTTTTAAATTTATTCGTATCCTTTGCATTTTGCGCAGAAGATTGTATAATTCTAGCAAATTGTGAGCGCTCACAATTATGATAGGACTAGATTGAAAATAAAAGGAGATTAGCG	2.6
14	CAAAAAAAATTGTTATCGGATAACAATTCAGAAGGGGGAGGCGGGCATTCAACTTTAAATTAATTCGTATATGTTGCATTTTGCACGAAACAAGGTATAATTCTTGAAAATTGTGAGCGCTCACAATTATGATAGGAATAGATTGAATTTTAAAGGAGATTAGCG	0.21
15	CAAAAAAAATTGTTATCGGATAACAATTCTGAGCGGGGAGGGGGTCAGGCAACTTTAAATATATTCGTATCCGTTGCAAATTTCACGAACAATTATATAATCTTTGCAAATTGTGAGCGCTCACAATTATGATAGGAGTAAATTGAAAAATAAAGGAGATTATCG	2.6
16	CAAAATTTTGCTTGCTTTTTTAAGTGTTTCTATATAATTGTTATCGGATAACAATTCGGAAGGTCGGCGGAAGGAGGCGGAATCCAAACATGAAAAGATATTTTAAACTTTTTAAAAACGTGGTATACTGTTATTAAATTGTGAGCGCTCACAATTGGATAGGAG	0.74
17	CAAAATTTTGCTTGCCTTTTGGGGATTTTCTATAGAATTGTTATCGGATAACAATTCGGGAGTTTGGATGAAGGAGGGGAAAGCCTATTAGGAAAACATATTTTAAACTTTGAAAATACATGTTATACTGTTATTAAATTGTGAGCGCTCACAATTGGATAGGAG	0.74
18	CAAAATTTTTATTGCTTTTTTGGGAATATCTATATAATTGTTATCGGATAACAATTAGGGAGGCCTGATGTCGGAGGAGGAAGCCCATCAAGAATAGCTATTTTAAACTTTTGAAATACGTGTTATACTGTTATTAAATTGTGAGCGCTCACAATTGGAAAGGAG	0.74
19	CAAAATCTTTGACCGTGAGGGGGCGTTTTTATTATAATTGTTATCGGATAACAATTCGGGAGGCCGGAACTATGATACGGAAGGTAATTTTCGCTCTTACTTGACATCGGTAGGCTTACCTCGTAAAATGATATTAAATTGTGAGCGCTCACAATTGGAGAGGAG	0.74
20	CAAAATTTATGTACAGCTCGGGCGATTTTTTGTGAAATTGTTATCGGATAACAATTCATGAAGCGGGAAAGATGAAACGAGAGGCAAAATAAATGCTTACTTGACAACTGGGTACAAGCCTCGTAAAATGATATTAAATTGTGAGCGCTCACAATTGGAGAGAAG	0.017
21	CAAAATGTGTGATACAATTAGGGGGGTTTTTTTGTAATTGTTATCGGATAACAATTCGGAAGGTCGGAACGATGAAATGAAAGCTAAATTTTATGCTTACTTGACAACACGGTAAATCCCTCGTAAAATGATATTAAATTGTGAGCGCTCACAATTGAAGACGAG	0.74
22	TATAAAGAAAAAATATTGACAAATAGCTTCTTTCCCCGTATAATTGTTATCGGATAACAATTGAGGAGATAACGGCGGGCATACCGGAAATAAAGTCAAATATGACTTGATTTTGAAAGATTTTATCCGTAAAATAGACGTAAATTGTGAGCGCTCACAATTGGA	0.74
23	TTTTGAAAAAAAATATTGACAAATGGTTCCTTACGCCGTATAATTGTTATCGGATAACAATTCAGGGGATTACGGCTGATAGACCCATAATAAAGTCACATATGACTTGATTTTTAAGCATTATTACCCTAAAATAGACGTAAATTGTGAGCGCTCACAATTGGA	0.74
24	TTGCAATAAAAAATATTGACAACAAGTTTCTATCGCCGTATAATTGTTATCGGATAACAATTGAGGAGATTCCGGCGGTCATGACGAAAATCAAATCACTTATGACTTGATTTTTGACGTTTCTTACTCTAAAATCGACGTAAATTGTGAGCGCTCACAATTGGA	0.74
25	TTATAATTGTTATAATAAAATATATAAAGGTGAGTGAGGAATTGTTATCGGATAACAATTAGGAGGTGAAAAAGGATCATTAAATTCTCATTTTTTCACTTGACTTTCAAAGTAAACACTGGTAGTCTATAATGAAACTAAATTGTGAGCGCTCACAATTACGGA	0.74
26	TTATAATGATTAAAATCATAATGAAATAGGAGAGCGAGGAATTGTTATCGGATAACAATTCGGTGAGGAATAGGGATTAAATAATACAAATTTTTTATCTTGCTTTTCAAAGTCATAACTGGTACACTATAATGACACTAAATTGTGAGCGCTCACAATTACAGA	0.74
27	TTATAATGATTATAATATATAATGAATAGGAGAGCAGGGAATTGTTATCGGATAACAATTAGGAGGGGAATAAGGGAAATTTTATGCAAATATTTTTTCTTGATTTTCAAAGTAAACACTGGTAGAATATAATGACACAAAATTGTGAGCGCTCACAATTACAGA	0.74
28	TTTTTAAAAAAAAGATTGACTGGTATCTCCATTCGCCATAGAATTGTTATCGGATAACAATTGGAGGCAGTTCGTCAGGAAGGAAAGAATCGAAAAAAAGTGGGAGCCATATACGATTATGTGATATAATAAAATAGAATAAAATTGTGAGCGCTCACAATTGGA	0.74
29	TCCTTAAAAAAAAGATTGACTAATGGCTCATTTCGCCGTATAATTGTTATCGGATAACAATTGTGGATAGTTCAGCCGGCAGAAGATAAAGATATTTTCTTGGGAGCCATTGACTAATGTGTGATATAATAAAATAAACTAAAATTGTGAGCGCTCACAATTGGA	0.74
30	ATTGAAGAAAAAAGATTGACTCATACGTGCCCTCGCCGTATAATTGTTATCGGATAACAATTGGAGGGAAATCGGAACGAAAACTTAAAACTAAAAAACGTACGAGCCATTGTCGAAGATGTGATATAATAAAATAAACTGAAATTGTGAGCGCTCACAATTGGA	0.74
31	TTTATAAAAAAAAGATTGACATATTGGGTTTTACGTCGTATAATTGTTATCGGATAACAATTGAGGAGAATACGGCGGGAATGAAGAATAAGGATTCAATAGTTGATTCATATTGGAACCATGTTATAATATAATATAACTAAATTGTGAGCGCTCACAATTGGA	0.74
32	TAAATAAAAAAAAGCTTGACTAATGGATCTTTAGCCCTTATAATTGTTATCGGATAACAATTGAGGAGATTTCGGCGGGCAGGAAGGATAAGGATGCAATTCTTTATTCATATGGAAATTGTGTTATGATATAATATAACTAAATTGTGAGCGCTCACAATTGGA	0.74
33	CAAATAAAAAAAAGCTTGACTTGTCTGCCCTTTCGCCGTATAATTGTTATCGGATAACAATTGAGGAGGATGCGGAAGGAAAGAACGAAAAGGAAACACTTGTTAATTCATATTGAAACAGTGTTATAATATAATATAACTAAATTGTGAGCGCTCACAATTGGA	0.74
34	CTACAAAAAAAAAGATTGACTACTTTTTTCATGGCCCTTATAATTGTTATCGGATAACAATTGAGGGCAATACTGCGGGATGACGTCTAATAAAATCTCTTGTTTATAGTAGTTTTTTATGTTATATAATAAAATAAACTTAAATTGTGAGCGCTCACAATTGGA	0.74
35	GTGGGGAAAAAAAAATTGACTACTAGTAGGTTCCGCCTTATAATTGTTATCGGATAACAATTGAGGGAAAGATAGAGGGAAGGTGAATTACGATATTTCTTGTTTATACAAGGCATTAATGTGATATAATAAAATAAACTAAAATTGTGAGCGCTCACAATTGGA	0.74
36	TTTAAAAAAAAAAGATTGACAAACGGTTCGTTACTCCTTATAATTGTTATCGGATAACAATTGACGGGAATTCGGAGGGAAGGTCTGACATGAAATCTCTTGTTTATACAGGGTTTTTAGGTGATATAATAAAATAAACTTAAATTGTGAGCGCTCACAATTGGA	0.74
37	CAAAATATGTTATAATATTTTAAGAATGTGAAAGGAGGAATTGTTATCGGATAACAATTTCGGCAGAAATGAAGATAGGCATTTATGCTTTTTATGATTGTCATTGACACATCGAATATTCTAAGGTAAAATGACAGTAAATTGTGAGCGCTCACAATTAGGACG	0.21
38	CAAAATATGTTATACTAATATAGAAATAAGAGAGGACAAATTGTTATCGGATAACAATTCCGGCTGCAGCTACATAAAGTATGCGAAAAATTGCCTCTTGTCATTGACTTAGTCAATATTGTACGGTAAAATGACAGTAAATTGTGAGCGCTCACAATTAGGACG	0.21
39	CAAAATCTGTTATAATAGTCAAAGAAGTACAGAGGAGAAATTGTTATCGGATAACAATTCAGGGTGAAATGAAGGTGAATATATCAGAATTTTTTTATTGTCATTGACAAACCGACTAGTCTTAGGTAAAATGGCACTAAATTGTGAGCGCTCACAATTTGGACG	2.6
40	CAAAATTTGTTGTCAATTTCAGGATTTTTTATATAATTGTTATCGGATAACAATTCGGAAGATAGGAAAGATCGGTGCGAGAAATACATTTTTTTTTACTTGAGAAACTCAGAGAATTCTGGTAATCTAAGATTAAATTGTGAGCGCTCACAATTAGGATAGAAG	2.6
41	CAAAATTCGTTGACATATTCAGGCATTTATATATAATTGTTATCGGATAACAATTCTGAAGATAGGAATGTACGGCGAGAGGAATCGATTTTTTTTTACTTGAGACTCTTGGGAGATTCTGGTAATCTAAGATTAAATTGTGAGCGCTCACAATTAGGATAGACG	2.6
42	TAAAATTTGTTGACATTTTGGGGGATTATCATACAATTGTTATCGGATAACAATTCTGACGAGAGGTATGTACGGGGCGAGAAATACCTTTTTTTTTACTTGAGAAACTCAAGTAATTCTGGTAATCTAAGATTAAATTGTGAGCGCTCACAATTAGGATAGGAG	2.6
43	TCCCCATGTGTTATACTAAATGATAAGACAAGGAGCAAATTGTTATCGGATAACAATTCGGAGCGAGCTGTTAAATAATTCGTACTTTTTCCTAAATTGATCTTGACACCTCTCGATTCACTGTATACAATGACTTAAAATTGTGAGCGCTCACAATTGGATGAC	0.74
44	TCCCCTTGTGCTATATTAGGTGGCAGAAATAGGAGCGAATTGTTATCGGATAACAATTCGGAGGGATCTGCTCAGTAAATTGTCATTTTCTGTAATTTGATCTTGACAGCCCTAGATTTTTGTTATACAATGAATTAAAATTGTGAGCGCTCACAATTGGATGAG	0.74
45	TCCCCTTCTGTTATACTATGTAGAAAGAAGATGGGCAAATTGTTATCGGATAACAATTCAGAGGGAGATCCCGATGCAATTGTCTGTTTTTATAATTTGATCTTGATTTTCATAGATAATTGTCGTACAATGTATTAAAATTGTGAGCGCTCACAATTGGAGGAG	0.74
46	CAAAATTAAAAAAAATATTGACAACTTATCAAAAATTGTTATCGGATAACAATTTAGGTGATGTGGGGACTAAGAGACTTACGCCCCAAAAATTCATTGATTTTTCACACGATACAGATAGAATACTGTGATTAAATTGTGAGCGCTCACAATTGGATAGGAGAG	0.74
47	CAAAATTAAAAAAAATGTTGACAAAGTTTTTAAAATTGTTATCGGATAACAATTTGGGAGATAAGGGAAATGAGCGAGGTCAGCCTAAAATTTTCATTGATTTTTTCCACGGAACAGTTAGAATACTGTGATTAAATTGTGAGCGCTCACAATTGGATAGGAGGT	0.74
48	CAAAATTAAAAAAAATGTTGACAAATCTTCAAAAATTGTTATCGGATAACAATTTGGGTGAGATCGGGAATGAGCGAGGAAAGCATCAAAAATTCATTGATTTTTTTTACCGAACAGGTAGAATACTGTGATTAAATTGTGAGCGCTCACAATTGGATAGGAGGC	0.74
49	CGATTTTAAAGTTGACTTTTGAAAAACTTTCATATAATTGTTATCGGATAACAATTGGGAGAGACGGATGAAGGAGGGAAAGGAATAAGTCAGAAATCCCTTGTAAACATTTTGAAAAACGGTTAAAATGATATTAAATTGTGAGCGCTCACAATTGGATGCACT	0.74
50	AAAGTTTTTACTTGACTTTTTAGGATTTTTGTGATAATTGTTATCGGATAACAATTTGGAAGGACGGACGAAGGAGGGCCCAGGATAAATCATAAAGTCCTTGTAAACACTGATAAACCATGGTAAAATGATATTAAATTGTGAGCGCTCACAATTGGAGGAAGT	0.74
51	CAAATTTCCACTTGACTTTGTGGGGATTTCCATATAATTGTTATCGGATAACAATTTGGAAATAAGGCAGAAGGAGCTGAAAGGATATTACGAAAAATCCTTGTAAACATTTTGAAAACGTTTTAAAATGATATTAAATTGTGAGCGCTCACAATTGGAAGAAGC	0.74
52	CAAAATTGTGGTATACTTCTTAAGAATATGTTAGGAATTGTTATCGGATAACAATTCGTAACGAGGGCACAAGGATACCGTAAAAATTTTTTTTATAACTTGTATATAAAGGTTTTAACGTGATATAAAGTAAGTAAATTGTGAGCGCTCACAATTGGATACAGC	0.21
53	CAAAATTGTGGTATAATATAGGAAAATTTGTTAGGAATTGTTATCGGATAACAATTCAGGAAGCAGTCCCAAGGATAAATTGAGATCTTTTTTAATAACTTGTCTATAAAGGTTTAAACGTGATATAAAGTAAGTAAATTGTGAGCGCTCACAATTGGATACAGA	0.21
54	CAAAATTGTGCTATAATGAGAAACAATATGTAAGGAATTGTTATCGGATAACAATTCGGGACGAGGGCCGAGACATGAGTCAATAATTTTTCGAATAACTTGTCTATAAAGGTTCGAACATGATATAAAGTAAGTAAATTGTGAGCGCTCACAATTGGATACAGA	0.21
55	TTGATTTTTACAACATTGTCTGCTATGATGCTGATAATAGAATTGTTATCGGATAACAATTGGCTGAAATTAGGAAGTGGGAAGGAAAATCATAAATAATGAGTTGCGCCAAAGTTACCAATATGTGTTATGATAAACTTAAATTGTGAGCGCTCACAATTGACG	0.74
56	TTGATTTTCACTTAACTTTTTGGTATACTCCAAACTATAGAATTGTTATCGGATAACAATTGGCTGAAGTTAGAGCGAGCGGGGAACATTCGTAAATAAAGGCTTGCGCCAGAATTATCAATATGTGTTATGATAAACTTAAATTGTGAGCGCTCACAATTGACG	0.74
57	TTGATTTTTACAACTATTTCTGATATATTGAACATAATAGAATTGTTATCGGATAACAATTGGCCGAGATTAGGGCGGTTTAGGCAAATTAGTTAATAAAGACTTGCGCCAGAATTATCAATATGTGATATGATAAACTTAAATTGTGAGCGCTCACAATTGACG	0.74
58	TCCCCATTTTTAGAGTTGACAAATGTACAGAAGTTCTACAATTGTTATCGGATAACAATTAGGAGGGCAGAAAGGGGCACACATTAGTCATTATATCACTTGATTTGTCGCACGATTACTGGTAGGATAGTTCAATACTAAATTGTGAGCGCTCACAATTACGAG	2.6
59	TCCCCTTTTTTTGCATTGACATTAAATCTAAAGCCTTATAATTGTTATCGGATAACAATTAGGATAGGATAGAGGGATCTTTTGGCCATAAGAAATAACTTGCGTAGTCGCACTATGACTGCTATGATAGTTCAATACTAAATTGTGAGCGCTCACAATTACGAG	2.6
60	TTCCCCCTTTCAGGGTTGACTTATGGCCTGAAGATCTATAATTGTTATCGGATAACAATTAGGAGGAGACATAGGGTCACACGTAAGAATTGGGAGCACTTGTCTTGTCGCATGAAAACTGGTAGGATAGTTCAATACGAAATTGTGAGCGCTCACAATTACGAG	2.6
61	TATAATTAAAAAAACTTGACTAACAGGTTCTTTCCCGTAAAATTGTTATCGGATAACAATTTGCCCAAATTATGACGGAAGGGTGGGAAACGTAAAAATTGCTTTCCCCAAGGAAATTCATGATATAATAAACTAAACTTAAATTGTGAGCGCTCACAATTGACG	0.74
62	TAGAATTAAAAACACTTGACTAAGAGCTTATTTCCCGTATAATTGTTATCGGATAACAATTTGCCCAAAAGATGAGGCAGGCGAGGAATAGATACAGATTGCTTTCCCCATGATTAATCATGATATAATAAACTAAACTTAAATTGTGAGCGCTCACAATTGACG	0.74
63	TAAATTTGAAAAAACTTGACTAATTCGTCAATTCCCGTATAATTGTTATCGGATAACAATTTGCTTTATTGAGGACTGAAGGGGCTAACTCATAAAGAATGCTTTCCCCAAGGTTAACTGTGATATAATAAACTAAACTTAAATTGTGAGCGCTCACAATTGACG	0.74
64	TTGAGGTAAAAAAGATTGACAAATGATTCTATTCCCGTAAAATTGTTATCGGATAACAATTTGCATAGGTAAAGGACCGAGGACCGAAATCACAATTTATGCTTGTAAGTGATAGAACCATGATATAATATATTAAACTTAAATTGTGAGCGCTCACAATTGACG	0.74
65	TTAATGGGGAAAACATTGACAAATATCCCTAATCCGGTAAAATTGTTATCGGATAACAATTTGCTGTAAATAAGGCGCGTGAACCTCAATCATAAAGTTGCCTTGTAATTCTTTGAACAGTATTATAATATATTAAACTTAAATTGTGAGCGCTCACAATTGACG	0.74
66	TTGTTGAAAAAACCATTGACAAATATCACGATTCCCGTAAAATTGTTATCGGATAACAATTGGCTGAAAGGCAGGAGGGAAGGGCTAAATCATAATTTATTCTTGTAATCTTTGTAACCATGATATAATATATTAAACTTAAATTGTGAGCGCTCACAATTGACG	0.74
67	CAACGTAGGTCAGTACGGGCGAGAGAGCTCAGAATACGAATTGTTATCGGATAACAATTTTATTTGTACTTGACACATGAATTTTTAGACTGTATACTGAAATATGATTCAGTTTAGATTGGACTACGAACTGAAAACAAATTGTGAGCGCTCACAATTAGGAGG	0.74
68	CAAGATGGGTCGCCCCCGGAAAGAGGGCGCTTTGTAGGAATTGTTATCGGATAACAATTTATTTTGTGATTGACTTAAGAACATTTATTCTGTATACTGAAATATGATTCAGATTAGATTGGACTACGAACTGAAATCAAATTGTGAGCGCTCACAATTCAGAGG	0.74
69	CAAAATCTGAGGGCCCGTGAAAGGGGAATCTGGATTCAAATTGTTATCGGATAACAATTTTCTTAGTAATTGACAAACGAATTCTTCTATTGTATACTGAAATATGATTGAGTTTAGATTGGAATACGAACTGGAAACAAATTGTGAGCGCTCACAATTAGGAGG	0.74
70	AAAAAGTTGACACAACCAAAAAGTTGTACATTATAATTGTTATCGGATAACAATTAGGAAGAGCGGAAATTATGGGAGGAAAAAGTTAATTCGGTTGACTCCCGATAGTTTATCGATACGATAATAATATGATTAAATTGTGAGCGCTCACAATTAGGAAAGGAG	2.6
71	TAAAGGTTGACAACACCCACTGGTTGCACATTATAATTGTTATCGGATAACAATTCGGCGGAGATGACATTTCGTTAGGAGAAAATCAATTCGGTTGACTCCCGATCTTAAGGCAATAATATAATAATATGATTAAATTGTGAGCGCTCACAATTAGGATAGGAG	2.6
72	TGATAGTTGACAACAAGGAAAAATTTTACATTATAATTGTTATCGGATAACAATTAGGAGAAGTGGCAATTGTGTTACGAGAAAGCAAATTCGGTTGACTCCCGATACTTTGGAAATACGATAATAATATGATTAAATTGTGAGCGCTCACAATTAGGATAGGAG	2.6
73	TAAAATTTTGTTGCTCTTCCTAAAAGTTTAATTATAATTGTTATCGGATAACAATTTGGGAGAACGGAAGAGCGAGAACGAAGGGTAAATTCTAATTTATAGGCTAACCTGACAAAAACGTGATATCATGATTTAAAATTGTGAGCGCTCACAATTGGAGAAGAG	0.74
74	GAAAATTTTCTTGCTTTTTCGGGCGGTATAACTATAATTGTTATCGGATAACAATTCGGAAAGACGGAAGAACGAGGAGGTAGAATGTTCTCAAATGTATAGGCTTTCTTTGCACAAACATGTTATCATGATTTAAAATTGTGAGCGCTCACAATTTGAGAAGAG	2.6
75	CAAAATTTGCTTGCATTTACGAAGGGTTTAACTATAATTGTTATCGGATAACAATTCGGAAAGACGGAAGAGCGCGAACGAGACCTTAAATTAAGTGTATAGGCTTTCTTTCCAAAAACGTGATATCATGACTTAAAATTGTGAGCGCTCACAATTGGAGAAGAG	0.74
76	TCCCCTTTTGCTATAATTGTGAGCGGATAACAATTGGCAGTGAGCGCAACGCAATTAAGAGAGCGAGGAACGATTTAACATCCCACGATAAAAATTGTTTGTTTAAATCGCGAAAGACACGAGTATACTAGTTATAAATTGTGAGCGCTCACAATTAAGGAGAGC	0.005
77	TCGCCTTATGCTATAATTGTGAGCGGATAACAATTGGCAGTGAGCGCAACGCAATTAAAGGAGCCAGCTCCGAAAGTAGAACCCAAGTGAAAAATTGATTGTTTAAATTGCGAGATATGCGAGTATACTGGATATAAATTGTGAGCGCTCACAATTAAGGAGAGC	0.001
78	TCGCCTTACGATATAATTGTGAGCGGATAACAATTGGCAGTGAGCGCAACGCAATTAGGTGCAGCGGAGGCTTAAGACAAATCCCACAAATAAAATGTTTGTTTAAATTGTGAGAGCTTCGAGTATACTAGTTATAAATTGTGAGCGCTCACAATTAAGGACAGA	0.017
79	TCCCCTTTGTGGTAAATTGTGAGCGGATAACAATTGGCAGTGAGCGCAACGCAATTAAAGGCGCGGAAGTCATGAGATGACACGCAATAATAAATCTTACTTGCTTTTCAATCATTTGAGGTGTAAAATAGGTATAAATTGTGAGCGCTCACAATTGGATACTGA	0.001
80	TCCCCTTTGTGGTAAATTGTGAGCGGATAACAATTGGCAGTGAGCGCAACGCAATTAAAGGAACTGGGGTCGCAAGATAGATCCTGTTAAAAAATCTTACTTGCTTTTAAACCGTTACTGGTGTAAAATAGGTATAAATTGTGAGCGCTCACAATTGGATTAAGA	0.001
81	TCCCCTTTATGTTAAATTGTGAGCGGATAACAATTGGCAGTGAGCGCAACGCAATTACAGGTACGGGTGCCGCTAAATTACTCAAGTTTAAAAACCTTACTTGCTTTTCGATCATTACAGGTGTAAAATAGGTATAAATTGTGAGCGCTCACAATTGGAAGACGC	0.001
82	TGATATAATAAACATGATATAATTGTGAGCGGATAACAATTGGCAGTGAGCGCAACGCAATTACGAGGACAGAAGCGCGATCATCACACATTAATAATAGAATGACTTGACAATCCGTAATTTTCGTACTAAAATGTTAGAAAATTGTGAGCGCTCACAATTGGA	0.0004
83	CTCCATAAAAACCATGATATAATTGTGAGCGGATAACAATTGGCAGTGAGCGCAACGCAATTAGGAGCGCTGGTAATAGTGCCTCGAATTTAACTTAAAGAATGACTTGACAACGCGTAATTCTCATACTAAAATTCGTGAAAATTGTGAGCGCTCACAATTGGA	0.005
84	CTCTATAATAAACATGATATAATTGTGAGCGGATAACAATTGGCAGTGAGCGCAACGCAATTAGGAGGGGTGCGACTCATGTCGCACACTTAAATACGAAAATGACTTGACTTGCCGGCATTCTCGTACTAAAATGCGTGAAAATTGTGAGCGCTCACAATTGGA	0.017
85	ATATAATAATGGGTATATAATTGTGAGCGGATAACAATTGGCAGTGAGCGCAACGCAATTCGAGAGAAGACGGGTGTCTCAATCTACTTTTTTATGAAAAAAGTTTTCAAATCGTCGTCATTCATGGTATAATATGATTAAATTGTGAGCGCTCACAATTACAGA	0.061
86	ATATAATAAGCACTGTATAATTGTGAGCGGATAACAATTGGCAGTGAGCGCAACGCAATTGGCGATAAGAATGTTTTATCACTCGCGTATTCTATTAAAAAAGCTTTCAAATTGAGGTAATTTAGGGTATAATATGATTAAATTGTGAGCGCTCACAATTACAGA	0.061
87	ATATAATACCGCGTGTATAATTGTGAGCGGATAACAATTGGCAGTGAGCGCAACGCAATTGGAGATAAGAGACGTCCAATACCCCAGTTTTTTGTGGTAAAAGCTTTCAAATTGTTGTAATTTATGATATAATAGGATTAAATTGTGAGCGCTCACAATTACAGA	0.017
88	TGATATAATATAATAAGTAAAATTGTGAGCGGATAACAATTGGCAGTGAGCGCAACGCAATTAGGTGCGCCGTAAATAGGACCAGAAAAAATAATTCTTGATAGAGCCAAGCACAATGATATGATATACTAAAATAGAATAAAATTGTGAGCGCTCACAATTGGA	0.005
89	TGATATAATATAATAAGTAAAATTGTGAGCGGATAACAATTGGCAGTGAGCGCAACGCAATTAGAAGAGCAGTTAAGAAGTCCTAAATCTTTACCTATAGAAAGAGCCAAATAATATGCTATGATATAATAAAATACAATGAAATTGTGAGCGCTCACAATTGGA	0.005
90	TGATATAATAAAATAATTAAAATTGTGAGCGGATAACAATTGGCAGTGAGCGCAACGCAATTAAATGAGGAGGAATAAAGTCCCGACAAATTAAATAATTGTAGAGCCATGCATAATCCTATGATATAATAAAATACAATAAAATTGTGAGCGCTCACAATTGGA	0.005
91	CTAAATATGGTATAATATGAAATTGTGAGCGGATAACAATTGGCAGTGAGCGCAACGCAATTAGATGCGGAGAAACGCATATCCTGAAAATAAATTACATAAGCTTTTCATATACATGCAATGATGTGATATAATACAATAAAATTGTGAGCGCTCACAATTGGA	0.001
92	CTCCTTCTGGTATACTAAGAAATTGTGAGCGGATAACAATTGGCAGTGAGCGCAACGCAATTAGAAGGGGAGTATATCAGACTGTCCTAAAAAATTTGAAAAGATTTTCATAAACAGGCAATTATGTGATATAATGGATTAAAATTGTGAGCGCTCACAATTGGA	0.005
93	TTTTTTCAGGTATAATATCAAATTGTGAGCGGATAACAATTGGCAGTGAGCGCAACGCAATTAGAGGGGGAGTAACTAACTGCCGAAAAACAGATAAAAGAAGATTTTCATATGCATGCAATTATGTGATATAATACAATAAAATTGTGAGCGCTCACAATTGGA	0.017
94	CAGTGCAAAAAACATGATATAATTGTGAGCGGATAACAATTGGCAGTGAGCGCAACGCAATTAGGAGCTGTGAGACAAATACCTATGAAAGTAATTATTTACTTTATACAAGCTATAGCTATGCTAGGATAAAATGAATTAAAATTGTGAGCGCTCACAATTGGA	0.017
95	CACTATAAAAAACATGATATAATTGTGAGCGGATAACAATTGGCAGTGAGCGCAACGCAATTAGGAGCGCAGAGTTTAATGCCGGTAACATAATTACTTGAATTTATACTGAAAAAGGATATGCTAGATTAAAATGGAATAAAATTGTGAGCGCTCACAATTGGA	0.005
96	CACTGTTATTAATATGATATAATTGTGAGCGGATAACAATTGGCAGTGAGCGCAACGCAATTAGGAGCGGAGTGATACATACCAAGAAAATAAAACATTGAGTTTATAGTTCTAAATGCTATGCTAGGCTAAAATGAACTAAAATTGTGAGCGCTCACAATTGGA	0.0004
97	CTCCTTCTCTGTGTTATAATTGTGAGCGGATAACAATTGGCAGTGAGCGCAACGCAATTCCCTGAGAACGAGTTACATAGACTTTAATTTTTGCGTATTGTCATTGACAACTCCCGGTAGAACTGGTAAAATCAGAATAAATTGTGAGCGCTCACAATTAAGGAG	0.017
98	CTCCTTTTCTTTGATATAATTGTGAGCGGATAACAATTGGCAGTGAGCGCAACGCAATTCGATGAGAATGAGTGAGGTCAAACGTAATTTTTATGTTTTGTCATTGACAACTACAGCAAAACGAATTAAAATCATCATAAATTGTGAGCGCTCACAATTAAGGAG	0.017
99	CAGCATTCATGTGATATAATTGTGAGCGGATAACAATTGGCAGTGAGCGCAACGCAATTCGCAGCGAATGAGGTAGGAAGGATCTAATATTTACCTATTGTCATTGACAACTTCTGTAAAAACGGGTAAAATCAGCATAAATTGTGAGCGCTCACAATTAAAGAG	0.061
100	TATTTTGATGTACAATTGTGAGCGGATAACAATTGGCAGTGAGCGCAACGCAATTCGTACGCAAAGGCAGCATTATTATTGCTATGGCAATAAAAAAAGTTGAGAATTTACGAATAATGTCGTAATCTTAGAATAAATTGTGAGCGCTCACAATTAGAGGATAGA	0.017
101	TATTTTGATGTACAATTGTGAGCGGATAACAATTGGCAGTGAGCGCAACGCAATTCGTACGCAGCGACTGAGATGCGTTTGCGAGGTAAATAAAAAAAGTTGAGAATCGTCGAAATAGGTGATAATCTTATCATAAATTGTGAGCGCTCACAATTAGAGGATGGA	0.017
102	TGTTTTGATGTACAATTGTGAGCGGATAACAATTGGCAGTGAGCGCAACGCAATTCGAACGCACCGACGAAACTATGATTGCTGTTTGATTAAAAAAAGTTGAGAAACTCCGAACTTTTTGGTAATCTAAGATTAAATTGTGAGCGCTCACAATTAGAGGATGGA	0.017
103	CACCCTGTTGTGTTATAATTGTGAGCGGATAACAATTGGCAGTGAGCGCAACGCAATTAGGTCCGGGAGGGATATCCGATCGTGGAAAATTATAATTTGATCTTGCTTTTATTGTGCTTACCCTGTACAATTGATTAAAATTGTGAGCGCTCACAATTGGATTAC	0.0004
104	CCCCCTTTTGTGCTATAATTGTGAGCGGATAACAATTGGCAGTGAGCGCAACGCAATTAGGAACGGGCTGTGTAAGGCAAACTTTGATATTAAAATTTGATCTTGCTTTTTTTGTCAATAGCCGGTACAATTGGTTAAAATTGTGAGCGCTCACAATTGGATTAC	0.001
105	CACCCCTTCGTGTTATAATTGTGAGCGGATAACAATTGGCAGTGAGCGCAACGCAATTAGGTCCGGGAGGTAGAAGGAATAGTGAGACATTAAAATTTGATCTTGTTTTTTGAGTAATTACAGTATACAATAATTTAAAATTGTGAGCGCTCACAATTGGATTAC	0.017
106	GGACTGTGATATAATTGTGAGCGGATAACAATTGGCAGTGAGCGCAACGCAATTACGGAGTTTATGGAGGTATCAAATTTCGATAGGAAAATTTCATTGAAATTTTATAGTTTAAGCGTAGAATACTGTGATTAAATTGTGAGCGCTCACAATTGGAGAGAATTG	0.001
107	ACATTATGATATAATTGTGAGCGGATAACAATTGGCAGTGAGCGCAACGCAATTCGGGGGTTAACGGGGCAATCAATACGCGATTAGCAAATTTCATTGCAAATTTACAGTTTAAGCGTAGAATACTATGATTAAATTGTGAGCGCTCACAATTGAAGAGAAGAG	0.061
108	GGTTTGTGATATAATTGTGAGCGGATAACAATTGGCAGTGAGCGCAACGCAATTCGAACGATGATCGTGGAATCACTATTCCTTAAGCATTTTTCATTGACAATCTGTAGCCTAAGCGTACAATACTGTGATTAAATTGTGAGCGCTCACAATTGGAGACAGGAC	0.061
109	TCCCCTTTTGATATAATTGTGAGCGGATAACAATTGGCAGTGAGCGCAACGCAATTAAAGGAGGCGGGGTCCCGATATGACCCCATGAAGTAAATTTCTCTTGTAAATCGCTAAAGACACGAGTAAAATAGGTATAAATTGTGAGCGCTCACAATTGAGGAGGAC	0.005
110	TCCCCTAATGATATAATTGTGAGCGGATAACAATTGGCAGTGAGCGCAACGCAATTAAAGGAGCCGGTTTAGTCAGGTAACACCAATAATAAAATTTCTCTTGTAAAACGTTAAAGATAGGTGTAAAATAGGTATAAATTGTGAGCGCTCACAATTGAGGATAGC	0.005
111	TCCCCTTATGCTATAATTGTGAGCGGATAACAATTGGCAGTGAGCGCAACGCAATTAAAGGAACGGAGTGAGCTACATGAACTCGGAAATAGAAATTTTCTTGTAAATCGATAAAGACAAGTGTAAAATAGATCTAAATTGTGAGCGCTCACAATTAAGGAGAGC	0.005
112	AAATAATGTGATATAATTGTGAGCGGATAACAATTGGCAGTGAGCGCAACGCAATTAAAGGTACGGGGAGCGACGAATACGTCAAAAATGTAAACTTTACATTGTATAAAATTGGGATAATCCTATAAACTATGTAAATTGTGAGCGCTCACAATTGGATACAGA	0.005
113	ATATAATGTGATATAATTGTGAGCGGATAACAATTGGCAGTGAGCGCAACGCAATTACGGGACCGGGAGGCTCCCGTAAATACAACGACTTAAAATTTTGATTGTATAAAATTGAGGTTATACTATAAACTAAGTAAATTGTGAGCGCTCACAATTGGATACAGA	0.001
114	ATATGTTATGATATAATTGTGAGCGGATAACAATTGGCAGTGAGCGCAACGCAATTAAAGGCGCTGGGAGCGCAATGTGAACCCACCATTAAAAAATTTCCTTGTATAAAATTGTGATAGTCCTATAAACTATGTAAATTGTGAGCGCTCACAATTGGAGACAGA	0.005
115	ATATAATAATGAGAAGTAAAATTGTGAGCGGATAACAATTGGCAGTGAGCGCAACGCAATTAAGCGGAGATAAGAAGTATCGCCACTTATTATAAATGTAAAATTGCGCCATTACGAATACAATGTGGTATGATATGATTAAATTGTGAGCGCTCACAATTGACG	0.005
116	ATATACTAAGGAAGACGAAAATTGTGAGCGGATAACAATTGGCAGTGAGCGCAACGCAATTTAGAGAAGGAATCAAGTATTCCCTATATTTAAAAATTTAAAGTTGCGCCATCATAGATAAATTGTGCTATGATATGATCAAATTGTGAGCGCTCACAATTGACG	0.017
117	ATGTTATAATGAGGGGTAAAATTGTGAGCGGATAACAATTGGCAGTGAGCGCAACGCAATTAAGAGGAGACGTGGATTATTTCCCATTTTTATAAATTTAAACTTGCGCCATAAAACATAACATGTGCTATGATATGATCAAATTGTGAGCGCTCACAATTGACG	0.005
118	ATATAATAATGTGAGTATAATTGTGAGCGGATAACAATTGGCAGTGAGCGCAACGCAATTGAAGAACATAAGCGGTGATGAGTCTAAAATTCATGAAAATAGACTTGTCGCATGCCGGAATCGTGTATAGTTCAAACTAAAATTGTGAGCGCTCACAATTACGGA	0.017
119	ATATAATAATAAGTTTATAATTGTGAGCGGATAACAATTGGCAGTGAGCGCAACGCAATTGGAGAGAAAAGCCGTCCATAAGCTGAAAATTTTAGTAAATATGCTTGTCGCACGAAGTAATCGTGTATAGTTCAACTTAAAATTGTGAGCGCTCACAATTACGGA	0.061
120	ATATAATAATTCGTGTATAATTGTGAGCGGATAACAATTGGCAGTGAGCGCAACGCAATTGGAGATTATACGCGTTTATATGTCGAGTATTCGAAAAAATATGCTTGTCGCACGGTGTAATCGTGTATAGTTCTTCATTAAATTGTGAGCGCTCACAATTACGGA	0.017
121	CAATCTTAGGGGGGGCGGAAATTGTGAGCGGATAACAATTGGCAGTGAGCGCAACGCAATTAAGCAGCGCGAGTCACTCTGACCAACAATTATAAAATTGACTTTCCCCATATCAGGGTATAATGTACTAAACTAAAATCAAATTGTGAGCGCTCACAATTGAAG	0.005
122	CAATTTGAGGGGGAGGGGAAATTGTGAGCGGATAACAATTGGCAGTGAGCGCAACGCAATTAAGCGGCGAGTGTAATACCCATCTAAAATTTTATAATTGACTTTCCCCACTTAAGGCTATTATGGGATAAACTGTAATTAAATTGTGAGCGCTCACAATTGGAG	0.005
123	ATATATGCGGTAGGATGGCAATTGTGAGCGGATAACAATTGGCAGTGAGCGCAACGCAATTAAGAAGCTCAGCTATCAGGGCAGAAATTTTATAAAATTAAATTTCCCCATCCCAAGGAATAATGTGGTAAACTAGAATAAAATTGTGAGCGCTCACAATTGACG	0.005
124	CAATCTAAAGGGGGGGCGAAATTGTGAGCGGATAACAATTGGCAGTGAGCGCAACGCAATTAGGCGGGGTTATGGAAAAAGTTTAAAATTTATAAATTTCCCTTGTAAATTTCCAAGATGCTATGTAATATATTGCGTTAAAATTGTGAGCGCTCACAATTGACG	0.005
125	CAATCTTAAGGGGGGCGGCAATTGTGAGCGGATAACAATTGGCAGTGAGCGCAACGCAATTAAGCGAAAACAGCGAATAACATGCAAATTTATAAATTTCCCTTGTAAATTTCCAGGATACCATGTAATATATTGAAATCAAATTGTGAGCGCTCACAATTGGAG	0.005
126	CAATCTGAAGGGGCGCGGAAATTGTGAGCGGATAACAATTGGCAGTGAGCGCAACGCAATTATGAGGGTAACTTAAGTAACGTCAATAATTATAATTTTCCCTTGTAATTTCACATCCTACAGTGTAATATATTGTTTTAAAATTGTGAGCGCTCACAATTGGAG	0.005
127	ATGATATAATATAATAGAATTGTGAGCGGATAACAATTGGCAGTGAGCGCAACGCAATTCGCTGAGTAAGTGATGAGAAAAAACTACTTCTCGTGCCTGAAAATAAATATTCCTTGCCTTTTGTGTCGAACTTGATGTAAATTGTGAGCGCTCACAATTAGGAGG	0.017
128	ATGATATAATATATTATAATTGTGAGCGGATAACAATTGGCAGTGAGCGCAACGCAATTCGTAGCGAAATAAGGGCGATAAAATCGTCTTTGTTTCCTGAAAATATATATTCCTTGCTTTTTCTGTCGAACTTGTTGTAAATTGTGAGCGCTCACAATTTGGACG	0.061
129	TTGATATAATGTGTTATAATTGTGAGCGGATAACAATTGGCAGTGAGCGCAACGCAATTCGCGGAAGAGGAGTAACGAAAATTTTTTTATGCTCGCCTGAAAATATATTTTTATTGCTTTTTCTGGCGAACTTGATGTAAATTGTGAGCGCTCACAATTTGGACG	0.001
130	CAAAATGTTGTACAATTGTGAGCGGATAACAATTGGCAGTGAGCGCAACGCAATTCGAGGGTCAGGACGGCATGATTAGACCTGAAATATTTACTTGACTCCCGATTTATTTCCCAATATATAATAATGAGAATAAATTGTGAGCGCTCACAATTGGGATACAGA	0.017
131	CAAAATGTTGTACAATTGTGAGCGGATAACAATTGGCAGTGAGCGCAACGCAATTCGATCATTAAGGGAGCATTATGTGGCTTGAAATTTTTACTTGACTCCCGATTCAACGAACAATATACAATAATGACATTAAATTGTGAGCGCTCACAATTAGGATAGAGA	0.017
132	CAAATTGATGTAGAATTGTGAGCGGATAACAATTGGCAGTGAGCGCAACGCAATTCAAAGGCTGCTGCGGAGTTAATAAATTTGGAAAATTTACTTGACTCCCGAATTAACGGCTAATTTATAATAATGACAATAAATTGTGAGCGCTCACAATTTGGATAGAGA	0.005
133	TCCCCTTGTGTTATAATTGTGAGCGGATAACAATTGGCAGTGAGCGCAACGCAATTAAAGGAGCCGGGAACTTAAGGTAAACCAAACTTAAAAATTGTATAGGCTTTTTGATAAAGGTTGTACTATCATGATTATAAATTGTGAGCGCTCACAATTGGAATACGC	0.005
134	TCCCCTTTTGATATAATTGTGAGCGGATAACAATTGGCAGTGAGCGCAACGCAATTAAGGGCACGAGTGGCGAAAATCATCCCAAATAACTAAATAGTATAGGCTTTTTGATAAAGGTAGTAGTATCATAGTTATAAATTGTGAGCGCTCACAATTGGAGGAAGC	0.005
135	TCCCCTTACGTTATAATTGTGAGCGGATAACAATTGGCAGTGAGCGCAACGCAATTAAGAGCAGGAGGGCCGACAACTAAATCATAAATAAACATTGTATAGGCTTTTTGATAATTGTGGTAGTATCATTATAATAAATTGTGAGCGCTCACAATTGGATACAGA	0.005
136	CAAAAATTGTGAGCGGATAACAATTAAAAATAGCTAATTGTTATCGGATAACAATTCGGAGCAGTGAGGACTTAATATCTTTTATAAGAATGTTTCTTACTTGACATTGTGAGCGGATAACAATAAAATAGACTTAAATTGTGAGCGCTCACAATTGGAGATTTA	1e-05
137	CAAAAATTGTGAGCGGATAACAATTAAAAATAGCTAATTGTTATCGGATAACAATTCGGAGCAATGAGGATTTTTTAACGTATATAAGAATTTTACTTACTTGACATTGTGAGCGGATAACAATAAAATAGACTTAAATTGTGAGCGCTCACAATTGGAGATTTA	1e-05
138	CAAAAATTGTGAGCGGATAACAATTAAAAATAGCTAATTGTTATCGGATAACAATTCGGAGCGATGAAGAATTATTACGGTATATAAGAATTTTTCTTACTTGACATTGTGAGCGGATAACAATAAAATAGACTTAAATTGTGAGCGCTCACAATTGGAGATTTA	1e-05
139	CAAAAAAAAAAATTGTGAGCGGATAACAATTAGGAGGAGGTAATTGTTATCGGATAACAATTCCGTGAAATAGAGGAATAATATTAATTTTCGGCATTAAAATGACTTGATTTTGTGAGCGGATAACAATAAAATATGTCAAAATTGTGAGCGCTCACAATTGGA	0.005
140	CAAAAAAAAAAATTGTGAGCGGATAACAATTAGGAGGAGGTAATTGTTATCGGATAACAATTATGTCAAATAGAGGAATATTTGTTATTTTCATCATTAAAATGACTTGATTTTGTGAGCGGATAACAATAAAATATGTCAAAATTGTGAGCGCTCACAATTGGA	0.005
141	CAAAAAAAAAAATTGTGAGCGGATAACAATTGGGAGCAGGTAATTGTTATCGGATAACAATTAGGTCATATAGAGGAATAATAGTAATTTTCATCATCAAAATGACTTGATTTTGTGAGCGGATAACAATAAAATAGAACTAAATTGTGAGCGCTCACAATTGGA	0.005
142	CAAATTTTGAAATTGTGAGCGGATAACAATTAGGAAAAAATAATTGTTATCGGATAACAATTGTAAAAAATCGTGCTATGATAGTTCTAATGAAAAATAAAAGGAGCCAATATTGTGAGCGGATAACAATAAAATATGATAAAATTGTGAGCGCTCACAATTGGA	0.001
143	CAAAATTTCAAATTGTGAGCGGATAACAATTAAGAAAAAATAATTGTTATCGGATAACAATTGTGAAAAATCGTGTTATGATAGTTCTAGTACAAAATAAAAGGAGCCAATATTGTGAGCGGATAACAATAAAATATGATAAAATTGTGAGCGCTCACAATTGGA	0.005
144	CAAAATCGGAAATTGTGAGCGGATAACAATTTAGTAAAAGTAATTGTTATCGGATAACAATTGTGAAAAATCGTGTTATGATAGTTCTAGTACAAAATAAAAGGAGCCAATATTGTGAGCGGATAACAATAAAATATGATAAAATTGTGAGCGCTCACAATTGGA	0.0004
145	AAAAAGTTGAAATTGTGAGCGGATAACAATTAAAATAAAATAATTGTTATCGGATAACAATTTTGGATAATCGAGAAAGGAGAATAAGATTGGAAAATTTTTGTTGTTCATATTGTGAGCGGATAACAATATAATAGAATAAAATTGTGAGCGCTCACAATTGGA	3e-06
146	CAAAAGTTGAAATTGTGAGCGGATAACAATTAAAATAAAATAATTGTTATCGGATAACAATTTTGGATAATCGAGAAAGGAGAATAAGATTGGAAAATTTTTGTTGTTCATATTGTGAGCGGATAACAATATAATAGAATAAAATTGTGAGCGCTCACAATTGGA	3e-06
147	CAATATTGTAAATTGTGAGCGGATAACAATTAAAATAAACTAATTGTTATCGGATAACAATTAGGGATTATCGTCCACGCAGAGTGGGATTCAAAAATTTATGTTGTTCATATTGTGAGCGGATAACAATATAATACAATAAAATTGTGAGCGCTCACAATTGGA	0.0004
148	TCTATTTTTAAATTGTGAGCGGATAACAATTATGTTACAATAATTGTTATCGGATAACAATTATGGAGATCACAGGAAGACCATATGTAATCAACATTTATTTTTATATTGCTTGTGAGCGGATAACAATAAAATAGGATAAAATTGTGAGCGCTCACAATTGGA	1e-05
149	TCTATTTTTAAATTGTGAGCGGATAACAATTTGGTATAATTAATTGTTATCGGATAACAATTAAGGAGATTACAGCAAGAACAGGTGAAATCAACATTCATTTTTATATTGCTTGTGAGCGGATAACAATAAAATAGATCTAAATTGTGAGCGCTCACAATTGGA	0.0001
150	TCTATTTTTAAATTGTGAGCGGATAACAATTATGTTAAACTAATTGTTATCGGATAACAATTAAGGGGAATACAGCAATAACAGTTCTAATGAACATTTATTTTTATATTGCTTGTGAGCGGATAACAATAAAATAGGACAAAATTGTGAGCGCTCACAATTGGA	1e-05
151	TCCCCAAAATTGTGAGCGGATAACAATTAGGAAATGTCAATTGTTATCGGATAACAATTGACTTTTGTTTTTTGCTATACTTGTAAAGAGGGTAGTATTGTCATTGACTTTGTGAGCGGATAACAATAAAATAAGGCTAAATTGTGAGCGCTCACAATTGAGAGG	0.0004
152	TCCCCAAAATTGTGAGCGGATAACAATTATTAAATATCAATTGTTATCGGATAACAATTGACTTTTGTCCGTTGATATACTTGTAGAAAGGGTACTATTGTCATTGACTTTGTGAGCGGATAACAATAAAATAAGGCTAAATTGTGAGCGCTCACAATTGAGAGG	8e-07
153	TCCCCAAAATTGTGAGCGGATAACAATTAGGAAGAATCAATTGTTATCGGATAACAATTGACTTTCGACGGTTGATATACTTGTGAAAAGGGTAGTGTTGTCATTGACATTGTGAGCGGATAACAATAAAATAACGCTAAATTGTGAGCGCTCACAATTGAGAGG	8e-07
154	CAAAATTGTGAGCGGATAACAATTTTTTTTTTGAAATTGTTATCGGATAACAATTGACAAACATTCTTATTTAATTTATGATGTAACTCTATAACTAAGTTGAGATTGTGAGCGGATAACAATAATCTGAGGAAAAATTGTGAGCGCTCACAATTAGGAGATTGT	0.001
155	CAAAATTGTGAGCGGATAACAATTTTTTTTTTGCAATTGTTATCGGATAACAATTGACAAACAGGCTTATTTATTTTATAATGTAACTTTAAAACTAAGTTGAGATTGTGAGCGGATAACAATAATCTAAGGAGAAATTGTGAGCGCTCACAATTAGGAGATTGC	0.0004
156	CAAAATTGTGAGCGGATAACAATTTTTTTTTTGCAATTGTTATCGGATAACAATTGACAAACACTCTTATTTATTTTATAATGTAACTTTAAAACTAAGTTGAGATTGTGAGCGGATAACAATAATCTAGGATGAAATTGTGAGCGCTCACAATTAGGAGATTGC	0.0004
157	CAAAAAAATTGTGAGCGGATAACAATTACGGAGGGGCAATTGTTATCGGATAACAATTAAGGCGAACTCCTTAAAATGAGTAGTAACTTTTATGATTTGATCTGTTGCTTGTGAGCGGATAACAATACAATGATACTAAATTGTGAGCGCTCACAATTGGAAGAT	1e-05
158	CAAAAAAATTGTGAGCGGATAACAATTCGGGAGCGGGAATTGTTATCGGATAACAATTAAGCCGAACTCCTTAAAATGAGTAGTAACTTTTAAGATTTGATCTGTTGCTTGTGAGCGGATAACAATACAATGATACTAAATTGTGAGCGCTCACAATTGGAAGAT	0.0004
159	TTAAAAAATTGTGAGCGGATAACAATTTTGGATTGACAATTGTTATCGGATAACAATTATATTGAAATAATGAAAATTTGTAGAAACTACTGCGAATTGATCTGTTGCTTGTGAGCGGATAACAATACAATGATACTAAATTGTGAGCGCTCACAATTAGAAGGT	3e-05
160	CAAATTGTGAGCGGATAACAATTTTTATGATATAATTGTTATCGGATAACAATTACCCGCATAAAGAGGATCAAGTCAGAAAATCATAAAATTTCATTTTTTGGTTGTGAGCGGATAACAAAATACTATAATAAAATTGTGAGCGCTCACAATTGAGGATTACTC	0.0004
161	CAAATTGTGAGCGGATAACAATTTTTCTGATATAATTGTTATCGGATAACAATTATCCATAAAAAGAGGATCAAGTCAGAAAATCATAAAATTTCATTTTTTGGTTGTGAGCGGATAACAAAATACTATAATAAAATTGTGAGCGCTCACAATTGAGGATTACTC	1e-05
162	CAAATTGTGAGCGGATAACAATTTTTCTGTTATAATTGTTATCGGATAACAATTTTGCACAAAAAGAGGATTAAGTCAGCAAATTATAAAATTTCATTTTTTGGTTGTGAGCGGATAACAAAATACTATAATAAAATTGTGAGCGCTCACAATTGAGGATTACTC	1e-05
163	CAAAAATTGTGAGCGGATAACAATTAAAAAAAGGTAATTGTTATCGGATAACAATTGACGTCAATCAATATTTGTTATGGTATAAAACTTTGAAATAGTCTTGTAATTGTGAGCGGATAACAATAAAATAGAATAAAATTGTGAGCGCTCACAATTGGAGGAGAT	0.0004
164	CAAAAATTGTGAGCGGATAACAATTAAAAAAAGTTAATTGTTATCGGATAACAATTGACAGCAATGAACATTGGTTATGGTATAAAACTTTGAAATAGTCTTGTAATTGTGAGCGGATAACAATAAAATAGAATAAAATTGTGAGCGCTCACAATTGGAGGAGAT	0.0004
165	CAAAAATTGTGAGCGGATAACAATTAAAAAAAGGTAATTGTTATCGGATAACAATTGACATCAATGAATATTTGTTATGGTATAAATCTATGCAATAGTCTTGTAATTGTGAGCGGATAACAATAAAATAGAATAAAATTGTGAGCGCTCACAATTGGAGGAGAT	0.0004
166	CATTGCTTGAATTGTGAGCGGATAACAATTATAATGGTGCAATTGTTATCGGATAACAATTCAGATTGTGTCGGTCAGAACTATAAATCATAAAAAAAAAAGAGTGCGCCATTGTGAGCGGATAACAATATGATATACTAAAATTGTGAGCGCTCACAATTGGCT	2e-08
167	CATTGCTTGAATTGTGAGCGGATAACAATTATAATGGTGCAATTGTTATCGGATAACAATTCAGATTGTGTCGGTCAGAAATATAAATCATAAATTAAAAAGAGTGCGCCATTGTGAGCGGATAACAATATGATATACTAAAATTGTGAGCGCTCACAATTTGCT	2e-08
168	TATTACTTGAATTGTGAGCGGATAACAATTATAATCGTGCAATTGTTATCGGATAACAATTCGGGTTCTGACAGCGATCAAAATAAATCAGAAAAAAAAAACACTGCGCCATTGTGAGCGGATAACAATATGATATACTTAAATTGTGAGCGCTCACAATTTGCT	8e-07
169	AAAAGCTTGAATTGTGAGCGGATAACAATTATAATAGCATAATTGTTATCGGATAACAATTAGAGAGAGGACGGCGATCACATTAAATCAGAAAAAAAGTACAATCCCCACTTGTGAGCGGATAACAATAAACTATGATAAAATTGTGAGCGCTCACAATTCGCT	8e-07
170	CAAAGCTTGAATTGTGAGCGGATAACAATTATAATAGTGTAATTGTTATCGGATAACAATTAGAGAGAGGACTACGAACACAATAAATCAGAAAAAAAGTACAGTCCCCACTTGTGAGCGGATAACAATAAACTATGATAAAATTGTGAGCGCTCACAATTAGAG	8e-07
171	AAAAGCTTGAATTGTGAGCGGATAACAATTATAATAGAATAATTGTTATCGGATAACAATTAGGACGGAGACGGCGATCGCATGAAATCAGAAAAAAATTACAATCCCCACTTGTGAGCGGATAACAATAAACTATGATAAAATTGTGAGCGCTCACAATTTGAC	2e-08
172	CATAGCTTGAATTGTGAGCGGATAACAATTGACATCGTACAATTGTTATCGGATAACAATTACAGTGAGGAAAACGAGCGCGATAAATCAGAAAAAAAGCATTTGTAACACTTGTGAGCGGATAACAATATATTATACTAAAATTGTGAGCGCTCACAATTGGAG	1e-05
173	TATAGCTTGAATTGTGAGCGGATAACAATTGACATCGTCCAATTGTTATCGGATAACAATTACTGTGAGGAAAACGAACGCAATAAATCAGAAAAAAATGTCTTGTAACACTTGTGAGCGGATAACAATATATTATACTTAAATTGTGAGCGCTCACAATTGGAG	1e-05
174	TGTAGCTTGAATTGTGAGCGGATAACAATTGACATCGTACAATTGTTATCGGATAACAATTGCTACGAGCAAAACGAGAGCGATAAATCCGAAAAAAAGCTCTTGTAACCCTTGTGAGCGGATAACAATATATTATAATCAAATTGTGAGCGCTCACAATTAGAG	1e-05
175	TCCCCAAAATTGTGAGCGGATAACAATTAAAAAATTTCAATTGTTATCGGATAACAATTGACTTTTGTCATCTCCTATATGATTTAAGAGAATAAGCTGAAAATTGAGTTTGTGAGCGGATAACAACGAACTAAAAAGAAATTGTGAGCGCTCACAATTCAGAGG	1e-05
176	TCCCCAAAATTGTGAGCGGATAACAATTAAAAAATTTCAATTGTTATCGGATAACAATTGACTTTTGTAATCTCTTATATGATTTAAGAGAATACTCTGAAAATTGAGTTTGTGAGCGGATAACAACGAACTAAAAAGAAATTGTGAGCGCTCACAATTCAGAGG	1e-05
177	TCCCCAAAATTGTGAGCGGATAACAATTAAAAAATTTCAATTGTTATCGGATAACAATTGACTTTTGTCATCTCTTATATGATTTAAGAGAATATGCTGAAAATTGAGTTTGTGAGCGGATAACAACGAACTAAAAAGAAATTGTGAGCGCTCACAATTCAGAGG	1e-05
178	TCTAATTGTGAGCGGATAACAATTTTTTTCTTGCAATTGTTATCGGATAACAATTGACAAACAGATTCTTTTAATTCATAATATAATTCTATGAGATACTCCCGGTTGTGAGCGGATAACAAAATAATGGAGAGAAATTGTGAGCGCTCACAATTAGAGGATTAC	0.0001
179	TCAAATTGTGAGCGGATAACAATTTTTTTCTTGCAATTGTTATCGGATAACAATTGACAAACAGAATCATTTATTCTATTATATAATTCTGTGAGATACTCCCGATTGTGAGCGGATAACAAAATAATGGAGAGAAATTGTGAGCGCTCACAATTAGAGGATTAC	1e-05
180	TCTAATTGTGAGCGGATAACAATTTTTTTCTTGCAATTGTTATCGGATAACAATTGACAAAGAACCTTTTTTATTCTATGATTTAATTCTATGAGATACTCCCGGTTGTGAGCGGATAACAAAATAATGGAGAGAAATTGTGAGCGCTCACAATTAGAGGATTAC	0.0001
181	CAAAAATTGTGAGCGGATAACAATTCGGAGGGGGAAATTGTTATCGGATAACAATTAAAAAGATTTGACATTTTATATCCTTTTTAAGTATCCTTATGGTAGGCTCTTGTGAGCGGATAACAATATCATATAATAAAATTGTGAGCGCTCACAATTGGAGGATTA	0.017
182	CAAAAATTGTGAGCGGATAACAATTACGAGGGGGTAATTGTTATCGGATAACAATTAAAAACATTTGACATTTTATATCCTTTTTAAGTATCCTTAAGATAGGCTATTGTGAGCGGATAACAATATCATAGACGAAAATTGTGAGCGCTCACAATTGGAGGAGTA	0.005
183	CAAAAATTGTGAGCGGATAACAATTCGGAGAGGGTAATTGTTATCGGATAACAATTAAAAAGATTTGACATTTTATATCCTTTTTAAGTATCCTTATGGTAGGCTCTTGTGAGCGGATAACAATATCATATAATAAAATTGTGAGCGCTCACAATTGGAGGATTA	0.017
Random sequences
1	TGCTTTCGAGAGGAGTGGCCAGAGTAAAGCGAGTACCGATACGTCCGAGCCACCGCCAACTCGCACACAGCCTTGGCAAGACTACAAGCATCCCGTGCGGCCTTTTAAGTCTGTAAGCTGTACTTCGCACCACAGTCATCACGTTTGCCTTCATCAAAGCCAAGG	31
2	ACCCGTCCATTAGCTAAAGTTCTGTAGCCGTGCCTTGGGCATCAACTGCCTGAGGTTGTTACCGGATTAATACGGACAATGAAAGTCAATAAAAACCCCGTACCACAATCATAATTCTTTACGAATTTAGTATCAATGCTCACGCCTCCCTGAAACGACTCCGGG	31
3	GGTTGGAGATCTAAGCCTAGCGGCTCGATCATGTTTACACGGATTCTATTGTATTCAACTATGTGAATTGAGCTCACATACTCATTGTAGTGTCCTTACCCATTACAGTAGCCGATAGATATATATATCCACGTTCTGTCTATGCTGGTGGCATCCCTCGCTTTT	31
4	CAAAGTCCGGGCGCAGGACCTTCTGGCAGCTACCGCCCTTGATGTGATGTTACGGATAACGCGAACATTCCTACTGCCCAGGTCCGAGATGAAGTCAACCTCAGTCGCACGCTATGATGTCACTCGCCTCTCCAACAACCAGAATCCACATACCAGAACGCCCAG	110
5	TATGCAAGGGAGCGTTAGATGAATTTCCTCCATACATAATGGGAAGGAACAGGCCGTATAGCAGGTAGTCCACTGACCCCCGACATAAATCTGACTATTCAACCATCGACGTTACAATCCGAACAAGAAGGATTGTGGGTCACTGTGCTATAAGTCGCACGATAT	2.6
6	TTCTGTATGGCACAGACGGTCTCCAACTTGCAGCAGGCAGTGGGCGCGACTGTGCGATGGTTATCCTACTCGACTAGTACTCTTCTCCGAAATGGGATACTCCTCGCAGAGTATCAGTATATAATGTTCGTCACACATACTGGATATTGACATAATAGCGTTATT	31
7	CTCCGATGTACGCACGAGTCGCCTATCTGGGCACGCTCGTCTGCTGGGATGCGGTACATCGCTCGAAGGGAGATCTAATCTATTCTGGGATAACCGATGAGCATGTCGGCTATGCCCACGTACGTATCGTTCCGACGAACGATTCATGGTCTGTCAACATGGGAG	110
8	ACCCGGATCAAGTGACAGCCTGAGCACCTTTCTCTTGATGCCTACTGGACGTTAATCTGGCCGATCAAGCAACCCAAATTTCAGTTGTATTTCCGGGTTCGACCGAAGGCACTGATCGTTGCTCAGGGTTATCCGATGGCACCGAACTCTTTTCGTTTAGCGCTA	31
9	GTGTATGAAGTTTAGGGATCTGTCGAATCTCTTGACGACCACGCAACGACATTCACACTTGGCGACAGGGCCATCGTTTTACGCCCGCAGGTATTGGTTGTAGGTACGTAGACCTAACCTGATGATACATTTCGAAGTGAAAAGTCAGAGTAATACTGCAGAGAA	383
10	ATCTGTTTGGATGTTTCGCCTCAAAGGCGGAATGAAGATTGGCGGCATTAGTTGAGATCCTGTGAGCGCTGGCTGCCAGACCGCCCTTCACGGCCCGATTCTGAGCGGTTGGGTTCAGCCCTCGGGTCACGAATATTACAAACATATAGCGCGCATGCTGATCCG	110
11	GACTCGGAAAAGCACCTGCGCGTTGGGGAAGGTGAGTGTAAGATGCAGCGCGGGCCATCGGACTTCTCCTCCCCGGGGAAGACTGCAATACTGCCTAAGCCAACATTTACAAGGCTGTCTCGTCGCGTCCTGGTTGGAAACCCACAGGGGCTGCCTGCGTCAGTA	31
12	GACCCGCCTGTCGCATAACACAAAAATGCCTCGCACGGCGCTGGCGAGCTTCATGTAAAGGGGCACCGGTTGTACTACCTGGTGCTAATATAATAGAAGTACAGCGCCTCATATTGGGTCTGACACAGGGAGGGAATGGGGCCTTCAAGTTCTCCCGAAAGGGCC	2.6
13	TAGTACCCGACTAAAGACAAGTGAATGTGAAGCCCTTTGACGTGGCTCATAGAACAAGCAACCGTTGGATTACACGGGGCACGGACCGAAGAAGCGCGTTCCCCACACTGTCCAGTTTTAAGTCAAAGATTAAAACTCTGAATCCCTCAGTAGATGTCAACACTC	110
14	AAGCACAAATGAGCCTAGTCACAGCCTTCCTGCATTTTCGCTATAGTTAAGTGCTGCCCGCACTCCGTCATATTAGCCAGATTCATACCCTGTTGCTTGAAGCGTCACGAGTCGATCTCACAAACAATATCGATCAATCCGTATAAAACGCACTCACTCAAGCAG	31
15	GTCCGCGGTAGATTATATCGGTTGCGAACTGTAATGCCAGGAATGCCATATCAAGTAAATACTGTCCTGTGAGGTGGTCGGAAACCTGTCCACCTGCCGGGACTTCTGCGGGCCCAGGTCATTAGTTAAGCCCACAGTGGCTCACCTTCCATCCCTAACGTTGGC	9
16	GTTTACTCGTCCTATTCCCTGTGTCTCGATTATCTATGTTTTGTTGGTTTGTATCGTTGGGAGGTTCGTCCCGGCCATCCCAAGGCGCCCCAATCTCAGTGTGGTGATCAGCATCGAAACCGGGAATTGGTTCTGAACATGCCGTAAAGTCCCTTGGACTGGTGT	2.6
17	ATCCGTTGTTGGCCACTCATTAGCTTTTTGGTTCGATGTTCACCTCCCGTAGGGGGCTGCTCAGAATCATTGTTAGTTGTGCAAAAGTGTCGTCAAGAGGCATTGTCCGATATCCCAGGCGGCTCCTCTCGATCTTATGCGAGACCGCCGGTTCCCCCAGTAAAT	110
18	ATAGAGCGAGTCTATTACCGTGCGGCCATGAAAAACCCCGCCGAACTTTGGGTACATATGTGAGGCCCCTTTCCTAGGATGACCTCTAGAGCCGGTACCCGAAGGTATACTTGGGTCTATTGCGGGCCACGCTGCACTCTCAACAGCCAAAGAAACAGTGTTAAA	31
19	GTCTCCGAGATCTTTGAACCCAATTGAGGAACCCTGATTGAACGTTTAAATTAGGTTTATGAGATTCCCGGTGCACGCACTTAAATCCGCTAGCTTGCACCGTTCGGGTCGGATTTCTATATTCAGCCTAGAATGAGATCGCATTCGTTGACTTGTTCGGTGTCC	9
20	CCGTTTTAGTGCGCAGGGAGCAGTTATGCCCTTACTGGTATCTATTAGTTGGGCGGGACCGCCAAAACCCGGGTTGGAGCCGAGAATGCGTTTCGACTGGGGACATCCGTGCCTACGAGAAATCACCATGAGTGGTCCAGTTCCATGACGCGCACTCGCATGGTG	2.6
21	CTTAGCGAGTGACTCGGAACTGTACTGTGCACAGGTTCCGTGGCCAATGGCCCCCCCCGCACCCACACCAGGCCCTGTCCCGCCGGAGAATTTATCAGATGTGAAGAGGTTCGGTACCAATGTGAATGTACCAGGGCCCCAATAGCTGTCAACACTAAATATTAA	110
22	ATGTGCCGTTAAGGTAGCCTTGGTTATTTGGCGGCAGCAGGAGGGCGCCGCTATCAGAATAACCGCATACAGTTATGTTCACGACAGACGGAGTCTTCGCCTCGCTATAAAGAGACGAAGGGGCTCAATAAATCATCTTCCTGGTTGGCCTCTGCAGATTCTCCT	110
23	TTCGATCGGAAACTGAGAGTTAGGGGAATCTATTCTACACACCCCTAATAAGTCGCCCGCTTAGCTACCGGCCCTTTGTTGAAACTGCCGAGACTTGTCTTTCCATGGGAGTCATAAACCGACGCCGACTCTGATGCTAATGCAGTGAGAATGTTCTGGAATCCA	383
24	CTCCGAGAACCGATCCGCACTGAGGGCAGTAAATAGATCACTAATGACAACAACAGTTGCCTATACCCATAAAGGTCATGAGGTGCTGCGACCATAGTGGTTCCAATATGATGTGTTCTAGGACCCACCATTTCGGTATCAATGCTCCTTTCGCCGGTATAATGA	110
25	CCGAACCCTCGCCATCAGCATATCCTTAGCTCGCGGGGCTACACAGGCGGGAGGAACGGAATAAAATTCCGGGCTATTGTCCTGTCCTTAGGATGCCTCTATATATGGTATTCAGAGAGGAATGTCGTATAGAGAAATGACATCGGACCACACATAGCGCGGCTA	110
26	GGCCCGTGTTCGAAGCAATGCTTAAAAGATCGCTAGACCGCCCGTGCAGTTACGGAGGTCACTTTGGTCTCAGGAACAAAGTCGAGAATTAACGGGACCAACTTCATATGGGGGCATCCCCGATCAAGATGCGGAACTGGCCCGTGGCTCGATCCATTGCGCCTC	110
27	TTTACTGTCGCACGTCCCGCACCCATTAAGACAACTTCTTTTGCTAGGGGGACGGCGGTATAGCCCGCCACGTTTTTTTACTTGGTGGACGGGAAAGACAAGCATTGTCCCGGAGTCGACCGGGGTTAATCAGCCCTTTAAAACCTGCGTTCCTGATAGGTATCA	9
28	TAAGCGCAGCATACCCAGGATGCTCGCAAGGTAAAACGTATGTGCAACCTAGGTTGCTCCGCTTAGTGCTCTAGCGCAATCCAAATAATCCTAATTTCATGAACCCCACGCAGGCAACCTTGTTACGACCATCACTATCCGCCACTTTCGTGTGCAACGGTTATC	9
29	GCTAGAATTCAAAGAGATCTTGCTGTGCAAATATGGTCATCCCGGCAGGCCGGTCATAACCGGGGAGGGCAGTATAGAGTGCCCATTGCTACTGTATTCCTCAGATCCAGTGAATGATAGGCGCAGCTTCGAAGGCGTAAGACAATGTGGCTGCTTCTAAGCTTC	31
30	AACTCGCGTAAACGTAGCATAGGTACTAGGGAGGGAAGACACAACTAGACCTCTTAGTACTTTGCTCAGTACGCATAGGTTCGTTGGGTTAAGCTATCTTTCCGGCGTAGAACGACAGCTTAATTTGGACTAAGTATTGATAAATGTCCCGGCGCCCAGCACATG	31
31	CCCCGCGCCGCTTTGTCCAGGCTCTTGAACTGTCAGGGAAATCTTTACACGATAACACTACCAATACCGAGCCACGCCCGCCTTCTGTATCTATGATAGCCATGGGCCTATTGGTCTACCAGTACCGACTGCATTTAAATCAAGGCTAACCGGCCCCACGTGACT	31
32	CAGTCATAGACCGGTCTGCGAGGCATTTCACTGAATGCGCGGATTACAACGACGGACATTCTAATGATTCATAGCTCGTTCATTGCAATTAACGCCGCGCCCTACTTGATACTCATACGTTGTAAAAGAACTAAATGGGGTACACGTCGTAAATGGGGCATACTC	31
33	CTATTAGTGGGATAGTCCCACGGAGCAACCCAGATAGTTTTATCCTGTAATCTGCGTGTTGCAGAGGCGTCTGCGTTCACCGTTTATCCTTGCTATCTTTCAAGTCAGGGCTGTTACCAACCACTAACATGCTCCTGTGACGAGCCTCTGTTGGGGTAACTGGCC	110
34	TCCTAGTGGATCTCGTTACGTTGTAATCTGCTAGTCCAAGTAGGTTTTCAAAGTTGCAGCCCTGGTAATGTAGCTGGTGATCTAACGGGAAACGGGCAGGTTCGAGGCGCGAGTAGTTATGGTTACGCGGCCTGGCCCAAGTTCAAGAATTTTCGTGGCCGAATC	110
35	TGTGCTTATTAATCCTCAACAAAATCATTGTCGGATTTTGTGCTCTCCAAAGACTGTCTGCCCCCCGGTGTTATCGCCCAAAGGTTGGCTCTAGGCCGAACGACAGCTATCTTCACTTACCATTGTCGTCATAACCCGAACATTACGGCAAAAGAGAATGCAGCC	31
36	GAGTCTCCCAAGGACAACCCTAGAGTACGAAACTTTTCACTTAAGTTGGATCTACGCATCCCTGAAAATTCACACAAACAACCAGACCAAGAGACTTAGGCGCGAGGAAGACTCGATGCCAAAACCTGTTTGGCGAATTGACTTACCAATACCATTTCCCTATTA	31
37	ACGATGCCCTAGGTAGTGGGTTCCGTTAGTTCGAGGGTTGGCCCGGATCCGGCGCCTTCCACAGATTATAATTTGCGGCCTCGCGGCATCGACGAACAATCATGTCGGGGTTTGTTGTAATGTAAACCAAACTAATACGACCTCCGTCAGTCGGTACCTTTTGGC	110
38	GTCCACACAGAGTAGTTAACTAAGCGTCGTGTACTGATGATATTAATCCCCGTATGTGTTCTTATCCGCCTTTATAAATTGGTATCTTTGAGAGATAAGCATGTACCATAACCACAACCCGAACGGGTAGATTGACAAAAGACCTGAAAATTCCCACTTTCTTTT	31
39	CAAAGTACTAATATCCAATGACCACCGGGGCTGCCCCGTTACGATTGTTGATTAGGACCAGAGGGAGGCCGGCGTCCTACTTCACGAATAGTCATAGCGTCAACCTAGTTCTTCGTCTGATAATAGACGTGTTAAAGCTGTGACATTTGTGTATAAACGGATAGT	31
40	GTGTGGTGATAGTGGGTATACGATGATGATCTAGGGGTTTCCTCTTTAATGATCGGAGTGCATGGCCCTTACTCCATGGCCAACTATTCCGGTTTGCCTCGATCCGCGAGGTCCAAGAGTTCCTCGGAGGCCGTTCACGGTACGACGATTTCCCTGTCGCCTAAT	31
41	CATACACCAATAAATTAGGGGCACATGCAAATAGAGTATCCTCCCGCCCTCCGATTCCTGGTTCGAGAGACCCACATGTCAGGACAAAGTCTGGACACGTCTTTCCATATATCCGCTGGTTTGGTCGCGGCCGCTTGTGACCGTTCATCGAAGCCAGTCTGGCTT	9
42	AGCTCGCACTATCGTCTCCCCTTTCCCATGTCCCCCTGATAAGCGACAATGCATAGGTTATGTGGGGGCTCAAGGAGTCACTGCCGCATTCCGGCGTACCTCTGCCCCGGGCGCAAAATATCGCTTAGAGAACATATTGACGTCGGTTGCGCTCACACCATGGGG	31
43	AAGATGTTCGATAGCAATTTCGTGGAAGCATGGAGTTATCCTTATGTCCGGAGCAGGCCACGTTCCCTCTAGTACTTTACACCACCAGAAGCTGACGCAACAACACAGCTTGGGAGAACCTTCCACTTCCACTTCTCGCGCGACGGAGCGGAAGATAGCGAGTAA	31
44	CATACTGCTCTCAGAGTTACCGATTTGTCTGCATCTCTTTAGCGTTAGTCAAGTTCCAAGCACGCTGTCTAACTGCCTGGCATGGGAGCTAATTCGGCATGCTATTACAATCAGCATTCCGATGCATAGTGGCCACCACTACTCACTCTGCAAAATCAGGTGTCC	383
45	AGCGCTATAAGGGCGTAGAGCGGGCATCTAGGCATTCTATTGCGTTATCTTTGCCGGTAAAACTGATAACTCTAGCCCAGTGCCGTTTAGGCATGCGTAGTCCGAAAGGAGCCAGCGGTAATGGATCCCCGTCAGAACGGCCGTGGCAGATGTTTCAGAGTCCTC	110
46	TGTACGTAACTTTTATTAGTATGGCCTGGTACATGGGACCGTATGACTGCGTTTATTACGTGTACGAGGGGCTCCCATGAACTTTCTTACGCAGTTGGTGTAGTGTATATTTGTATGTGGGCTAGCAAAACAAGCTACACCGGGAATCAATCCATTACAGGACTG	31
47	GGTGGCTCTAACTAGCATAATAATGACAAGCACCTGTTCGCTGTTGATAGCGCTTCAGAATATAGAAACAGTAGATGAAGGGCACCCGGTGTTCGACCTGTGTGTGTATGACAATCGCGGGGCGACCTGGTTAACGGATCGGGGACGGCACCCATACATACCAAT	110
48	TGCTATTGGGACCTAGAATTACCTCGTTCCGCGTATCATATCTATGACCCTCTGGCATGACATATGGAAATTCTTGCTGCGGCGTGCCCAATGATTGTTAAACACTCTCCGGTAGGATGCGAATAGACGAGGATGGTAGCGCACAGAGGAAATTGTGTACAATTG	383
49	CATCTTACGCACTCCGTTATCTAGTCGGTTGTGCGCCGTAATCGATTCTACTATACGTGCGAATACACACTTATTTACTAGCAGCATGTAGCTTGTATTATTAAAGCCTCAATTACCGAATTAATCCGCTTCTTCTTTCAGACTATGGAACTATCGATTCTTGTC	2.6
50	ATTGACAGTAAATTGTCCTCGACGTCATCTAGACTACCGATCATCTCCTTACGATCCATACGAGTCAAGGTCGCATAAGCTTAGGGGACGCTATTTCTTAAGCATTATTGCCTCACGAGATGCGCCAGAATAACCTACACACAATCCTTCTCCGGGCAGAAGGGC	31
51	GGGATGGTGCCTTGGATATCTGTCTGCCCGTGTCCACTCTGTCCGGGCTAGATGCGAGGCCGACAGTGCGACGCCCGAGTGTATACGATGGTAGGTTGACGAACTTTCGCATAAATTTGGTAGATAGTTTCCAGTCATCCGGCCGGTTCACCGTGGCACGGAGAG	31
52	TCGGTCACAAAGGGTAACGCCATATAGGCTTAAAGACCAAAACGAATGGTGCTCAGGCACATCATCACGTGAGCAGCTACCGAAAACCAGAAGCTGGTGGACCACCTCTTTGGATAATCAACAAGTATTTCGCATCAAGTCTCGCGTGGCATGGGTGGTAGGGAT	31
53	CGAAGTAAAGTCCTTAGATTGGCGAAAGAGCCTTAATTGCATATTACCCCGTCCGCACTCATTCATCGCAAGCCCGATTCCGATAACAAGTGCGGCTTTATTTCATTATAGGCGGTATTTGGCTGCAATCGTCCCTGTACGCATAGGATTCATACAGCCGTATCG	31
54	GCGTTTCGGATTGTGTTAATAGATATTAACGTCGCCAGCCTTGCGCAAATAACCCTCCCGCATTCGAAGCGCTGAGTCAAGAACGGAGCAGGGCAGGACTAGTGCATCGCGGCCGGTCCCACCGGTGGCACTCTTCGGATTTTGCTGATAACACGCCCTCTTATA	31
55	AAAACTAAGGTGAAACCTTCGACGGTCACACGATGAAAGCATTTGGTTGTATAATTATTCGTACGCGGCCAAGCTCAAGAGCATTATTTATGAGATTCGGACGCATGGCCGAGGGGGGTGCACTCTGCGTCTTGCCTCCAGTTGGTCATCCCAGCACTTACTGCG	110
56	CAGGCCAAGCTCCTCCACTGGTGTTATTCGTCAGTCTCCTGTAATGACTGCAGTCTCCAGAATCGATCTATGGGTGCTTCTTCAAACGGGAATTGACACAGGGGTTACTTGTCGCTCAACTTACATGAATGTCCGAAATAGGGATAACACGCGCAACAAGTCCTG	110
57	ATATGATATTAGTTTCAATCGCACTTTCTTTTAGTGCACCAGCACTTTAGACAGGCGCATGTAACCAGTCACGATTCATGATGCGATAGATTAAAATTTTAGTCGGGTCAAAAGTGATGGGATGAGACACAGGCAGTGTGGGAGCTAAGACGTGAATGTTGTTGG	110
58	CACCGCAAGCTTCGCCTGTGGTCACAGCAGGGGTACCTGCCACCCTCAGCAGCTGTCTCGAATGCGTCCAACCACGACCTCCTACCGCCATCTGGAGGCCGGTCCGCGGGATGACTCGGTCGTTCATAAATCACACCGTTGGGTACACTCCGCAACCTGAGTAGC	9
59	GCGCTCAATTCAGAACGGGCCATCACCTCGAATGTTCTCCTGATATAGCCCTTCCGGGCTCAACGTATAACGCTGTATGAGCGGGGGCTTGGCGTCGTCGTGTTCAGCCACGGTTCATAACACTTCTGAATAGGATTGGGTTGCGCCGTCGATTTGTTCACCTTT	31
60	ACCCAAGATATACACGTATCGGCTTTTGCTCAGAATATTGCTTGACAACCCCATTCCCGGGCCTCTTGCCCTGGTCAATTGTACAAAAGGCATCATGACCCTTCCAAGGGCGCTAACTTAGGCTTCGTGTTACGGTAAGCCAGACGGTAACTTCTCTACCGTACC	110
61	GCACCCAGGGTCAGATTCTATTCCAAAGATGTCCTCTCCACGCCCAATCTTATGAACGCCATCGACGGTATGAGGTTAACTTGAAGACTCAAACTGTGCCAGCCTATGATTGGAATCATAGCAGTGAACCGACCAGTAGTCTGATGAAACCGGCACGTGATAAAG	9
62	GGTTTCTCGTAACACGGGGATTTCAGCCGACTAGTGAAATTGGTTAAAGCATGGTCCGACATACGAGCACACTATCCCAGGTAGTACAGACGAACCCTGACGGTCCTCTCAATTGACTGCGGTCCCAAGACTTTATGTGAAGTTTGGATCCACGCAGGACGTTTT	383
63	CCCAGATCGTGGTGACCTAGTGGATGGATGCGGGCCAGTTGGAGTACAATTTTCCCAAATACCTAGGCCCATGTATCGTTCAAGGACGTCAATGCTGCGCGGGCGTAATAAGGTGGGCGTAATGCAAGTACCACCGGCACCACTCACGGGAAGGAATGGTCTCTT	9
64	TCTCCCTATACGTGTGTACCACTCACTGATGAAGGAAGGGGCACCGACGCACTTGTGTTAGACCGGTCACCAAAAGCTATCACAAGCTACTTGGATAACTAAACGAGCTTTTCTTACAAGCAAACATTGAGCGCATCTTGCGACCCGTTCCAGAACCAATGTTGG	110
65	ACAAGCACTAGCAGGGGGGCCAGCATTCTAAATCAGAGAGTTGCGCGCGGCGGGAGGACAGTAAGCTCGCGATCCTTGTGTTCTCCCAACATGGCGTCTATCCACGTTAAAATACATCGTTGTTGTTTGGCCGTGAAATTAGAACATGAGTTACCTAAGAATACG	31
66	CCGTGCTGGCCAGTGGCTTCTAAGTGGGTAGTCTTGTACTTACAGGCATCGGAAGAACTAAGTGGTGAAGGATCCGTTCTGTAGAGGCTCCGGTGGATCACGTCAACCAAGAGTTCAAGACGCGTATTTTACACTAGGTTTAGAAGTGCACCCATATAATCTCGA	383
67	ATGTCTCTGCGCCTACGAGACGTATCCCCCGGCCGCCAGGGGGTGCTTGATGAAGCTGATGTATACCATTATAGCCATCGGAACATAATATAAAACACCCCTACACACGGACTCTCCCTCTGTGTTGAGAATGAGGAGTTGCAAAAATCTGGCCTAGCGGCATAC	31
68	ATACACAACGTCGTGTTTCGGACAGCGAACCCGCGGCAGTACTCGCTCCGTCGGACTACTTCTCACCATAGCACAATGTTACCGGAAATACTTCGACTCAAATGGTTTATCGTTTACTAAAATCGCTTGTCCGGCAAAGAGTCACAATTTTGTCGCGGCAGGCCT	9
69	TTTCATCAAGATTTCTCCGCTCGCCATGCAGATACCGTGTCGTCTCTTTATGCCAGGCAGAGCTCGCTGCTCGCTGAAGCTCTTGCATCCCATATGCCTTGCTGCTGCAAGCACATGTAATGTTAAGTTGGGCAAGTCTTTATTCCTACAATGCCTCCTGCGACC	110
70	GAATACAGAGGTAAGCTGAGTGAATCCCTGATACTACCACCATCAGTATTGCCCCCAAAACGACAATCGTTCAGGGCGGGACATAATTAGAGTGGCCGATATTGTCAAGTGGGGAGCGATTGGAAGAAAAGTGAATCAGATAGCTGTCTTAGGAGTCCTCGTGAC	9
71	CTGATACAATCTCGGCGGACAGGGAGGCAACTAGATTCATCCCCAACCTCGGAAACATAAGCGGCGATGTGCTTAGCGGGTCTGTGGCAAAGCCAGAGCTCTAGTTCTCGCTGTGGCCTTCCCATATAGACGTACGCGCCTAGACTACGGCTCACACCAGACATT	110
72	AGCAAGCGCAACATTCTGTTGTCATGTTGTCCTAGAATTGGGAGACAGTTTGGACGGGTCGGCCGCCACGTACGGCCCTGCATAACAGTCATCTTGCAAAATCCTGAACCTGTACACTCGAATGGGCGCCAGATGATAGACCTAGAAGGTTTGAGGTAACAGGGC	31
73	GGACCATATAGAGCTGAATACCCCGTCCGTCTGTAGGAGTGTGACGCGGGAGTTCTAATCTCGAACATATCAGTTATGAACCGTGATCGAGTAAACCTAGAGAACCCAACCCATTCACTTCAGCGTTCGGATAAGCCGGCACTATAAACAAAAAAAAGGGGTGTA	110
74	GCTTTATGTAGCCTGCAGCCTGATCAGGAGGTTCCTGGGACCCCAAAGTTTCGCTGGAATATGTGTAATCGACAATTAGCGCTCGAGAGTGGTCAGTACCTGAGTGAGAGCCTCCTATCGGCTCCTCATTTCGTAATCACATGATCTATATTTCAGCTGTAAGTT	110
75	GTGGAAAGATTATTTACAATGCTTAGGGTAGTTTGGCCCCGGGCGGATCGATCCCAATGTAAGTATTCAAACGGCGCGCACGACACGTTAGGCCGGGCGCCACTATCCTAGCTTTGTGCCTGACACGAAATATCCGGTAGACTGAAACTCCGGCGGCTCCAGAGT	2.6
76	GAGAGTTGGTGGATTACCGCAGAATTACGGCGCTCCGAACGAGTTGGGATACGATCCACCTGCGCATCCTTAATAGAGCATATATATCTGCATGACCTGTAACGCGAGTTGGTCCACGCGTTTGAATTAAGTCGAGAGGCCCCATTATTACAACGAGAGTTACTT	31
77	AGTTCGGGGGCATCACGGACTGCTACCGCCTTTTCTGCCCTATTACCTGGTTCTCGCCTGTCCCCATAGGAATTCCACGTCAGATTAGATGATCGCTGCGGCTTTAATGATAGGCCTGGCGCAGCGGACAAGATCCTTGACTGTAATAAAGATCCCTAATCATGT	2.6
78	AGGAGGGGACCGACCCACGTTGGGCCAGGGGAACGAGTTTTACCGGTGGTTTGGTCCCCCTCCTTTCCACATTGAAGGTCTGCACGGCCTTTATTGGGGAGTTACCTAGGCTGTTTGATGGCGTGATCTCGCGGCTATAGGGCGTGTGTCCGGTCGGAGCCATGT	0.21
79	TAATCATAGACGCGCAACGTTATCATGGGCATCGCCTACGACGTCCCTCAAAATAGGGTTCAATCGTTTCGGACAGCACCAGACAATAGGTGTCCAGAATGTCTTTCGTAATCAGAAGCCTTTCGTGTATGCTGTGAGTCCAGGAGCGAAGTATGTGACATACCA	31
80	AGGGTTCGCCCGGAGATTGAACTTCGGTAAGTAAGGTCCGGGTGTTTGACAGTAACGCAGCGCTAAAGGCAATTGGCATCTGAAAATTGGCAGACGGGTCGAAAATATCGATTTCTAACGACGTAAGATGTTGTTCTGAAAGACGTATGCGACACAGTTGAAGGG	31
81	GCGGACCGATGGTACTGACAATCGGTTTCAATGAACAGTTGACTAGCGCAGGGAATGTTCACGATCGAAGAATGAGGACAAACATATGAGCCCCCGTATTGAAGAGGAGGTGCAGCCAAAGCGAACGTTGCGCTTTTGCATGGTATATCTCACACCTTGCATCCT	31
82	AGCGCGCCTACTACGCATTATTTTAGCATTATTTATCGGAAGCCGGTTGTATTGGGCGGGCGATACCTATTCAATCAATAGGCCCAGCATAGTGGGCTAGCTTGCCCCGACCGTCAGGGATATGAAGTCATCCAAAATGGTTCGCATCAGGCGGTTGAGATGCAT	0.74
83	TGTTCCAGAAACACGGCGTGTAAACTGACGGGGTCTCGTTTGAGCCTGGTCGTTAGCAAACAGGTGCTGTGACAGAAAGGATGGTCGGTGGGGTAGGAATTTCGACCAATTAGGTTCCGAACTCCGGCAGCTACCTTGGACCCCCCTAACATCGTGGATTGCGCA	9
84	GCAAACTCGCTGTCAAGCATGTGATGAGGGCCGTACTCTGATCGCAAGTAAGGTATTCAGCAGACGAGCCGACAGGTTTCGAATCTTGTGTGGAAAAAACTGTGCAATCAACGTACGTATCCTCATGAAGAGACAAGAGAACATTAGAAACCGCCACGAACGCTA	9
85	CAGACGCCAGAAACAGAAGGGAGCCAGCCCTTCAGTTGGCGCAGCCCTAATATGTTTCTAACCCTACGGGGTCCTAAGGTAAGATACATTGTAGTTGGGTAATAGAGATTCATCCGTACAAGCAGGCTCCACCGTCAATTCTAGCCGAGGAACAAGTTGGAAGCG	110
86	AGATAAACCGTACCGGTATAAAGTTCAGTTTAGTAGGCGCCATTCCCCACGCCTTACGGCTCCTGACGATCAGTCATTCTACAGACACTCCCTAAGTGGTAATGTGTCTATTACCTAGAAGTGATTGCGTTCATTGGGTTGGTAGCGCCCGTAAGGGGCAGCTTT	2.6
87	GTCTCGGTGAGTGGCACCGCAGATATGATATAGAGGTCACGTCCGTAGAGAAACGAGCTGTAATCGAAAACCCCTACTGGACATTAAACATGAAACCCTAGAACTCACTGACAGATGCAACGTCTCACTTTATTTAAACATGTCTGGAACATTAAGGTGTTGCAG	31
88	ATAATTGTGTTCGATCCACAGGTCCAGAATCTCGGGCCCAGCTACTCTTCACATGGCGTATCCGACCAGTGCCGAACAGGCGCGTGGCCAAATAACGCTAACGTCTTTCAGGGGCCAATACGGTGGCAGGTTGTCAGACTACAACGAACACTTCTTGCGCAATAC	9
89	CTAGTCCCAGCCAGTCCACCCGCAGATTGGCTTGGTCGTCGATTATACAGCTGATTCAGGACCGGAATGGGTGCGAGCAAGACGGCTATGTTTTTGTGCAGTGATTTAGGGGCATAATTGCTAAGTGTGCAGAGTGCATTTGGCAGTTGGGTGACGCAAATCTTT	110
90	AACCTAAATTACATCTGTGCCTTATACCGATCCGCTCGGGGTATATACGAATGCACTACGCGTAACTATGCATCCGGAATTAATTCGTCGCAACACATGAGGCTCGGATAGAAACGAGATTCGTTATTGGGACCCACCTTACGTTAGTTCCCTCTGAACCTCAGA	110
91	AGATTATGCGATGGCTACCCTGTGGATACTACTGCCATACCCACGTATCGGGTCGAAGGGACAGCTATCACGTTGGTATAAACTATTTAAACAGATCCGATTCCGCGCTGGCTTGATCGTCTCAAGCACACGACTATCCAGAGAAATTAACGAAGAATTACCCTA	110
92	TAGTACATCGTTCCACGAAGAGGCCGCCTTACTTAGGCGCGCTAGAGCGACCCACTGCGCGTGCGCTATGCTACGTCTCATTAGCTTAAGAGCGCAAATGTGTTCGTTAACATAAGATGATCGGCGCGGCAACATTTCCCGCGGCTCGCTCGACCCATTGTAACC	31
93	CTGAGGTGCTTCAGGCAGTAGGTTCGGATGCTCGGTACCACGCCCATACAGGTAGAGGCTGGTAGCGCACAATGCTTGGCAGAGTTTCCGGGTTGATTTATGGTAAAGCTTGTGACCAGTCACTGGGCAAAGCACCGACCCTCGACATGTCATAATAATTAGCTT	31
94	CAAGACCCCCGATTCGAACAATTTTTGTGGTGTGTTCGGGCGATTGGTTTCGAGCTCGATCAGTACCTACATGTTATTCCGAATAGGTCCTCTGGGGTGACAGACTGTCTCAGTTAATTTCAACTCACAGATCCGAATGACGGTATTTCACTCCCCTCTGACAAC	31
95	TATGATCCTCGAGGACGGTTAAGTGGTCGGCCCAGTCCTTACCGGAGCAACACAGAGGAGGCCTGTCCTTCCAGGTACTCTACTGGGTACGGCTGCGCTGCATAAAAGTTGCCCCTTAGGCGCGGTCCTAAGACCTGTTACTAGCTGTAAGTGGCAAACGTATCG	110
96	CTCAGGTCAGATTTCACATACTGATCGGCCGGAGTGTTACGGACTCGGTCCGTACCATTGGGGCCAAAAAGATAGTCCCCCGGTCCAATAGCATAGGAGAAGACCGGCCCACGGCTTAACGGCTAGTGTGCGCCTCTTATCTCTAGTAAATTCTACTGAATTGCC	31
97	CATTATTCGGGCCCTAGACACTCCGAACACGAGCAGTCGGGACTGTAGTCGATCGTGGACGTGAATGGCAGGTCCGAAAACAAGTGTCTTGAGCTGATGATTTTCAATATTGGCTCAAGTAGAACGTCGCCCCCAGCTGGTTGGCGATCGCCGCCCTTTCATCTA	9
98	ACTAACCAGGGCTCATCCGCTGCGGCGGACTAATTAGGGACAACATAGCCCTGTATCCTTGAAAGTTTCTTAAGGTTGCGGTGAGGCAAGACCGCGACATTAGCGCGGAGCTCGTCCCTCGTGAATTAACAGTGTTAGTTGCACTATAAGTAGAAGCTACGGCCC	31
99	CAGTACGCGGGGTCCAGACTGGTTCGGAAAAATGAACCCGGAGCCACCTGGCACTACTAAAGAAGTGTGCTACTAGCTCCAAACAAGCAGATTTTACAAGCCATTGTTCCGTCACGGGGAACCTAATAGTCTGGCTTACAGGTTATCCCCTGAAGTTTTTTAGGC	110
100	CCCCCTTTGATGCAGTGACAAGGTTGACGTGCGATCCATAGTGCCTGATCCTCAGCTTTCCGGGGGTTTGAACTTAATATTCGACTAACAATTCTGTACTGACATCAGCGAAGTCAAATTCCACTGGGAACAGGCCACCGGTTGGCACCCACGGTAACGTAGGAA	110
101	TTTCTTTTGACAACACCCTCAGACCCACTTGAGGCTAGGTGGAGGTTAGTCAAAGGAAGCTGACTTCGACAGTTATATGTATTAGGGCACGTGGATACCCTTTTAATAAGATGGGGACACCACACCGCCCGATGGTAGATACTGGGGTGCCCGTCCACATTAATA	383
102	TAGTGGATCTGCCCTGAGAGGGCAACGCACGCGCGGTACATCGCTCCGCCCAGCCCAGTTCGTTCGTCATATACGAACGATTCGCTCCGTTGAACCTTTAGTCTTACTCGCAGTCAGAGGACACGAACGGGGTAGTATGGCGCATCCGCAGGCCTAAACACATAC	31
103	TTGCTACCGTACCTCTTTGAACTTTCTTAGCCAGGCACTGAAGTCTTTGCGCGTGAACGACGTGGCCTCGAGCGCGCACAACGAAACGCCGACGTAGCACGCGTGTTTGATACGTCCACCATACTCGTTGGCGAGGGAGGGCAGCATACCATCGTTTCGACCTCG	110
104	GTGTCTACTACAGAGCGTCTAAGCTTGTTTGGGCGAGGTCGGCCGTCCTTCAACTGTACTAAACCACGACTCGGCAGACCATAGCAGTCGCCACACAGATCTAGAGGCCCGGAAGGTATACCTTCGTAATTAGTGTGATTCGTTTTGGCTGGAATGACACGGTCT	383
105	AACCTCCCCAACATGCGAGGGCCGCAAGATGGCAGAATGAGCCGCCAGTAGGCTGACCTGTCTTCATGCGCGGCCGGATCACTGTCTGTGGAGGCGGTATCCTCAGCTAATCTGGGTCAAGCCTGAACAGAATCACGACGCCGAGCTGACCACAATTGCGGGATA	110
106	AGTCCCCTAAATATTCTAAGGAATAGTGAGGTCACAGTCATACAGCGGCAACGATCGCGATATGCACCGCAAATTATGTTGCCGGGCTGTTAAGTACCTAGGGCCTCGAACGATGGCGTTTTCGCAACAGTGGGATCATGTCTTTTACAAATGCGAGTACTTCAC	31
107	CGCGGAAGGTTATCAGGCCTCAGGTTCTGAATGCTTATCATCCGAGCGAAAAACGATTCAGCGGGCGCGCCCAGCAGGGGTACTTATCTCTATCATATCACTTCGCCTTGTCGACCAATAGGATACCCCTCGAGTGAACCAAGTGAAACCAGGTAGTGCACAAAT	0.74
108	CGTGGCCGGACAAGGCGATCCCACACCCATGGAGGCATCAGAAGGTTCGCGATAAAATGCGTCTGTTTCGTTGCATCAGTAGCCGCCCAAATTAAGCGGCGATAACTCAATGCGAGCGCATTGGCGACCCAGTGACCAGCACCGAAATAGTTGTTATGAATAGTA	2.6
109	CCGATGAAAGTGCAGTAGGTATAATAGTAACTTGTGCAAAGACGTAAAGATGTGACCAATTATAAGGCACGAACTCGGCCTCTTAAGCATCAGTAGTCTCCAGAAACAGCTCTTGTTCTCGAGATCTACTTCGTTTTCGGAGGTGCCAAGGTCGGCAATCGCGCA	383
110	TCGAGCGAAGCACCAAGTATGAAAGCGGGCCGCTACAGCACTGTCAAGCGGGGGGTTATTTGCGGGCATCCCCACCCTATTCTCCGTGCAAAGACGGCTCCCAGATAGGGGCCCCCTACTCTTCGGGCAATTCAGCCGCTCCTGTGCCCATCATCTACAAGCTTA	110
111	AGTGACTCGCGAATGTCTTCCGGTGAAGAATGAATGCACCTCAGCCCTAGTTGTTACCTCGACTGGGTTAGCAATCTCGCATATGGCGGAAGCTACAGTCCAGAGGTACAACAGTCTACAGGCATTGAAAAATGGGTTCCAGCCTACCCTGTAACACGTACGCTG	31
112	ATGTGCATGCTCCAGAGGGTACGGCGCGGGATATGCTTTGTAGGGCTAACCATCGGAGAGCCTAGGATAGATCACGACTGACATGCAGGAAATCCAAAGTTGTTTCAATGTTACCGTCACACACGTGAATAGAGGTTAATGCATTAAAGTTACAAGGTTATGTTG	110
113	TTATTCGAGTGACCTCGCCCATCTTAGCTGTCTTCTCTCAATATTGACTATCACAGGCTACCGTGCCGAAGGTCGTGTGCAGCGTTTATACCTTTTTTATCTGACCATACCCGTTTTGGTGACGCTGCTGAATGGGATACGCAAACACCGGGATGGGGACTCAGC	31
114	TTATCGGATTCCGTCGGATTCGAGTTCCAGACAGCGCGTCTTGATCCAACCGTTGGAACCTTGTCCGGTCTGCCCACGTCGTGACCCATCGACGTTGCTTTACAAAAAGAGATAGTGGAGAGACACAACCTAGAGCGATATTTCACACGTGAGGTTGATCTGACC	31
115	TTTCTTGCTCTTGGGCCAGTCGGGCAGTGTACTCACCGATCGCGCGTCGTCATTACTTTAATGCGCGCCCTTCCCGCCAAGCTGGTATATTCTGGCCAGCGCGAGTTATCCAAAATTTGCAGCCGGTAGACATATCGCTTGTCTGTCGAATTCCACTACTGGCGT	0.74
116	TTCATCCGAAGCTCAAGAGTGAGTGTGCCGCGAAGCGTATTTCAACCCGTAGTGCGCAATTCGACGCCTTCGGTGTACAAATGGTCTTGACGTCCCCAGGCGCAAAGTGCTGTCTTTGATACGATTTGTATGACCATCAATAAACGTCTGCTTCAAGCATGTCAA	110
117	ATATGGGATCCGCTCACAAAAGTTCAGCCCTACTCGATGTTAAACTGGACACGTCGTCACTTAAAACGCTTATGAACTGCCTCATTGGTCAAGGCTCTTCTGGTCCCCGGTTCTAATAGTTGTTGGTCGCAAACTGAGATGCAAAGCAGTCCCATTCGAGATAAG	110
118	TATTAGTACTGATAGGGTGTCTTATCCCATCGGTAACGCTGTCAAATTAACGTTTCCCCAATATCAGAACACATACAGCCGGTATATCACCAGGGTCCCACTATTATGAAAGACAGGGTGGCCTTTACTTCCGTGATTTCCGTAGGGCATAGATAGCTCGTCTGG	31
119	CATTTTGTAACATCATGCGCTTATGGTGGAAGACCTAGCTTTATCACATGGACAGTCTGTGTTAAATTACCTTGCGAATCGGTTCGATGACCAAACGGATACCACGATCGGGTGAGTCAGGGAACTCTAGAAAGTAACCTTTCGTGTGCTAGGCTGTAAACTTCT	110
120	TCTGCTCGTGGCCTGCAGGTAACAGGGAAAGTTATATGATATGAAATTGGTGCTGCAATCTTGATTTTTAAGCCTTCCATAACTCGTTCGTAGCCTTAAGCGCCTTAACCGAAGTGGAGTGGGCAAATGATTGGAGATCGCGAGTTCAAGGTACGCGCCTCGGGC	110
121	CAGATTAGTCTGTCATCGCAGAACGTAACCCGTCGTGTCCACAATAAGGTGTCACACATCTTACAACGCCCGGCCTGGACGTGACCTAGTTCTTACTGAGCGGAGTACGAGGTGCATGGATACGAAGGATGTGAGCGTACAAAGGTGTTCGTGATTTCGGGATAC	110
122	GGAATTAACTTCCATTGCAGACTGAACCATAGAGAAAGAGTAGGAGATGACTCGCGCCCAGACTTTGCAGTTGTTACAGGGGTAAGAGATGTGAGGAATCATGCGGCGGTCTCCTCTTGGTGCCATAGCGTTTTTGAGAATATGATGGGTCTTTTCGCCTCGCGG	31
123	ATATCACCATGTCCGCCGACGCCGCGGGTATTCGAGTGAGTGAAGTTGCTAGGTCTGTCGGAGGCGAAAGAACCTGCCCGGCTTGTTACTCCAGAATAAACCCAGGGCTCGTTTAGGTTATTAGTCAAAGTTGGACCTGAGGGGAACAGCCCGTCATCGGGTAGC	31
124	CGCGCCTGCCTCTGCAGTTTTAGCACCTAGGACCCCCGCCTCAGAGCCTGCAAAAGAATAGTACTTAGACGTCAAGTAGACCCCGATACGGGCTACAATCAACACTATTGAGGCTTCCGGTGTAGTAAGTACTCAGAGAAATTCGATTTCGTCACATCCAAGATT	383
125	ATAACCATGCCCACGCTGGATCTAAATACGGACGCATACCCCATTTCGTGGCGAACAAGGCGTCCTCGAATTCGTCAGATCGCACCTAAATTGCGAAAGTGCCTGTAGTCTCACCTCTCTGGGGAATTAAATGTCAGTCGAAGGAACAACTTCTTAAGGTATTTC	9
126	CATAGCGACAAGACGCGGGTTGAATCGCTACTTGGAGGGCTGCAGATGGTACACCGTAATCAAGCTGCCCCTTGCCCCCGTTTTCGGATCTGAGAGAAGCGTAAAGGACGCAAGGTCCTACTGGAGGCAGGCGAACTGCTCGCTCGTATGCAATGTTGATCGCGA	9
127	AGGGACCACATGCATGTTATAACGCAATGGAGGAAGATAATCGTGCTGCGTTTAGCGAAACACCATCGAACGGTCTCTTGATACGGGTAGTGTATCGGCAATCGCGTTCCGGCCGTTTGCACCTTGCAGGTTGCCGGTTTAAACTAAACGACACGATCTGACCCT	110
128	TTATCCGTTAGCTACTACTACGTCCTTCATGGATTCCGCGTAGTCTCGTCTGGATACACACAGGCACGCGCGTCCCACGTCTTGATTCGTATACTCTTGTCCGTGGCTGTAGCTTCTGATGTCTGCCAATATACTGTAGAGGTAAAGTTGGTACTTAATAGCTCA	110
129	TCCTATCGATATGATATCTTGGTGAATACAGAAGACTCACGCCGCTCAAGGGAAGGACGACTCGAAGTACCATGTATACTAATCCCGCGGCGTAGAGGGAATCTATAGGGCGGCCTAGCAGGGGGGAGAGAGGTACCTAGCGCTTCGTCGTGGCGTACTTTCCGC	110
130	ACCTAATTGGCTGTCCTGGTGACTGTTCCTAGAATATCATCTTAAGGGAACTGCTGTATTATCGGGTCGGCGGGATGTATCGTATTCTTTGGTTATTAGCAGCCCCCAGACAAACGCCCGACGATCAGTAAGGTGCATGACAGCCGGGCCGATAAGTGCGAACTA	110
131	ACTCGAAATCGACACGACTACAAGAAGAGTGAAAAAATCGGGCTGCTGGCAAACTATTCGAGCGCTAGGATGACCCGATAGCCCATCTCTACTATTCGGACTTGGCCATGCTCGAACTTTGCCTCTCCGTATGATGAGTGCTAGCTGTTGTCAATAGTCAACGCG	2.6
132	CCGAGAGCCATCGAATGACATTACGCCATCATGGTGTCCTACTAGTGTTGCTATAACTGTTCCCTCCCTGAGACCAGTTAGTCAAACCCTTTGAACCCGACGTTTAAGGATTGGAGGGATACCGCGTACGTCGTTCATGAACCTATCCGATTTTATGTCCTCTTA	31
133	GCTCCACTACTCCAGCCTTCTTTCCACTCGTGCTTGCTGCGCCCAAACTCACAAACGTACACTAAATAAAGGATTTACCTTGTTGTGAGAACCAGTTTGCCTTAGTTTAGGTTGCGAATCATGTCGATTAGGGGTTTATCGGTCTGGTAACTGTCCGAAACTCAC	31
134	ACCTGCTGACGACTATGTAAAATAACTCAGCTTGTGTTCCGGTCCGGTAACCCCCTTTGGGAAGAGATTCACGCCGCCGCAGGAAATCACATAGTTCTAATTGCGCCATTGCAAACCTTCAGCTAGTCGTACGGGGCCAGTCAACATCCGGGCGGGGAGACGAAT	31
135	ACGGAGACCGTCTCTGCGCCATGAGATGTGACTCGGTGTTCTAATCAATTTATAGGGTTTATGAAGAACTTCTGAGTTGCCCTTGTTCGGCGAGGCCCAACTGGGCCCAACGGATGGGTCCCGTTAGTGATCACCACATTGCGCGACTTTATAACCTTACATTTA	2.6
136	CCTCATTGCCATTGTGGTACATCCTTTACCACGTTTGCTGTCACACATAGGGAAAGAGCATTTCATTATTTGCCTCAGCGGGCTGAGCTACGGCTAGGTAAATTGCGCGGCCGACCCCCGAAGCTAGTCGAGCATATTGATGTCGATTCAGATCGTCAGGAGTAT	31
137	ACACTGAGGTGGCAACCGTTTAATGCAGTACACCGCTGCTCTGCTTTACAAGCTCTGTTCGTGGTGTGAGCTACGGTGCTTTGGACCAATAAAGTAGTCTTAAGATAGCCAGACTGGTGCAAAGTGGATACATCCCATAATTCCAAGTCACTTTCCGGGCAGTCA	110
138	CCATAGAAAAGATGTCGGGAGTAAGTCTAAGCGTATCAATTTATGCGAGCAACCGGTGTTCTTACTTTGCAGTCGTGTCTACACACAAGCTCTCTCATCCATAGGGGAAGGCATTTAGGGCTATAAGACCCGGGTTAACCCTCCGTTATCTAGTTGACGCGGATT	110
139	GTTTCAATTAGTGGCCGCCCTTATCGCGCTCGAGAGCTACCATACTGTTACATCGAAGTTGTTATATTACACCTGGAACGTTTACATGCCTCATAGCCAAGGACACATCATACCTAGTTTATGGGTTCACTTATCAGCCCGTGATGGTATTAAATTACGGTCCAA	110
140	AGTTATCTGTTAGGGGAAGGAGCTTCACCCTGGGGCAACGGGGTGAAGGGGTAGGAAGACTTACATTGAGCCGCGTTCCTGGGAAGAGCCACGTTCAAAGCCTACAATTGGCCATTAGATGGCTGAAAATCGACCTCCTACTTAAATGGCCCACTTGAGTAAGTA	110
141	TCTAAGGGCTGGGAGTGGTAACTTCATTTCGTACGCTCTAGGCGGGCTTTATCCGGCGCCTAATGGCGGGTCAAACGAGCTTAGTAGTACGTCCCTCGACGTCCTCACGTGGCGGCGGATAACCTGGATAATACTTTAGGGCTTTCGGGAAGCTCAGTATTATTG	110
142	GATAACCCCAGTGATAACGAGCTGATGCGCGCAAAAAGTCGGACACCAGACATATTATGCATCAGGCGTACTCGACTCAATGCTGAAGGCATTCCGTTCGGGACATGGGGGCCGTAAACCGAACCAGCCGTAAAGCTAGGGTGCACCCAAGCGCGTTGCTTAGAG	110
143	GTGCTGCCTGAACTCCCGAAACGCGGGCGTGGGGTGAGGAGGAAAAAGTAAGAAAGCAATCTGTAGCCCTCTTGTTCGCCTACGACAGGGCTTCGAAGCTCCATGAACTTCCGCTGGACACCAAGGCGGTCGCGCGGACCAAATACGGGACCGACGCCCATTTTT	9
144	CGACGGAGCATGAATTGTACGTTCCATTTCCTTTCCGCCGCAGGTCCTCCCCGAAGTATCGCAGAATGCAGAGAGGTCGCAGAGCATTACAACGAAGAATACTCAGCTCCCATGCGAGTACTAGAGAACCGGCGGTTGAGCCGGCACAATAAACTGGTGGGCAGA	110
145	CCGTAAACCAGGATACGCTGGACCCTCAGATACGTGACAGTACGGTGCAGGTTGACGGGAGCGTGATAGTCGCCCTCTGACCACGATGAGGGTCGGTTCCTAGCGCGCGTCCCAGGATAAACAAAACACCTAGCCACTGCCCGGTGGTGTAAGCATAGTGCGCAC	9
146	GCTTTTCACAGGTGAACCGGTTAGGGATCATCTTTTCAAACTAGACGGTAGGGATGATTCTTACTCTCTGGCGTACAAGCTTATGTTAATCTTACGAAGCTCGTGTGTGGATGGCAGTTTGTCCAAGAGTATGCGATAATCGCTCCATAACTGAAGGCATGGGTC	383
147	TACCGATACTGTACAAAGGCGAGGTATGGACTCAACTGGGGCGGCTCGGCCCCACTTTTACCCCTTGCGACTTTGTATCAGTGTGTTCGCACCACTCCACCGTTGCTACAATGGTTGATGAAATCATGGCGGAGACCGCATAGGTAATCACGGCGGGCCCTGGTA	110
148	TATGGTACGGCTTAAGCTCACCACGCGCACATTTGGCAAGACACCCACGCGCTAATGTCCCCCAGTGTAAAACTTCTGTGATTGATCAGATAATCATGCAAAATTCTCGTGGAAGCGACCACCTAGGGATCTATTAAGTGCCGTTGGTCGGAATGGGGTAATACT	31
149	GTTCAGATAGCGAGAAGGACAAGTTACCTACGGTATGGGACCAGGCTGGACAGCGCATATACAGATGGTGACTTACTCTGCGCACAAGCCCCGTGCAGACCCCCTAAGTCACACGCATCTGGCTGTCAAATACCCTTGTGTCACGGTAAAAGTGGCAGCGGGCCG	110
150	CTCCAATCTCCAAACTGCTTGGTGTCTCACAAGGGAAAATTACTGAGATACTTTCGAGCATTCGTCATCCATCGGAAGACTTCCTGTATCGGCTCTACTCGCCCGCATATTGGGATAAAGTCTATGTCCTAGAGCAACACACCCGACACCTTCCTTAATAGAAGG	9
151	AAAGGTAAAGCAACACATACCTTCAGGGAGTGTCTAAACCTTCACCAGTACTAGTATCTAGCCCACGCATGTGCGTCACATCCGGAACACGCCTACACGTATTCAAAGTTCACCTTACTTTTATCCCAGTTTTATTGTCAGCCAATTACCTCTCATATGGGAGGC	110
152	AACGTCCTACCAAGGGTTCCAGCACTATGGTGAGATCTTCAGCCCGACGCATCATAGCATACGGCAGAGTGCTTCTCATTAGAGGATAATATGGCAACCCTCTTAGCTCCTAGACCTTAACCTCTCCTGGGGACCCCGCCCGTCACTAGCAAAAAGTTGCGTGAT	110
153	ACGCCTATAAGCGCACCGTTTAACAGTTCACTGGACCTAGAGTCCACACAACACTTCGACTAAGTAGTTTGGGCAAAGGATTCAATTTGTATCGGCAATGGACGGTTTGATCTGTGTTCCCTTTGATCATTTGTCTGTGCATCACGAGCGGTGGAGCCGAGCTCT	9
154	GAGTGCAACCCCAAAGGGCCGGATGGCGATCAAGTCACGTCTTTGGCTATAGCACGGCTTCTGGCCGGAAGTCCGGTGGATTCTCCACGCGCAATCCCTAGAGCCATGGTCTCCGGATGGTGGATCAAAAATGTGAGTGGTTGCGTGGATTTGGACCGGGTTGGT	110
155	ACAAAGCACTATCGGCCCGAGTACGTATCTGGCGATGGCCCCGGGGTCAGGACGTGAAGACAGCTACTCCTTCGAGCGTGATGATAGGCGGCAAGAAGGGTAAGCCCCTAGTTCCCTGAAGGCCCCTGCACTGGGACAACGAGTTTCCTAGAAGCTGTCGCGCGG	9
156	CCGCGGGAACGTGTGTTTCGAGGTCAGATGTTGAGGACGCTTAGCTGCAAGGATATCTACGGGGCCTCCCCACGCACCTTCAATATCTGACGATACGCTGGAATGATCCTTCCGATTTTCTCGAACTCTATACCTAGCAAAATAATTTAGGTGTAGCTGACCAAA	110
157	CTAGCACAGATGTCTCAGCCTGGTGGCTTAGAGCCTATACTTCGCCAACGATAGGATGGTGATCAGCCAGATCGGTCTCAGACTAAAGTACACTTAAAACACGGTTCAGTTCGGGGAGAACTGCTACTGCTACCGAGCTGAAACCTAATACCGTAGCGTCCAGAA	9
158	TTTCATCGATATATCACTCGGTTGCTTTCGCCATACAGCGCTAAACTGTGCAGGGCCTTTATATCGCCTTATTTTTAAGGAACGATTTCGGGACCATGTAATTGCTGCGTTGCAGACCTAAGCTGATGTCGACCTTAAGTAGCGGATAGGAATTACTCCAGCAAC	31
159	CCATTACCCTTGTCTACGTGCCTCGGCCAAAAGCAACGGCTTCCAATATGAGCCTCAGGTCACTCGCAAGATAGTCTTAGACCCCCTCAAGCATGAATCATTTGCTTAAAGGGAACGCCTACCGTTCATTCTACCATTAAACACTCCTCCTCTGTCGTCAATCAA	110
160	ACGTTAGTTCGGGGCTTGAGTACTGATTCCCACCCTTTGTAGACTCGGCAACCTAACTTTAACTGACATTGATGAGCAGGTAGCGCGCCTTCTATGCGAGTTCTGAAGACGCCTGTGGAAGAGTGTCCTTCCGGGTTGGCAGCACAAGCTGGTGTTGAGAGCAGT	31
161	CTGTATGTTTTGAGCATACGGTGGCGATGTGGGTTGTCTTTGAAGAGTAAATGTGTTTTATGTATGGTGTGAGCCAGTTGTAACGCCCACCCATCCTTGCCGCGCGCAACATTGACTCCCTAATATTTACGGTACTGTGCTGCTTTAAAAGGGCCAGTATGATAC	9
162	CCCGGTTTATCTCTGGAATTGGCGCTACCCAATCTGGAACTACCTCTTTGGCAAGGATGCAGCCATGGTTAAAAGCTATTCGGGTGGCCTCGCACACCCAGGATCGTTTCGCACAACTTATTAGTTATGGGCCCTCTCTACACTCGTCTCGGTTCCAGATACAAT	31
163	AGAGAGTGCACATGCCCGTCACGGTACCCTTGGATTGCCAATTTTTTCACGGACGATGAGTGCATCACATGTATTTTTTGGAGGTTCAATACTCAATTTGGAGATAGGGAGTGCTGTCTTTGGCCCCGCTTTCAGAAGAGTCGCCACCCCTATGTTGCGTGTTAT	383
164	CGCACTTCATTTTGGACTCCTTAAACGATTAAACTGAGATGGTTGAATACTCCGACTCCATGATCCACACCGATCAACCCCTCTCAGTTACTACCGGATCGCCCAGTGCATATTGTTATATTATTGATCAGGCGCTCTACCTCGCTTCGATTAGTACCACTATTC	9
165	TTCTTCGAGTCCGGTGGTCACTGGACTCATAGTGGCGCCCACTTGCATAATTCTTAACGTTAATGCTTCTTGGCGCAACTAGTCGGGGAAACGAACGTGTAAGTACGTCAGAACCTACGCATCTCTGTGATTAATAGCTCGGCCCTGAAGGAGACATGAAATGTG	31
166	AAAGACCTTCCCCTTACGTATTCCGGTGGCTTCTGGGCGATTATAATCCAAGTGCGACTCGAGGGCAAGCAGACCGACCAAATTATGGGCCGTGAACACCAGTTTTAGCACATCTCGATCTCCGAGCGTAAGCATCCCCCTAGCCACGGTCGGGACATGGCCACT	110
167	CGGCCGAATTTGGCAGGACCAACAAAACCCTCCTCATCTATTTCGCTACCGATTACAGTTTTCTGAGACACATATGTCCAGGACTCCCTCGGCAAACTGCCTTGAAGACAGATGTTAAAGCTAGGACTGTCAGATACGCGCAAGGTATCTAGTCAAAGTCAACAA	31
168	GCCGATGAGTTGAGCTAACAACTCAGTAGCATGCTAAGGTTCGGGCGTGGCGTGAAAATGCTCACGATGTTAATCCTCGGGACGTGGGCATCACCGATCAAATTGGCGACTAAGAATCCAACCATACGGTATAGACGTTCTGGTAGTATGTTTAAATCGAAGTAC	383
169	TAAGAAACGGGCCTAGCACTAGGTCCACGATGTACTGCTCCTAGCGTGCAGCTTTTTATAAAACTAACCTCAGTGTCAGTTTCTCGACTTCCATAAGCGTTAAGGGCTTTCCGTGCCTCCGGTAGCGAAGCAACATCCCATAATTTGGCTTACAAGCTGCGGAAA	110
170	CCCGCACGCGTTGTTACCTCGAGCATTATTCCCTTCCCCACCGTGACGAAAGGCTAAGGAGGTAATTAATGAAGTGGACATAACCTAGGGGAGGCCTCAATAGAGAACTCGTTACCATTTCGCAATGGAGTTAGTGCAATTCATGTAGGACCTTGTGTACATGTT	31
171	AATCAACGCACCCGGGATATATTAAGCCACGCTCCTAGGTATCCTATAAAGCATGAAGAGATACTGATCGCGGCTTGTGCAGATGATCGTCAGCTCTGCATATCATTTCGAACTCCTTCAAACGAACGTACGCGGCTCTTGCATGGTGGATATGTATTGTCGCTT	110
172	CCACTGTGGCAACAACATTAGCGCACAAGCTCCCGTAGCTCCGATCGGATCGTTAAACCCAGAGCGAAAGCTGGTATGCAACACCTAAGGCCCAATCGGCCTAGACATCGCGGGTGAACGACAGCTTAGCTAGAGGGCCGCAAGAGCCGATGGGTCCGTGGGCCC	31
173	TTCTAGCTTACGAGTGAATCAGGAAGGAGACCTGAGCGTTGTCTTAAGTATCCAAAGACCCAGTCATGAAAAGAGCGGCATATTCGGGGGAGTTCAATGTGAAGTGTCCAGTAGGACGAACGGCCAATTTATCCCTCGAAGGCCCGCATTTAGGCATGCATAGTT	110
174	GTGTGGATACCACATTTACACACTAGCTTTCGGGGGGCGGCATAGTCGATACCTTTGTTGGGCACCCTTCTTCGCTCCATGGGTGCTCGTTAAAAAAGGATGGAACCTGTGACTTCCACGATGGCCCAGTGCGCACAGCACAACCAAGGACCACCTATAGACGCA	383
175	AAGACGTATTACCCAGTATAGATGATCGTGTCACATGGCGTGGTTTCCGAATAACAAACTGCTCTCAGGATGAACCACCTGCCAACGGATCCGAACAACACTCGCGTACCAGCGTGGCATCCTTCTTAGTCGCAAGTAATACGTTACAATGGCGTACTACGACCA	31
176	ATGCTGCTCGCGCCACACATCCAAAGATGGTGTTATCGAGGCGGCGGTCATCTCAGGTACGCTCCTACGTGTTGAGTCCGGTAAGGAGAAGCGCGGATCGAGTATATTATCTCTTACATATAGCAAAGCTAGCCAGCAAATTGCAAGCTACTGGTTATTAACCTG	31
177	GGTCCCTTCTATCATCCGACTGGCAGCCCCCATCTTTGCTTCCCTTTTTAAGGTTAGCGTGTATTATTTGGTACACGGTCCTGTTCTCTAGCGGTAGTAGGCCGGCTCGCGCGCTAGCCAGCATAACCGGATGGTACCTCGAGTGACCCGTCCACTCGCTGTGGA	383
178	CTGCAGGCGCCTCGAGATCAGCTTCACTAATCGTCCGAGGTGCCGGGTCGAGACTAAGGGCACTTATCCTCCATGTACTTTGATCCTCGGCGGCCGAAACCAGTTTAAGCTATAATCCTTACCGACCAAGGTAGCTCCCAAATACACATAGAGCTTTAACGGTCG	110
179	TTATGGTGAGACAGCCATTCTTTACCACCGCAGTTTCGAGCCCTGTGCATGCCACACCAGGTCGCGGCCCACTTGCCATATTCACTGGCGTTTTATGCGCTGCGGGACTTGCAAGCAGGTTACGGTGTCGCAATGTCGACATCTGCGATGCTATCTCAGCTCCCA	2.6
180	CCTGATTGGATCTTAGGTGAACCAACATTTAAAAATGGTGTTCGAGAAGCCGTCCATTTCTAGCTTGAGCGGTTGCCTCACGGCGATCCCATCGAAGGTACGGATTGCACTCCAATTGGGGGGCTACGTCAAGGGTGTCCCTGGGGATGTGCTGAGAGACGTCAA	110
181	TCATTTTCGAGGATGGACTACACCGGTACCTGGAGTTCCCTTGAGGAATCGCGTTTGTCTTCATTGTGCACCTCAAAAAGGAACATCTGAACTCGTCGCAACCTGGCACAATCTGACCCCAACGAGGCCTTGGGCACCGCCTAGTCGTCTTCGCTAGCCCCGCGG	110
182	AATGGGTGAGACTCCCGGCCCCGCCCAACATCTGATCATATTGGCGCCCGAGGAACAACGCGAAGTATAGGTAAGTCTAGGAGACTTTCATAGGTTCCCATGTCGCAGATTAGTACCACAACCCTGCGAGGAGGTTCGTCAACCCAGCTGCACCGCAGGAATGAT	110
183	TCAAGGAGGGCAGCTATGTCCCAACCGTCACCTGGCATGATCAGTCTATTTACGTGACGTATCAGCGTGGGCGCTAATTAGAGCTAAAGTTTCGTTTGGTAGAGGCCGGGACGAGCGTTCAGCGCGCATGGGTTACGGCACTGGTCTAATTTTAGATCGTAACGA	110
184	CTGGTGTCGGTCAACGGCGTGCTTACTCAATGGTTATCCCACCAGGACGGGATACATCGGTTCGTTAAGGCACAGAATCAACCGGGGAATCTTCCACTGGTGTACAGCACAGAATTGCAGTCATATCTTACGGCCCAGTGGTTCGAAGAGATCCCCTACGAAAAT	2.6
185	TGACGGGTTAGCCATTGTGGGCTGGGTCTGGTCTAACCAAATACGGCTGGCTCCGACCATCTAAGCACCATATACAGAAGTCAAGGATTTCCTACGATATAAGAATTAGTATAAATCGGAGCAAACTCCGGAGCCCTAATAGATCATACCGCGTTCTACTTGGAG	110
186	TCTAGTCACAAATCGTCGCACCGGAGTTTGCGCGAGCGCCGTATATTGACATTGGCACCGTGGGAAGTGAGGGCGTTCCTACCGTGCAAGCCTTTGTGTATAAGTGTCCCGAGGATTGTGATCTGATAAATAGCAGAGGTTGCCTAGGAAGGTACGACGTTGTGC	110
187	GAATCATAGCGGTGAAGCCGGAGTTGCCATGTTTGCATTGCCACCCTTAGAAACCTGAGCATGTCATTCCCAGCGGAATGCTCCTTTTTGCTCGGAGGAGGTACGATTATACGGCGTACTCAGGACATTTTCCTGGTAACTCCGAGTGCCATTCAAGTACGGTGG	110
188	AGCACGGGACGCCCGCTAGAATACAGCTCCTCCGATCGTTCCCCTTGTTGTCACGGGGTTGGTGTGTGCGTACCGCCTTCCGACGTAAATTACGGTTCGATCTATCCGTGCCGCCATGCGCGATTTATCTGAATGGGAAGCGCCGTGGGAAATCCAATCGTAGTT	31
189	GCGTCTAACTCAACCCTCGAGGTCAGCCTTGAACCATTGTGCACAATGTGCGTGTCATCGGGACGGCGGTCCAATTAGTGTGGGAAGCCTTGGGGCAATATTAGGTCTCGCTGCCGCCTAACTACCAAAGACGGATCCATAAGTTTAAAATGTGCTCGTCCAGGG	110
190	CTACTACTTCAGAGTCGAGGGTCCCCGCTGGGTTCTATAAGGGGGCGGTAACGGATTTACTTTAGTGAAAACCATAACATAGCGACGCTAGAGGCGGCATCTCGTCTGAACCGACTTATAAGGATACAAGTCCTCCTCAGACACAGAACCTACGGCTCATATCTG	110
191	CGTTTAGATTCGGAAGTTGTTTATTGTGCGGTCTCTCGTCGAAAGATTGTAATGACAGCGTACCGCTCCACGAGTCATAAACCAACCAGACCGAGTTACGAGTGTAGGCGCATTGTCGACGCACCCGAACGGAGTTAATACCTAAAGAGAATTGGCCCATGCAGG	9
192	CGACGAGTAACATCGCGAATCATATTAGGTGAGACTTCCATGGGACGAAGCCATCACACTGTCGACTATTATCCACGCCGTTCTGACATATCTTGGCGAGACCATCTCGATACACTAACAACAGCACGGCATAGGTACACAGCTCAGAGATGTGTCTGTCCAGAA	110
193	GTGGTTTCCCCAATCTCCCGCCGCTTCGAGAAAGCTAGAGCCTGTCGCGGTGTACCCTATAGCTCTGAGTAGCGACGGAAGATAAGCCAACATCTACAAGGGACAAAAGGTTGTCTGTGAGTCATCTTTTGGCTGAAACGGGAACGTCCGTGCTGTCTAACTATT	31
194	AGGTAGCCAAGTCGGGGTGATGCAAGGTCGTACAATGCAGCCAGGGTTCGCAAACTCTGCGATAGTGAGCCACGATTTTCAACCACAGGCGTGCACGACATATGTACATCTTCCGCAGGCTGAATGCTGCTCGTGCCAACTCCGCACTACGTCCAATCAATTGGC	110
195	ACCATACCCTACTTACACCTGTCTGGGAATTAAGGAACTGCGAAATTGCAGGCTAATGGGTTGATGAGCTGTAGGCACCGGACGGGGCCAGCACTCTACTAACAGTAGTAGGAACTAGCCGTGCTCTGCATATCGCTAGCGCGTGGTTACCGGACTGCTCACCTT	31
196	CATTCCATGCCTTGCAAGGTCGATACGGTGCATTCCTCTGGTTGGGTTTGGGGCCCTCCCGCAATCTTCACTGCCACGGACGGCTCAGATAACCCAAACGGCGCTCCGAGGTTCCCGTTACCTGCCTTGGAAATCGGCTGTTCCGCTATCTAAGTATTTTGTTCA	9
197	CACCAGCCTTTATATGAGATCTGGCTCTGGTGCGACTGCCGACGACCTTGAGCACACCGTTCTATTCCTAGTCGTCTAAATGTGGGACGTGAATGGCCATAGCGCTTTTGCGAACGCTCACCCGACCCGTGTCTTGTTAGTACGCTCCGGAAGGGCGACAATATC	383
198	GTGAGCGGGGTAGCTTCTGACCAGCACTGATCAGACGCTCGCTATATTGGATTTTGAAGATACATTGGAGGATGCTCCAGCCTGGCAAATGAGTGGCGATGATCTTTTTCAACACCAGCTTGGCGAGAACACGGGAGGTTGTTATCGAACCACCCGTGATACAGG	9
199	TGGCTGGGCGTCGATTCTACGGCCACGACCAGGAGCGTTATATGTGCGTACCTGAGCCTTCATACGGTGCGGCGTAAGCCTAGCAATCCTCTGCCCAGTGCGAACCGTTACGTTTTCACGCGTGAGATCCACAATACGTTGCGCGTTGTGTGCACAAAGGTGACG	9
200	TGTAGAACCTATCAGGTTACACCGATTGTTAACCCGTAAATATTCGGAAGGAAGGCAAGAGTCCGGCCGCCCCGCGCTACTCTACCAGACACCGAGGCAGGTGTCTGACTGGGCATCCACAGGTCTAGGGAAGTCTTCTATTGTTATTCCTTATCAAATTGGTTA	31
201	CTTCGATGGCTATCCTTGCGGTGCGCCTGTAGCCATGTCGCGTCGAAGACAGACAAGGGGAGATTTAATTCACCCGACCCTGTGAACCACGACCCAGCACAATTTATTGTCTCAGTGAGGCAATTCTAAGAGCTCGAGCGCAGGGAACATCATCCCTTATCTTCA	110
202	TCAAAACCCCATGTCTGAATCATACCTCGCGACACGACCCAGCAGTATCTTCTCCGTGGCTCTCCGGTTAGCCTCGGCCAACCCCGTTGTTCGGCGTTCAAACCAGAACTGCGCCTGAGAAAGGCCGACGGGCCGATGAGATGATACGATACTTAGCATCGCGAC	110
203	AGACGCGGGACTTCCCAGAGCTATAGTTCAAGGAGGTCGGGCCAACAGAAGGCTCACACCAAGGTGCGCGTCGATGTCTGGCAGTGGGGAACTTGTCAGGGGTCTTGTCTTGTGGCTCGCCCATTAATAAGCGATTTGTCAAGGCGAGACAGCCGCGTTCGTTTA	110
204	ATTGCTCAATGCATAGTTTCCAGGCGAGGGGCGAACCCTCGACTTTGAAATGCGGAACTAATTTACTTACGTTGGAACAAGATACAAACACGATACCGCCTAACGTACATAGCTAGGTATTGCGATACTCCATGGTCAGCCCTGTTCTCGCTGAGCTCTTGTCGC	110
205	GGTATAGACGCTGTCCCATGAACATGACCCCTGGTCTCTGGAACGGCCCAATCGATCATGTTGAGGTGACGGGCATTGAATAGCCAATTCAATACTTTCAAATCCGCAGGACGTACGTCCGTGGACTAGAGGAACGAGATAAGCCGAAATGCGTTCACGAGGACC	2.6
206	GGTTTGCAATGGCGCATCGCCTTAGCTCTGGGTCGAAGAGCGGTTGAAGGGCGTCAAGATCGCCGTAAACCGGGGCGAATAAAACGAATCTCGGGTGGGGATTTGCTAAAGAGGAATCAGTAAACTTTATTTTTCCCCTTGAAATGATTACCTGAGTGTAAACGC	31
207	TGGGAGTCAAGTGAGTATGGTACGGAGTGGACCTCAGCGAATGACGGGAAGGTCTCAACTTAACCAACCTACTCAATGATGAATGCAGCTCAGTAAAAATATATTTGAGCGCCTTTTTTAGCTACAGCATAGGCTTATGTCGCATACTGTAGTTCAGCCGCTACC	31
208	CTCGCATGGGGTATCTGCGCAAATGAACAGCCCAACACAAGATTTGTTGACAGAGTAGATAGCGTAGGGTTGGACTTACAGGAGGGCAGACATTGGACTGAGCTACTGTCGGCTAAGATAAGGTCAACGCGACTCCCCATTTGGGAATCTCTGACCATTTGCGTA	110
209	GCAAGGGCTGCGGACGGATCACTATGCTAACGAGGATTATGGGCATCCCTCGGCTTATTATTGACGCCGCGTCATAGACAATGTGTAACCTGTAGGCTTCGGGGGTCGTAACTGAGGAACCATCACTACTCTCTCCCTCTGGTATGCCCTAGAGATTCATACAAT	110
210	CACCGTGGGCGCTCATCTACGGCTACCTTAAGTGCACGGCTGTTCAATTTTACGTATTAACAGGCGACGAGGCCGGCATTTCAGGGTTGGGTCACCTAATCCTTTAGTTGACGATGCAACATTTTCGTCTCCTCGGGTGGCTGCATGCGACCGATAGCAGCCGGC	110
211	CGATACCCGGTTAACCCATGTAGTAAGACTCGTGGGTCCGCGCCGCGCGGTCCCATACAGCACATATCTGGGCACTGAATGCTCGGACAATACCCAAGGTGGGTTTTCGCACCTGAGAGGATTGCACACTCTGATAAGAGACAAGCATCTATGCTCGGCTACCAA	2.6
212	GGGGCATGAGATAGTACGTTGACCAGAGATCTCGTGATGAATGATGACGTCTACTCCATCTGTAAAACTCCGAAAAGTTTAGTGGTGCCTTGTCTTATATGTATCATCCCCTAAGGGGGTGGCTACTCATTGGGTCACGGTGGAACACAGTTGCCCTGACCTTTC	110
213	CTCAATAAGAACAAAAATGATGTTGTCAACCAAAGAGTCGCTACGACGCTGGCGCCTCAGCCCACGCCTGCTGCACCCAGGAAACGACTAACATTCTATTAGCGGGCAGGCACATGAATATATCAGTCCTAAGTGATGGACCCGAGTATCAGATCAACAGGACTA	9
214	TTGCAATACACATTGCCGATTCATTAGCTACGTTCACTCCAGTTCATTAGCGGGCCGCGCCAGGAAGTCTAATATTATCGATGGTGTCTAAGGGGGAAGCATCGTGTTGGCCGTGAAGACTGATAACCAGTGAGAATCATCTTGATCGACCGGGACGCAACGCGC	31
215	CATCTGTTAATTGGACTTCTCTCTGGAACAACAGGTATTACGGCTGATTTTGCCCTTATGTGTACTTGAGGTCGCGTGTCACAATCCCGTTTTTGGATCGGTCGTGCGATCGCGCGGAGGTCCTGGGGCTGTTGACAACTAGCAATCTCTATACCCAAACCGGCT	31
216	AGGTGGTAGTCAGTCCGTACAAGAGTCTATTTTACCACTATGCCACGCCACGTGCTGCGTCTGGGCGCACTTATAATAGGTATAGTTGAATCTCAGGCCATAGGTGGAGTCGGATCTATTTGGTGGTACCTTAGACCGAGGGGAGTCCTTAGTTCACCATCAAAA	383
217	AAAAGCATTCGCGCTCATGGGCAAAACGTAATTGGGTGAGAACTTATCCGACCTCTATACGTTATTAACGTGGGATATCTTCCGGCTCTGCAGGCACAAATTCTTGGATATCCCCTTACGGAGGGCCCAATCGATGGGCCATATAGAGCGGAAGTGTTTATTCCG	110
218	GAACTGATCCGAGAGATTTTCGGTGCAACGGTTGCTACTAAGTGTGCGTCATATATTTTCGTTGCAACAGCGGGCTCGGCAACCCGATACAGACGAGGAGTTTGGTTTTTAACGATTATAGCAGTATCCCCAGCACCCACGTATGCTCTACGCCCGCTCACTCCA	2.6
219	TATGAAGTTCTAGCCCGACCCTTTGTAAATATTAGATGCCTTTTCAAACGCTCAGCTCATTTGGCATCGTAGATACACGGATTGCGAATAGAGATCCGTGACCTATAGTCGTAAAGTCTGGGGTCTAAGGTCGCATCCTTTGGGACTCGACCAATAGAATCACGA	383
220	TCACTCAGGCAGAGTAACACTGCAGACCTTCGTTATGCGTCAGATTGGTGTTAATGATCACCGTATAATCGGGACCTCTCTGAGACGAACTCTCGTTTGCTACCCAACATGCCTAGCTGTCAACAGACCAATAACGCTGGAAAGATTCGGCTTGTTGTTCTACGG	9
221	ACATTGCTACCATGCGTTTCGTCCGTCAAACGGCCTATGTTTGAGTCGTACAAGTCAAGAAACGTGGACGCAACCCAAAGTGGTACAGTCTACTTCAGAAGGAAATCGCTCGGCATGGGTGTCCTTGGATCGGGCTAGTACTTGCAGCTATTGAACACACTTAAT	110
222	CGCTTGTATGGCTGTCTGGACGTACGCACGAATCAGGAGGTTTCACTCAAGCGATGATATGCCATGAAAGTGTATCGTGCAGTTGTAACATCCGCTGTGGCACATCCTGTTTGGTGCTAAGTCAAGCGATACCCTATCCCTTCGGGCTAGCCGCAGAGGCTGTAT	31
223	ATCCGTGACTTCAGATCGGATGCGCGATTCGTCAGTCGCTGCAGCCTCCTGTCGAAATAGCAAGCTTTTTGCTTCTATACTGCCCGATCAGAACTCGGTTACTGTATTTATTAAATCCATCATGCAGACACGAACCCGGCCGTATCCCGCTCGGCGTCATGGTGA	110
224	GACATACGATCTATAACTCTGATCACGCGACGACTAACGAGACATACAGAGCGTTGCGGTGGCATCGGCTAATCTCCGCTCGATGCCGGTGAAGGAAATGTAGTTCTCCTGCAAGTGCACTCGGTAGCTTTTAATTAAACGACCAGCCCAGTGGTCCTATGTCGC	110
225	GGTGGGGGTATGACTAAATTACAGACATACCAATCAAAACGTTTGAGTACGCGAAAGTCAGGGACTCGTGGGGCTCCGCATCTTTGAGCCTCTCATTGAGCGCCCATGTACTGGGAATAAATGGTTGGACTACGATCGCAGATTCATAGTTCGTGCGCCTAGCGG	31
226	TAACTTGACTAGGCCTGCATAGACCACGCGCGATGACTGGGCATTCTAGGACAAGGGCGGTTGCCCTATTGAGTCATATGAAATTAGATTAATCTCTCTGCTGAGCTATCCCGCAGCGACCAACATTCTGAGAGAACTAGCCTGTGGTAGGTTAGGTCCTCGCTA	383
227	TTTTACCTTCAACGTCTCGGCTTCGTGAATAAACCGCCTCGGGTCAGGTCGGCATACGGTTTTGCCGACTGTCACGAGGCCACGCCCTTCATTTACTAGATGGAGTTCAGTGTACACGCGTTCAACCAATAGCTGCTACGCGAATCAAGCAAGTCCAAATCATTA	9
228	TAGGTTTCCCGAACTTTCCGCAGCTCATTGGTAGGTCTTTGTCCTGTCTGATATTATCCCGTTAGTCAAGTAAAAGAAGTGGAGCCCTTCACATTCCGGTTCGAGAAACGACTGCGCTTGATTCTATTATGGGAGAGTCGCCAACGGACAAAATAATATCGTATT	110
229	GAGAGGATCAATGATGGCATGATGTTAGAAGAAAAAGCGTGACCAGGTCAGCTGCTTGCGCCACGCTAGATGTGGAAACTGCAACCTATGGGTGGCGCTCTGGGGGTAACTTCCCTCGGCATAGCAATTCCCAGGATGAAGTCTGCATTGGGTGTTTTGAGAGTT	9
230	GTCCTATCTTATTCTCCTGTCCATTGGCTCTCCAAGCAGATAATCCACAGTGGGGGAGTGTGTCACTGGTTGTCGCAGCGTGGTCCTGGAATATGTATGAGGATTCTCCCCTACATCAACGGGTTTCTGCAACAACCGATAGACACGACTCAAGGAGACGTTTGA	110
231	AAATGAGCTAAGTCATGCGACAAAGTCGAATACAGTATGTCACGGCGAGTTCAGTGCCCAAAAGTGTTGAACAAGACACTATGTAAAAGGTCCTTCGACGGGGGCCCATCTGATAAGCACCCGACGTCCAGACTCGCCTCAAAAGGTAAACGTTTTGGCCCTGTC	2.6
232	ACATCTAGGGTCACGCGTTGTACAGCGGTGGATAGGGGTTCCGATCCGGGAGTCAGTCTCGTCAAACCTGTAGTAAGGAGGGTTCCACAGTGTCAACTTCATACTGTATAACGCGGAGCAAAAAAGCAATTAATCCGAATACCATATCGCTTATGTGGATTCACA	383
233	TTTAACTCTTCTATACTACTCACTTGAAAACAGGTTGTTGCCCCTAGGTCACACCATATCCGTCCCGATGGTAATTTGGGGTGATACGGTTGAAAAAACATCAGGAATCGCTAGAGTGTCTTAAAGATAATCGAAGGCTAGGTGCGGAAATTTCTATCAAAATCG	31
234	GCCTGCAAGAAGACAAACTCGTTGCGTTCGCATCGACGCAACCTTATGCGACACGCGTATATGCTGTGCCGGGTCCTCTAGACCCCCCTCTTCCCAGTCCAAACTGTTAGTTACGCACGGGGCGAACGGAGCTTCACCCTTCTTGAATACGAAGGTATCACATAT	2.6
235	GACTGGACACAGAAGAGGGGGATACTGCTTTGACGGATATAGCTCGCGTTAGCATGAATTTGAGACGATGCGAGCCCTTTTAAACATACAAGCATAGTATGCACATCAATAAAGCGAAATCCTGGATTCGGACTGATTTAATGCGCAGGCTGACTCTGTAAGCCG	31
236	AATGCGTTGGTCTGTTTGCAAAGATTTCGATGAGTGCTGAAATATCTTAGGCGAATCAGCTTTTTACGCATGTCGGGGCCCCACTATTGGACAACTTAGTTAGAATGCAACTCCCTTTGGTCCAGTGAGTGGCCGACCGGTTATAGTGTAGTGGAATGCTAGGCC	110
237	AGGTGAGAGAATACTTAAGCTAAACCATATGTAGCTCACATTAGTTCACCCGAAAAGGTCAGCTGGATCGTAGATGACAGTAGTCCCTAGGCTTTGCTTCTTTAATGTCCGATGGTGTGTCAGAGACACGGCCTACATTAGACGCCTTCACCTCAACGGGACTCT	110
238	CCCTGGGAGTCAAGGCATTTGCGCCCTCGAACATCTAAAGTTTGCTTAGTCCTGCTTATCGTCCATCACCCAACACTCTTACCCAAAACGTGGCTCCCACGCAATTTGAAGCGAAATAATTCGTATCCCCTGCGACACTTACTAATAAAGTATCGGTCAATAGAG	9
239	TTGACATGTATCCGGGTCTGAATCTAACTCAGATGCATTGTAAGGTACCCCCCACTTTAAATGGCGGACTGCCTATTTGGATCAGAGTCGAGACCGTTCATTCAGGGGAAATGTGCGCTAGGCATTCACCAAGTTTCGGCCGCAATGCCCTTGTGACCACGATGG	9
240	TCCTACTTCCACTAAAAGAAAAGCGATCTATACGGAATACGTCATCGACTGGCCCCACAGTATACCGGGGTCCCCCGACTAGATAAAGTAATAGTAATAATGGTAGTCTTCGTTAAAATGTTAAGATTACGGATGAGTTTAGGCACCGTTGTATCTCGAACGGAA	110
241	CGAACACTACGAACAGTCTATGGCTCGAGACAATGTCCCAGATCCTGGTAGGTACAAGTTAGAAACGAAGTAGATCCGGCAAGTACAGGACTCCTTGCCAGAGTTAGAGACTCATGTTCTTTCCGAACAAACCGTACCTGAGGCTCCTCAACAGGCCTTGTAAAG	110
242	CACTGGAGCTTTGGTTCTTCGCCTACTATTTATATAGCGTCACTTAAAATTTGGGGGATAAAAAATAAGGATCGTTGCCGTGTGATAAAATGTCATAGGCCCAGTAGAGAGTAATTTTTCCTGTTGTCGACGAGCGCACACCTGTACGTCCTCCCGTGCAAAGAG	31
243	GTCTTGTTTAACGGCGCTGCCTAGTCATTTAGTCAGTTTAGACAGTTAGGCTATGAACGAACGCCTGCACCACTCGAAAGATTGCACGCGAAGCAGCCGTTACTTTAAAAATGTTAAGGCCTCTTAACCTATACTGTTAGTAAGGAACCCGCAGCCAATGTATGG	110
244	GAGTAGAGAATTACTATTCCGAGGAGTATTCGACGGCGAATAGGCACGGAGTGACCTGCAGGTTAAGTCCTTCAAGTTACTGACGATCGGCCCGGTTGGATTCGGCTGCCCCTCGCGCATCAGCCCTTATTACGTTATGAGTTGACTAGACACCTGAGGACCCTT	110
245	TTCATAGCCGCAACCACCGAAACTAGCCGACTTCCACCTTAATTGACAGTGCATTGTAGAGGAAGGTCCCTTTTCCCCTGGACTTCTGTAAGAGAAGCTCTATCGCGACGCGTGCCGCATGTCGTGTCACCCATTGGACTCATCCTTTCTTCAATCTTTGTTATA	31
246	AGTACCCGTAGGTAGTACAGTCATTCTCAGACACCTTTCAGGCCAGCGGTAGTGCTCGGTGCAGGAGAGTTTCTAAGCGATAGTACTGTTGGATTGCAGGCCGTGGTCGGCCTTAGAACCAGGTCATAGAACGCGTGCACTTGGGAATCGATCTGTACACTCCCC	31
247	GGAAGTAAGCATATCCACAGTATCGACAATCGGTCTGAATAAGATTGACTTTCACTGAAAACAAGTAGAAATGGCCGGACTTAAAGGGAGGAGAATGAGCCAGCGCGGTTAGAGCGTACATACGTTAGCATGTGCTTTAGGGGGGTCCATCATGTGGAGAGTAGC	31
248	TGCATAGGAAGGCCAAGCTTCCTATGACATACCCTCTGTTCGAGCATCAAATTACCTTGTGCCAAATCAATTGGGTAGCACTCTACTCCGGATGCAAACCCTTATATAAGCTGCTTGCAGTGCCTGCAGCGCTTATCGCCTTGGACGCTAACCAATCGGCACCCC	9
249	CACAATGAATAGGCCCTTCCTGGACCATAGAACAACAGATAACTGCGTCCACTCCTGTAGGGATTAAAGGGATCATCCGCATACTCACATATGCAGGATCAATCATCGAACGCACGCCTGATCGCGGTAAGTAGTTGAGCACGGAGGGATCGCAGCTATATGCCG	9
250	AACTGGGCGTGTTGTCCCGGTTTGTGCCAACTGATCCGTAACTCACCGCTAAAACACGTGAGAGGTACCGGCTTCTGCGTGCCCATTAACTTAGTAAGATATGACTTCATTGAATTTTGTCTTACGTACATAGCCATGAACATTCCGATTTCAGGTTATCGTTGA	31
251	GCGCTCTGTCCCACGGATCTAATCGAGTCGGGCCCTAGGAATGGGTCCAGATGCTTTAAACTAAAGTTTCCTCAAAGCCATTTAAGTTTCGGTTACTCTCGTTAAAGAACGCCGTAAGTCTCACCTTAAGGAAGAGCGAACCGTCGAGGTTGGTCGAAGGGCCAA	110
252	TAAGGACTGTTGCCGGACGCCCTCAATGCCCCATCAGTTTTTGAGCGGACACCTGGATGTTCCGGCGAGCACATCCTCAGCGCTCGTCACATTCGAACAACGCCCCCTAGTTTGGGTTAGTATCCCCTAGGGTTCCGGACAAGAGTGAGTAGATCCGCTTTCGCA	9
253	ACATAAGGCCATTCTATTACCTAAGGTATTAGTATCTTCTACAGACGCTACATTTTTTTCACTAAACGCTATGCAGACGTTCAAAGAGATTTACCTGTTTTCACACATACATCTGGCAAAAGACTCTCCACTCCTGGATGAAATATGTGAAGCTGGCTGGGAGCA	31
254	GGAGTCTGCGGAAAGGGGTCGAGCGCATCTCGCGGCGCCATCAACCAAACACATTTCTTCCACATTTGACCACTACTGAAGAAATCTTAGCAGTGTTGGGGCTTTTCGCTTCGTTGAAAAGAGGGGACCGCATGCAGCGATTGGGTTCCATATTTTTACTGACAT	0.74
255	CCAACGTCCTAGGTAGGGGTCCGTATGGCGATTGGCCCGTGATCTATGGACTATTTCCCTAACCCCGCAGACCAGTCTTCCAGCCGGAATTAAGCCCTATAGCGTTCGTTGTGCTCTACGAATTAATCGTATTCAGCGGTGGCTTACCGAGACGCATTAAACCAT	31
256	CCCCTTCCTTGCACACTTACTCCGGTAATCAGAACCCGAACACCAGAACTACATAGGCCAGCTTGAGTTTACAACCAGAGCGCACGACGCCCCGAAGTGGTTATGGTTGGTTTACCAGACCCCAGCGTCCAATTGATTGGGGCCCGTTAATAGTACTCCGAAATA	110
257	AGATGAGCTATCGCAAGGTAGATACAGTCGCTACCCGAAAAAGTTTCTCCGTGGCTTCCGAAACTGAGACCGGGCCCATATTCCATGCATGTTAAGAACTTTATGGGCGCCACCTACAAGGTGGAAGATGCACCATTCTTCTTGAGCAAATTCAGATGATCCTGG	31
258	TTTAATGTAAGAGGCGTTTGCTGTCTTTCTTCCAACGGAATCGGTTGAGCAGATAACCCCTTCAAAAGCCCCGACGCACGGCGAACTCTTCACACGGAGTCGCGTCTTGGACGTGTACGTGCCAACTCTGGATAGGTGGGGAAAAAGGCGTGCGCTTTTTAGGGC	110
259	CTCTACGGCTGGGGATAGGGTACAATGTGGATAGAAGCAGGCGTTATGCTGCCTCGCCAACTTCCTGTCTAATCACGAGACTTCCACTCTTAACTTCGCTGTCACTTTTCGCCCTCCATAGTCTACTTAAATCACCCCTTATGGACGATAAGCGGTCCGCCCGTC	9
260	CGTGATCGATTAGCGTCGCAATGGCTGAGGACGCGTACCCTACACCAGCAAGTCCTAATGAGCTCCATGTTCGGATGGGCTATCTCGTGCGACCAATTTTCGTTCGAGGATTTGTCTCCAACGTTTCCGCGTCTATATACTTATCTAAGTGTATTATCCGAAGTG	9
261	GCCATCTTGAATCTATATGTCAAATAAAGGACACGTTGTCGTCAAGGTCTATCAATGAGCCCAGTCTAACTAGCGGCGCGAGCAGCGTTCAGTATAGACGGCTCCATGCGTTGGTACAGCATTCTTTTTCGCGGGCCTGACTATGTTAAGCAAGACCTACTTGTC	31
262	AGCTGTCTCTCGAGCAGTAACACTCCCCGAATCCGACACATCTGACAGTGCATTAATAGGTTCGGGGTACCACACGGGGGGTTGAACGCACAAACACACCGATCCGTATCATAAACTCGCTCCGGCGAACTCCTCCCCCTGCGAGGCACCAGGTCGGATGTTACC	31
263	GGAGATCCTAGGTCTCGGGAAAATAGCTCGTTTGAACCACATCAGAGTTTCTGAACACGCTCGGATATGAATCAAAACCCCCCTATGGTCCTGAGAAGTTTCGAGCAGCGTCCCCACCTACTCTTGCGGATCTTACGTCCTCCGCGTAGCTTTCGTTGGCTCAGT	110
264	TAGATAGCCACAAGAGAAGGGCGTATACGGAGGCCGGGCGATTGTTGTTCAATGTCCGACCTAGCTGGAGGGGATGTGCGAAGAGCAAGCTATAACCGGATTGTGTACTGGCATTACTGGAACATATTGTACGGTTAGTAGAATGCAAGGCTAAAAATACTTATA	31
265	TAACATTTCTTAGATCATCACTAATTCGATAAGGTAATCTTACTTTGTTAGACCTGTTGTACATCAGAAGGGGCAATCCTCCGAGAGTGACTTACCGTAGCTTATCATTTGATACAACGCGCGCTCTGGAGCGCCGACGTTACCTGGGTATTTATCCTAGATAGC	2.6
266	GTCCGCACTGGCGCTTCTACCATGAAAGACCGTCATCGCCTGTTGAATGAAGTCCTCAACTGAGAGGGGTTCGTGGTAGGCGCATCGGCCCCGATGGCTGACATTACTGTTGATACACGAGTACATAAGGTGGCTCCGGCAACAGACTTAATAACCTATGACGGA	0.21
267	TCACATACTTCGTGTTGATAAAGGCTTGTCCGTTACAGCCTACGAGATAAAACGAGCTAAATCGCGGACCCTCGACAGAAGCTCCCGATAGCGGGATCTCTCGAGTGTCAGTACCTCTTGTTGTCCTCGTTGTTGGTGACACTTTCCAGCCTTCATTAGTCTCGC	9
268	TATCCATCGCTAACGTCTAGTATACATTACATTCTTAGTCTAAATGCATCTGTGAAATTATATGACTCCTGGATTCATTATTCTCGAGCTGTGCACTGTTAATGTGTGATTCTACCCTATATTCTGATTATCCGGAAGAGATCGTTATGTCCGAGGGCCTCACCT	9
269	CCGGGGCATTTCTAGTTGGTTATCCCTGGTGATTCATCTACTGACGCTCGACAAATCAGTAGGCGATTGTTATTAAAGTGACGACGGTTCCTATCCCCCCGACATGCCTAATGACTGAGGCTACTTATCTCGACGGCCCTAACCCGACGACACGTGTCTAATATG	31
270	AATGATTTCAATCTGAGTCGCGTAGAATACCCTAAGGGTCCTTCCTGACGGGTTGCGTCCTCTGCACGCGTCCTTGTGTTGGTTTTGATCTATAACTTACAACAACCTGTTGAAGCGATCTTGGATGTCAAGCCCTCACGACGGGGAATGTATTACACTCTAGTC	31
271	AGATGCGCGTCCATCCGGGGCCTATAATCCGCCATGCGGATTTACCTGCGACATGACGCTCAACCTCCCTCACCGCGCGCCTTCATGGGCATCGTTTTCACCGGGGCGAGGTCGAAAACGACCACAAATACTCCTACCCACAAACGAAACGCACAAGCTTATGGA	31
272	GCGGCCTCTTGCGGACTGACCCATATGTTAGCTGAATTATGACTTATGGGCAAGTATCAGGTTGAGCACCCATGTTTGCTAAAATAGAAACTGGCACTCTAGCCGCTTACCTTGCGCACCACAAGGGGCTGGTCTAGGGTTCTTAGGAAAGAGTAATCATCTATA	110
273	GAGTTATTGTTTAACGTTTACATGCTGGACAGCTGGCTCTACCCCATTACCGGGTCGTTGGTAGTCAACAAAAGTTTCGGCTAGACCATTTGAACCAGAGGTATCTAAGCAATCTTGAGACGTTCCCAGCCGAGTACAGCGTCTCCGAAACACTTAAACGGAATG	383
274	ACTGATTCTATTTTTTGAGTCTGTGCCATATCCTCTGACCGCCCTGGAGGCTCATCCCGTATCCTCAATCTCTCTCTTACTCCAACCCTAGAAAGAAGTAGGGGAGCACTCTATATATCAAATGTTTCGGGTACTACCGCTAGTAGCTTAACTTAAGAACACGTT	110
275	GGAAACGCTTCGAACTCAGCGGTCCGAATTGTTAGTACATAGGACCAGGCTGAGTCGCTATTGACTAATTAAGTCATTCCGGTAAGGTCCATGGTCTGGATAGCTAGCAGGGACGCATTCGTAGTGGCATGAGCGCCATATCAACGAGGGTGGGTGTACTTGCTG	110
276	GTGATAGACTCGCATGAGCTCGATTCGTGACGAGGCGAGGTTGCAGCGGTGCAAGCTACGCAATCAGTTGGGGCGTGTTTTCTTCTCAATTCTATTTGTCCTAATTCTTCAAAGGTACGCGGTTGTTTTATCACACACGCCGACGCACGCTGTTTCCAGGCCATG	110
277	AAGGCTACTATTGCATCCAACAAACTTCGCCGGTTGGGGGGTGCCCCAAAGACTGTGAATCGATCTTTCGGAGTATGGGATGACTACATATGATGGTCTCAATCGATCGAAATATCAGTCAGAACTTCCGACGGCTCCAGACTCTCGCAAGCACGTTTTGGTTTC	110
278	CTCTTCTCACACGGGTCGTTTCGACACCTCTGCAGTTGGGATTATGACTCTAGCTTTTATGCTCCTACCTCATGTCCGTGCTTGGAGTCGGTGTCCCGCGAAGCTAAAGCCCGTTCGTTCGCGCCGGAGGGTAAGTAAATGGGGTCAATATAGCTGGAAATTACT	383
279	CTCAGGGGGTGCGGCCTGCTCGGGTCATGCAGCATCAAACCATGGTTCTGACAGCCAGTGTTTTAATTCGTGAACGTAATTCTCATCTGCATATCCGCAGGCAAGCATCTCAGACCTTTACACCTATCAGAACCTATGACAGAAATACGTCCGCAGCTACGTCAA	9
280	CTAGGAGTAGATCAATTAGACAGACGTGCTAGCGTCGGATAATAATTTAGCAAGGCCGAGAAGGCATCATTACATTGCGATACTAGCAACGTTAGGAGGTCGTTGTGAACCTACCGGCCCAAGGGACTTAGTATACCCTGATATGAGTTACGCGTACATTTTGCA	110
281	CTCAATCATTCCCGATGTCGGCTTCCCAGTCTGGGCAATAAGCGGTATAACACGTATCCATTTGCCCGAAGAACTATTGGCGGCAGCCGGAGAGCTTCATCATCTCGAGCCGATCGCACCCGTATCCTGGGAACCTCTAGTTGAGACTAAGTATTTTGCAGTGCT	31
282	CAACACGAAAATAACGGAGCTTCGCTGATCTCTCCAATACTCGATTTCGGTAAGTCGCAAGATTCTGAGATAGTCAGTAAGAGTCTCGGGAGGGAGACTGGGGCGTGATCCACAGAATTAGTTACTAGGGATATTAGAAAGCCCTATCTTCTGGTCAGAAGTCAT	110
283	AGGGTATATTGTAGCCTGCATGAGACGCAAACTCTCACCTTCCATATCCGGCTGAGATGTTGCTCTACCCAGTTTGATATCCCCTCGGACCCTCTACACCGGGCAGATTCACGTTATAGGTGAAAGTGTGGAACGAGCGCTAGCGGCAAGCTTCTGCGTCGCCTC	31
284	GCCAATTTTTTTAGAAACTAGACTGGTCGGTGCGATCAGGGAAATGAAGAAATGTTCTGGGTTTGGCCCAATTTTGGATGAGGCTTGCTTATACACATAATAAGCTAGCGGTGTGCCACAATGACTCTAACACTATGTTCGGGAACTGCCTCACCGACAAATGCC	31
285	TAGAAAAATCTCGCATCTGGTTACCTCGTAACTCGTGGTCATCTCAGGGCTCCATACTGGCAGTACAAGGATCTATGGCGTACCGATCTCGAGGCAAAATGGATAGACGATACGATGAGATTGAGTGACGCGTGTCGACGTTTGGGGTTCGCAGTGAGCGGACGC	31
286	CTTAGAGCGTTTTCGTGACGGTCGTGTCCTAGATTTTCCTTTTGTAGATCTCGTCGGTCCCCACTGCAAGGGCAATATAAAGTCGACTGAACACCGGCGAGAGTCTATCACCCGTAAAGGTCGTTACATGCGCGAATCCTGAGTAGATCTACCTGGAGAAAATGC	9
287	ACTACACTCTCCGACTTGTCTGGTCGTCGCTAGCACTCTCACCCCCCGAGCAGCCGGCTGTACCGATTTAATTGGATGGCCTAAATTAATCTTGTCCAACGTGCTGTGGGTCGGTCCTAGCTTGTCATTAGTTGCGACGTCTACGTGGGGGGAGATGTAAGCCGA	110
288	CTAAGCGTGCGCCGAGGCCCAGGCCCACTGCGCGAGCTAAGATCTCAAAAGGCGCCGGCTGAGCTGAAGCCCGCATTTCGGCGTATCCGAGAAGCAGTAGAAGCTTACGGTGACTAGTGTGAATTAACCGGTAGGACTTGCTTTCACAGTTATTCCAGCGCTGGA	31
289	TTGTGCGATTTTACGTTCCTGTGGGAATGAGTAGAGCCGCTGGGCAATCTTTGGTAATGTAGTTTCCCTGGGAAACATAGAACATGTCGATTTCTTATAAGTGCGTTAACAACGATACCATTCCTCGCCTCGCATCTTCCACGCGGATCCGTCTAATCGCCGCCC	31
290	TACTCCCCGGCCCACACGGCGACCGGCTTATCAAGAGAAAAATAGTGGCAAACCATATATGACTCGTGCAACTGTTACACATGTGACCATGTACTATCGGGCGTCGGAATACAATAACCGCGCTTTTCGACTGCCCGTAGATCAACAGGCCTGGGCAGTAAACCT	2.6
291	CTCCCTTTAGTAGCGGAGGAAATTGAACTAGAGGGAATGCCCTAGCGCAAACTCTTCGCGATCGTTATATCGCAGATTTTCTCCGATGAATCTCTCGACCCGAGCAGCGGAAGCCGCGGCGTCACACAATTAAGTTAAACTAGTTTAACGATAGGAGCTCTCCCT	110
292	TGTGGCAGCCTGAGTAGGCTAATAACGTCGCTCATTACACGCCTTAGTCTTAAAACATATATATCTGACGGTGTGCTACTAAGTATGAACACAAACAGCCTGGGTCATCACAGATTACCTTCTGCGCAACATTTGATTATATGGTTCGAAGAAATCACCCTGCCT	9
293	GCCACAGTGTCCGGGGGCAGTTACTACATTTTCGTATCTCTAAGTTCGAGCGTGTTGTGGCTTTCAAGTAGTCATCCTGCGGAAAGACTACAGTCGCAGCACCAGATCTGGTACCTTAGATGTCATTCCGGAACCCTGGATAAAGAGTGGGCCACTCGAGGCATG	110
294	CCGATCGACCGGTAGCCGTAGCACAGAACCTGGGGCAATCTCCCGATGGTTTAGAAGGGAGATGAGGCGCCGGGGCTTCTAAGGCCGTCCACATAAGGTGTCAGACTACAGTTGCACGTCTAAATTCCTAGCCCTTCGTGGCCCAAGCAGCCGCCGCTCCGCCAT	110
295	GATGACTCACCCCCATACGACATTAGAGCCTGATCATTAACTCCCTCGTTAACAGTCACAGCCTCTGATGCAGTTTCACGTCTGAGGCCCAAATCTCTCCATGTTGATGTAATATTAGGACAGGCACACTCAAGTAACCTACGCACGTCAGATTGGTAAGAACAC	110
296	CCTAGTGGTATGGGTGCAAGTCGCGCGCACGCGGCTCCCTTTCTGTTTTCTAACCGGGAGGAATTAGTAAAACCTCTAGGATCATCCATCGACCAATTTCATTACCTAATTTTTTTTCTTGTCACTGTGCCACATCGTCCTAACGCCGTCACGCGTTGATGCCTG	110
297	ACCGTGCATGTATTAGGTGATAGGTCATTCTTTCTCTGTAAACCCTTGGGCTCGTAGGTGGATATGCCAATCCTCCAGCCTGGTGGCCTTGAGCGAAAGAACGGGTAGCAACGTTCGATGACAGATTGAGTTTAAAACTTTAATCCTAGTGCCGCTGGATCATAT	31
298	CACTTGTGCTCCAAGAAATAACCTTAGCTACACCAGTACCTCAAAAGTCTCGTGTGCATGCATAGGTGCGAACTTCGCCTCACTCGTGCTTCCCGCGGATGGTGTGTTCTTACAGAACTTCGGCAGAAACCTTTATTCGAGGGGTGCACCTCAGTTAACTAGAGC	31
299	GAATTGTAACTTCAGTTTATTGGTCGCATACTGAAAGTCGGCGCGGCCTGATGCGCGCGTCAGGAAACCAGTATGGTGAACTTTGTTTTCTCGCTAAGCTTCAAAATAGAATGATAATTGCCATGCTAAAATCGTGGACTAACCATCACTTTTCATACCGCAGGC	2.6
300	GGTGCGTGGATATAGAAGATCCTCGTACCATAGTTTCGTTTCCACAACAGCCGTTGTAGGTCTGCAGGCGAACCACAGGACGGCTGATTAGTGGGACCTAGCGCCACAGATGACATCTCTGTTCCGGATTCGACTTCGACCTTGAGTGTTACTAACAACGATCCG	110

## Sheet: BLAST (Dox promoters)
Sequence_name	Artificial sequence oligos	e-value
3tetO-DeepSEED Dox-inducible promoters
1	CTGACCTGTCCCTATCAGTGATAGAGAAGGGAAGGGACGGGTTTCCCTATCAGTGATAGAGAGTGTCTCAACTACAGGATCCCTATCAGTGATAGAGAGACGATGGTAT	4.4
2	GTGCCCTTTCCCTATCAGTGATAGAGACGGGAACCAACGGTGTTCCCTATCAGTGATAGAGAGTGAGGGGCCCTTCTAGTCCCTATCAGTGATAGAGAAGCGTCCCAAT	0.36
3	GCCCCGGGTCCCTATCAGTGATAGAGAAGGCAAGTGAAGCACCTCCCTATCAGTGATAGAGAAGGAGGCGATCGCGATGTCCCTATCAGTGATAGAGAGTCTTCCTTAC	4.4
4	CCGATTGGTCCCTATCAGTGATAGAGACGGCAGGAACCGTAACTCCCTATCAGTGATAGAGAAGGATGAGGTGACGAAGTCCCTATCAGTGATAGAGAAGCTACAAACT	4.4
5	AAGCCCGATCCCTATCAGTGATAGAGATGTCACCTGACGGAATTCCCTATCAGTGATAGAGAGGAACGGACACCCCCATTCCCTATCAGTGATAGAGAAAAAAGAAAAC	0.1
6	CCGCCTGTTCCCTATCAGTGATAGAGAAGGGATGTCTCTGGATTCCCTATCAGTGATAGAGAGAGACTGAGGCCCATGGTCCCTATCAGTGATAGAGACGGAGGACATG	0.36
7	CCAGTCTCTCCCTATCAGTGATAGAGAAATAACCAGAAACGATTCCCTATCAGTGATAGAGAGGTCCTCAACAACCAACTCCCTATCAGTGATAGAGAGGAATGCACCT	4.4
8	CTCACCGTTCCCTATCAGTGATAGAGAATGTAACCTTACCGTTTCCCTATCAGTGATAGAGAGGGAGGGGAGGGCCCATTCCCTATCAGTGATAGAGAATATACGACCC	0.36
9	TCCACCGGTCCCTATCAGTGATAGAGACGGCAGGTAACGCACCTCCCTATCAGTGATAGAGAAGGAGGAGACGTCTATGTCCCTATCAGTGATAGAGAGTCGTCCCGAT	1.3
10	CCGACTGGTCCCTATCAGTGATAGAGACGGCAGGTGACGCAACTCCCTATCAGTGATAGAGAAGGAGGCGATACGGAAGTCCCTATCAGTGATAGAGAAGCTCCCAAAT	15
11	TCCGTCGGTCCCTATCAGTGATAGAGACGGCAGGTGACGCAACTCCCTATCAGTGATAGAGACGGACGCAATGACCAAGTCCCTATCAGTGATAGAGAATCAGCACAAC	0.1
12	TCGACTGTTCCCTATCAGTGATAGAGACGGCAGGTGACGCAACTCCCTATCAGTGATAGAGACGGACGGAATGCGCAAGTCCCTATCAGTGATAGAGACGCTGGAATAA	15
Random sequences
1	AAGCCGTCTATAGCTCGTTGGAGACTAGTTCCGGCTAAGCGGTCTGCTGGCAGGACTATACATATGGAGAATACGGTACCAAGTCAAAACTGACTACACAGAGCGGGTG	15
2	CTCGTGTCTGCTGCACAGCTCTATCGGGTAAGTCGGGCCTGATATACCCCTAGTATTGCGAACATTGGGGAAAGTAGAGTAGGTGTCCCTTAATTTCTAGGTGAATGGA	15
3	AAGTGAATCTACGTTACGCTCCAGCCGGCCTCAAACTGTTCGCAGACCCAAATGCATTTCGTAGAGTCTAGCGCAGCATGAACACATAAGACAAGAATAACATGCCCTC	4.4
4	GACCAGTTGGGGTCTACTTTTGTAGCCGTCTGACTGTTGGTTGAGAAGGCGCACGGACATCGAGCGTCTAATGAGCTTCTTTTAGGCCTTAATGTACAGATGACCGATG	1.3
5	GTCAAGGCGTCGCGCACTACACCCCTCTAGTGGCTATCCCAGATAGTAGGTCGGAGCGCCGAAATCGTTATAGAGACAGCAGGGTTCTACTCCGAAACTCAGGATCCGC	53
6	TAAAATTTACCTCTGCGCCGATGTATTTCGTCTCTGCCTCCGAGTTTCTCGGACACTTTAACCCCGATGTAAACCCCACAATAAGAGGCATGCCCATACAGGCCGCTGA	4.4
7	CGTTTCAAGAACAGACGAAGCATGCATTTCTACGGCTAGCCGAGTCCCAGCAGCTTTTATCACCCTAGTACGATAACGACCTGTAAATGAAGGATAGGCTGGCTGCCTG	4.4
8	CGTATACAGCGCTCACCTATATGTAACTGATCTGTCGCAGAGATATGACGAGGGTAGCCGTGCGTGTAAGTTGTTGTAAGAGATACGTATCAACGCATACTGCCCGCTA	15
9	CATGAGGCAGAATTAGCACCATGACTACGGCCCAAACGAGGCACATGCAGCCACAGTGTTCCAAGGACAGTAATGAACACGCCGGCAGGTAGTACACGCGGCGGCTCCC	0.36
10	TCGCATCTGTGGTTATAAGGACTCGTTGTATGAGCTGTGATATATGAAGAATAGATAGTTTTCAATCGGATACAGAGCGAGAGGCCCTCGTCGCTGAGGATTTGCTCTT	0.36
11	TTGGTTGACTGACGCACTAATAGTTTTAGAGTAGCGCAAATACAGGTTTAGGTATTAAATCTGTTCCGTCGCCGGCTTCAAGATTCTTCCGAGGATTTTGCACCCCCGT	15
12	AGGCGTCGGCGTCTCAGACACAATCGTGGAGTCACACAAAGATATGAGGCAAAGTAGTCGGAGACCGACGTAGGAACTGAACTTCGAGTTGGCTATACAATCCAACAGC	4.4
13	AATATATGCGCACATTAAAACCTTAACTCTCCAAGGTGAACATTATCTGTAGGACAAAAGTTCTCTCGCCGCCGTCAAGGGCCGTCATACTCAAAACTTCGAGCCCGGC	15
14	ATTTAAAGTCTGTTCCACAAGTGCATTCCCTGTAAGTCGGATTCACTAGTCATCTAATGAGTGACAATGGTATTTCTAAAGATACCAGGCGTCTCTACGCGTGCACGAT	0.008
15	TCACAAGCGGTCCGTGCAGGCCGACACGTTTTACTGACTCCTACCGGCCGACTAGCTGAGTCAAGAAAAGTATGCTCAGGAAGGCATTCCCTGGCGGGGTATGAGCGGA	1.3
16	ATCTCTCCAACATGAACAGACGCAGATTGTGGAAGCGTAATACTCACGGCGGACCTGGACGGCCTTAACCGAGGGGGGTGCATATTCTAAAGGTTTCTGCCTGTCAGCT	4.4
17	CCCAAGGCCGCATTATCACCTAGAGGGGTCTGTCAAAACCTAATCCTAGGAATGATGATCCTTCAATCAGTGTGGAGTCCTTCTTGAGTTCCTGTCTTGCTTCATGAAA	0.36
18	GCTTCTATCAGGTGTATGGACAGCTAAAGGTGTAATGTCAGGAGGCTGTTATATTACGTTCTGTAAATACTGAGGATGAACCTTGTTCGCCCGCTACCCCTACGGTTTG	4.4
19	AGCACTCAATACGCTGCCCTGCTGGTCCACGTTCGGCCTACGACTCCTGTAGAGATATTGCATACTCAAGGCAGATATACGAACCGTCTGACCAGTCGCCTTAGCGAGC	4.4
20	CTACCGAATCCCAGGTTGATCATGTTTACACCTTGGTTTTTGAAACTCATATAGATTAAGGTGACGCTACAAAGTCACCGCGTACGCCCTCTCGAGTCAGTGCATAACC	1.3
21	GCTGCCTTACACTGTACTAACCAACTCTACTTAGGACAGGAGTATTTCGGCTGGGGCCGAGGTCCCTGCTGCGGATTCGTTCTTCGTATTGGACATTTTTTGTTGAGGG	15
22	CGGCCTAGCCAAGTACGAATCACTAAGACGGGGCCTTACGATGGTGTGAAAGTTCGGTTCGACCGCTTGCTTGAACCTACTCGCTTCCCATATAGCGTCGGTCTTGAGG	0.36
23	CGTGAGTTATATATGCTTGAATTGCCGAGATGTAATAATAAGTAGTCAGCAGAGAGGGCGGTGGGTCGTCTCGGCTGCCAAAAGGTCGCGCGGGCATACCAAATTGAAT	15
24	CGGTAGGAAGGGATGACAGTTGCGCCTAGGTCGTAAAAAACGTCATTCCATGCAACTACCCACGATATTATCATTCAAACATCCCATGTTCCGTAAGAAGCACCTTCTT	4.4
25	AGCAACATAAGTAGTTAAAAGGCGCGTACCACGCCGACTTGGGACGAGTCACCCGAAGGACGGGTCTACAGATATAGTGAAGATCTGTGGAACTGTACTCATAACTTGG	4.4
26	TCTGATGGCTGAGTGAGTCGATCCGGACTCGTGAGAGTAACGACGCTTCGAAGTCGATGGGCACTAATGCATACATCTGAAGTCAAGTCTGTCGAGCCTTAATCTTTTG	0.36
27	GGTAAGCGCTACAAAATATCGGAGCTACTGCTGCACGTAAGATCGATGGACGTTACGGTTGCTCGAACGGTTGTAACGAGGCAGTATCGGATGGCCAGAATATCCTATA	186
28	GCTACGAGTCAGACTCCCCTGTGAGGATTTTGTATCATGAGTCTACGAAACCTCCACCGTGTGAACATACCCCCAGTGTCCATATCATTGTAGCAGCGTGGCTTGGACA	4.4
29	CTGTGTTCAATTGCTCTTTGACCTTGACGAGGGGTGTTAAGCGAGGATGCACATATCCCGCTGTGTATCGAAATAGAGTAGTAACCACGGATTTTGGTCTCTCTCAAGC	4.4
30	GTCGGGGCTTTATATACTCCAGTTGAGAGATTGAATCCTCCCCTGTCAATAGTTTCAGTAAGCTCACTCCCGATTTTATCCGATGCAGCCACAACGCCCGGCAGCACTT	4.4
31	GTAACGAGTTCTCGTGGGGTTCAGGTGCGTGAGCGCATCCAGTGAGAACACAGTTGGAATTTTACTTAAGTGAGTCTGAATGATGAATGTGCACCAAAGCTGAACTGAG	4.4
32	TATCTTATGCGCGGGGTATGATCTCGCGGTGTGGATAGAGCTCCCGCGATGCATCAGTCATACCCCAGTTTCGTTTGAACTCGTCAAATACAGTCCGCGAACGGTGTTG	15
33	CTGAGGTTGCGGCGGAAAGCTCAGTGGTGATCTGCGGAATCAGGGCAGGTCGAACCGGGCATAACCGCGAAAAGTCCGTACACGATGCAAACATTAGGGAGCCCAACTG	15
34	GGTTGAATCCCGGCATCCTTCCTAATGTCTCGGATGCCGTATAGGCGCCACAGCCGTAGCCCTTAGAGGACTTCCTCGTACAGCGAGTCTACACCTGTGCAACGGACCG	53
35	TACAGGCAGCCATAATCCATATATCTGGTACGCCTCGTGCATGTCTTGGGTGATTTGTAAGTGAATTCTTGCAACCTTAGAGCTAAGACGTCCCGGCCGCGCGGCCCTG	1.3
36	CGCGGACCGACCGGAGACCCTGCCATGTGGACGATCAACCCTTTGCACCTCTCAACAGGCGTGTCGATACGTGTTACCGTTATTTGTATCCCTACCAGGCGCTTTATGA	53
37	TACTCTCAAGGCCTGCTGGCGTCGAGGATGAACTTCAAAGCAATCTAGTCCGTCATTAGTCACACACAGTAAATGTGATGTGTCGAGGGGTTTCGAACAGATCCTGCCG	4.4
38	CCTAAAAAGCACGGCACCCGAGAGTATAACCCGCAGATAATATTTTGGCAGGTCGTCTGTGCTTCATTGTTTTCGCATCAGACTTCGCTATCTAGGTCCAAGTCCCACT	15
39	TGTCGACTGGTTGCCGGACTGTGTAAACCGCATTAACCCTCATTGTCGTGAACGCACACCTTACCCTTAAAACTGTGGCCGTGCATTGTACAACAAGACTGCAAAATCC	4.4
40	TAGCACACCTGTGCCTTGTCAGGAGCATCCCTGTTTATCCCGTACCCACGTAGCGTCGTATAAAAATTCAGTGCTGGACAGAAGGGTTTAGAGAGGATTATCCGCTGCA	4.4
41	ATGAAGATCGAGCTATCCTAGTCACTACGGCTAATATCCACGGTTACACTCCTAATGTCATGTTCCAAAGGGATAGGGTGCGCCCTTCTGTAGCGTCCAGACTACTCTA	15
42	ACTTAAGCTGGGTCCATTGTAAAACTACCCGCCGCTGACGTGATCTTCACCCTTGTATCATGCTCCATACAGTGGCAATCGTCAAGTGTCTTTTTCATTCTCAGCGCTC	15
43	CTGGTAATCGCGGTCCAGCCACTTGTGGAAGTCCTCCTCGTACAACACAAGCACCTGAAAGAGGCCAGAATTGCATTTTATCTGTAACAGCCCCCCAACGGGTGGAGCC	4.4
44	GTCAAGTATGGGCGGGCCCGACGGCTAAATTACTTGAAGTAGGGATAGACGCACACGACGCCTGGTGTGTCGGTAATATGGACGCGTTTAGCTGGGGACGCTGACCCAC	4.4
45	GCTACGCGCCTCTCTAACGCTCGATGGTACGAAGTCGACGCGCCGCTCCCTCATAATTCTCCGTAAGTGGTCTGGCGAACAGCTTATGAACAATGACCATACCACTTAG	15
46	CTTTCCACTCAGTCAGTAACTGAAGACAAGATGGCCTCAGTACTCCTGTAAATCCACACCTCGTCGGGCGGAGTTTACGTTATCGCCCTCCGGTATTAACTAGACTGGC	4.4
47	ACACTAACGTCCTCTACTCCCTGTACAAAGATTTCTAAACTACTCTAGTCTAACGCGGCGCCAAAGGGACGGAGTCGACTGGCACATGGCCGCGGGGAGAATCCCCTCG	4.4
48	GAACAAGGGTGAACCCCAGATCTCGAGCCGTGTATGTGGGCAGTTCCCCTACTCTTCACTAAGCATCGCGCTGAATCGTAAGTTTACGATTTGTTCTACGTCATTCTAT	15
49	ACGGGCGAGTGGTAGACGCGAGCACCGAATCGCGGCATGGAGCCGTAGAGATAAACGAGCGTTATGAGAGCCCCCCAACATTTGAGATTTCTGTGCCGGTCCGAATATT	15
50	TCCATCAATCTTAGATTGCAACGCCTCGGTAGCCAGGGGCCCTGGATTACGATTTCGCTGTTGCTTGTTGACCAGCGGCGTAAAAACAGTGCCCGCGTTAGATATATTG	4.4
51	TTCGGCCAGCCCAGCATAGGATACGCGAGTTCACCGAAGAGCTCAGATTGGTCAAGCCATGAAACTCTCATTAGCGCGTAGCAGCAGGCCTGCTCTGCCCCGTCAGGAT	4.4
52	TTTCTCCATGTAGTGTCATATTGACTTCAGCAGCGTTTCGGGAAGTTCTGGTTACAAACCGGATGAGAGACGGTTCAACCTCGAACAAAGGCGGCCTGGTTCCCCCGCT	4.4
53	CCATGGCGTTAAAAGGCACCCGTGGCACTAAGTTAAGCGTTCCCCACTGCCACCGGTGCATATCTCAAGTATCCGCCGGCTATGGTAGCTACGGACGCGGTCTTGAGGG	15
54	GTAGGGATGCATCCTTCCTCTATTCAAGTATCGTACAAATAACGGACCGGCGACGAGATATGTTACTTGACTTGCTGCAATTGTGCGAGGCCACTCCTGTGATTATACA	1.3
55	CCGATCAAGGAGCTCGGTGAGAACCTCTGCTCACGCTTGACTGTCTGGTGCGACCAGGTAGAGATCATTAGTATCTAAGAATGTACTTGATGAAGTGTTTATCATCCTA	1.3
56	CTGTTGGACGCGCGTCGGCGATTGCTGCGAGTCATGTGCCCCAACGCCCTTCCGCTCAAATCGACTCCAGATACATACGACTTATATCGTGGAAGCAGTAACGTATTGA	15
57	TAGAACGCTCCAAGGAAGATTCTGAGCTTGGGCTACTGACCGTCACCGCTAGTTGTGCGGCAGTATTCCCGGTTTAGCGCGAGCAGGCACTCCTTACCTTCGTCCCTGG	15
58	TAACGTCAAACACTGTCGGGCATGCACGAAGGTAGGCGGTCGAAACTAGTGAGTTCCCATCGTGCATTAGATCTGATCCAGATGTTTTGACACATAGTGTCCTATTTAT	4.4
59	AGATCCTGCTCGCTATCTTTATTCCTCGACGCAAATCGTAGGTCTTCACTCTGCTATTCATCAATGACCTTTCACATCCCCGTCCTAGAACTTAGAGGCAATCCGTGGT	0.36
60	CAGGTCAGCTGTCCCCTGTCTAAAACATCCCCGCCTTAATACATGGTACCTCGGACCGCCCCGCCGGTGACCTATCCGGATTAATCTAAAAAAGGCGTTTATCGCAAGT	15
61	CAGTTACTAGGATGCATTTCCTTTGTGACGCAGGAGCATTACCTCCTGAAATGTGAGAACAGCGGGGTTGACGGTTTTAAATGCATTCTACTGAGCGTAGACGGAATGG	4.4
62	TCTCTGGTCGCGATAGCTGGGCCGTACGACAGGCATTACCTAATACGGCCTGGCGCGGGAGGCTCGGTATGGTTATGAATTCCCTAATGCGTTCGCATCGGGTCTTGAT	15
63	CCCCGCGACCGTTTCCGGTCGTGCTAGGTGTGTCACCACCCTCTGGTTACCTTGATTCATCAGATGATCATGGCCGCGTTTGTTGATGTTCATGCATCGGGCGAGCATT	4.4
64	CCTTTATAAGTGTGATACTTGATTAGAGGGGTAAATGACTCAGGTGGCCCGCAATGGCTGTACCATAATGCCTGCGGATGCTGATAACTACGGAGAACCCAGCCGTGAC	4.4
65	CCCCCTCGTTTTAGCGCGAACGGGGTTATGAGCAAGCCGCGGGTAGAGTAAGCGGTATAAAGTCGCATCACACCAGAGGCCAGACCTAGTGCCGCCAAGGGATCTGGTC	15
66	TGTGTACCTAGACTGGGAGTTGCTTAATGCTACCGTTATCCGCATGTGCCTACACCAAGCACCTGACTCCGATCCTTCCATCACACCCAGTACTTGGAGCGGTTCACAC	15
67	ACCCCATCTCGGCCCGCCCGGCGTTCGAACCGGGTGCGGAACAGACGAACCCTTAGCGTCTATAGCTGACAGCTCCGCCCAGCACGTGAGTAGAATCTGGTGGTTAACA	15
68	GGTGAAGGGCCTGTCCTATCGCTGACACATCATGCAGATCCGGATCTGGTGGCTCAACGGCTCGGCAGCAGTTGCCCTACTTGTGGGATTGTCACATAGGACCTCAGGA	0.36
69	AAGACGCGGAGCGACATTGGGCCAATGATCGGGTCGCCGGAGCCCGCTAACATACTATCGTACATTTTCTAGGTGCTTCGATGATCTGGGTTTTACCTACAGATCCAGA	15
70	AGAAGCGGCCTGCCAGCCACCATACTAACGCCAGTATTGAAGCATAAGACTAGTCAGCCGCACCCTTGGCTTCCATGAAGCTTCATTAAGAGGTGTGGACCTTAGCACC	15
71	GACGATCACGTGGTCCCGCCCGACAGCTCAGAGAAGCTACTGCAAATGAAGACCACATTGGTCACATATCACTCTATGGGAGAGTAGGAGTCAATCAGCAAAACAGAGA	0.36
72	GATAGGACTGGTCCTAGGTTCCGAGAAATTTTAGTCGGCGCCTGCCTTCCTGTGGACCCAATTGTGGTAGGAGTGTCACCAGTTGCTGATTCACAGATATAGTTCGATG	15
73	CGATTCGTCTCACTTCAGTTCTGACGCCGAAACGAACCCCGTCCTTAACACAGTTGCCACTTCATTCTAGTCTAAGCCCATTACACTGGGAAGCAGTGCGCAATAAGCC	0.36
74	AAGTCCGCTATACACTATGAAATAAGACGATCTAACCCCTAGTAATCGGAAAGGAGCACAGCGACTTAGTTTAAACTAGTGGTCTCTTGGGATTTTATTGAGATGTAGA	15
75	CGTCTTCTGCAATAGGTAAACGTGCCTACAGTGATTCTGCGTAAATGATGACCGCTTCTTTCGCAATTTAAATCCGTAACAAAACCCAACGTGGAAGGGCTAATCGGAT	4.4
76	GATCGCCCCGTCGTCGTTGCGAATTTTCTGACGGAGGGACCGTTTGGACAAAGCCAGATATAATGACCACCGTAACAGAAGCCGCCCAGGTGGTCCTAACCGGATCTTG	1.3
77	TATACTCCGGAGGTCCTTGAGATTGGCCAAGATGTCGCCAGGTAACACACCCTAAAGAGGGGCGATCGAAGCGGTCCGTCCATAATTCCTCTCATCCGGGGACATCGCT	1.3
78	GGTAGCTGGTCAAGCTGATGGTGAGCCCAACCACAGACGACTTTAAGGTGGCGATGATGCTAAGATTCAAATAGTGACACTACCGCCACTGCATCCTGGAGTAACACTA	4.4
79	CATGGCTAATCCCGCACTCGTGTCTATATAATTCCATCGTCAAGGCACCATTTGGGGAGACCCCCTTGAGCGCACGGTCGTACTCGAAGTCAATAACGGGGTTTCTTGC	15
80	ATTTTGAAGATTATCTCACCGTCCTCGGTGTCCTGATAAGATCTTAAGCTCTAGGACCCGAGATCGACACACGAGCTTAGTCCGACCTTATCCGCCCCATCCTTGCTTC	15
81	GAGAACCTTGCGTTCGTAAGGCCGCAAATGTAGTCGCGAAAACTGTTCCATCCCCCGGCCCACGCTAAGTTCGAGGCAGATATAGTGAGCGAGGGGTGGAAGAAGGCGG	4.4
82	ATGACTGCACCCGTTCGCTCTCTTTCTTCCCATTCAGCATAGTAGGTTCCAGACGTCATGGTATTTTATGAAGGTAGTGTGATGTAGGGGACGTTTAACGCTGGGCATA	0.36
83	TCTCCAGCCTCCCTCGTGGATGTCACACTGCCTCTCGCTATATATTTTGAAAATACATTGAGTGCAACATAGGTGGGTCGCAATCGCGTATTCTTTATTTTCCACGGGT	0.1
84	ATCTGAAAATCCATAGTTAGAAATACTGCAAAAGGGCAAGCGTCCAGCGAGTTTAAGTCACATGCCCTTCGACCAAATGTTGCGGCGTTTCTTCCTTAATAACCCAGGC	0.1
85	AGCTAGCGCTTGTTCAAAGGGGGTGGAGGAACGCTAACATCTTACTGTGAGACGCGCGTCATTGGTGTAAAGGTCAGAGCTACTGGGCTATTCGTTATCATTTTTTTCC	15
86	ATGAACTCGTGGTGACATGTGAGTACAGAACGCCCCCGCCTCTGTGACACGGGTCGTCGCGGGAGCAGTCGTCAATGAGCTCGAGATAAAGGGCCCAGGGTATAGTGCA	4.4
87	TGTGACCCTGAGTTTTTTAATCGTTCGCGATTGCTAAAGCGTTTCGTCACTACGGCCTGCGACGACTTGCTAGCTGCATTGCGATAGCGGGGAGTTTGGAATACGATTC	53
88	CCTTGCCGGCAGCGTAGGGGCCTACATGGGACTCTGAGTGGAGAACCTCAACGGTGGCAGCACGCGGCTACGCAAATGAGTCTGCTCACGACAGTATTGCCCGGTGACC	0.36
89	CGCCCGGAGATGGCAAGTGGCAGTCGTAGCAACAAAGGCCTGACCGAACACACCCGATTTTTAGCAGTGAGATTGCCGTTCCCGTCCCTCTCGTTTGTAATCATGTTAT	4.4
90	GACCTTCGAGCACATTAATCCTCGACCGACTTTCTGAGTGGTTGCGTTGGCCGCGACAATAAGCCCATTTGCGCGATCCCGACTCGCTCGTAGGCGGCGCCCAGGCAGT	53
91	CCAGTGTTTTAGTTCAGAAGCGGAGCTACGAATCAAGCATGTCGGAAGATCACGAGATTACGGTGGATGCCATACTGATGTGGGCCATGTTCCGCGTTCACTGTAATGT	15
92	GTGTCTAGTAGGCACCTCACACTCCATAGTGTGCGAGTATTTAGAGAACGATTATCCTCTCATGCGACTGGAGCAGGGAGTACCATGAGCAGGCAACGGAAATTTTACT	1.3
93	ATGTTTTGGGCGTGTCCCTGCTACGGGGTCCAGCACTTGCGCTTTCGCGTATAATATTGGGTCGGCCAAGTGAAACTTTCACCGTGTTCCGCTCTGGCAAGCACCCCGC	15
94	GGGTGGGATACGGTGCGGAGATTCGAAGCCGGAAGCGGGCTGCTACGCAGCAAAATACGCAAACTGTAAAGCAGATACGTTAGGCTCTAGACGCCGAGGCCCGTAATGT	15
95	ATATCACTAGGCACAAGATATACTAGGTGATCTATAACAGGACCAACCCAAGTCAGTTACCTCTCACATCGCATAACGAAGACGTGTTATCGCCAACCGTCGTAATGGT	0.1
96	GGTCCGTTTCCCGCGCGTCGGTGGCAAAACTTACTGAATATATCGAACTGTGACGTCATAATGTACGTCTGATTAAGGTGTGCTTGTTTCTTCGCTGCGGAAAAACCTA	15
97	AGCAATAATTGCCGGCAGGAAATGCTTATCGGTGGCTAGCATAAGCGTCCGCAGATCACCACGGACGATAATTATGATCGAAAAAACCTGATCCTGACTGTTCTCGGTC	15
98	CCGTCTTGCTCTAGTCGCCGCAACAGATGTATACGGGCACGACGAGGGGTTGGCTCCAGCCTCATGACTTGACTGAAAGAGGGTAGCGCTTTAACTTGGGTGCGGCCTG	0.36
99	CATTAACAGTCCTTCATGCCAAGGTGTAAAAAACCAAAATGTTCCCGAGCGAATGGGGGAGGACATGGTACGTATGGTGAAAGGACGTCGGAACTCTGTACAATTAAAC	0.36
100	GGAGCAGCGGTGCAGAATCTGGGGGTTCGCTTAACTGGGCTACGCCCAACGCTAGGCTGAGCCCCCATCAGACCTGTCAAACTCGGGAAGGGCAGGGGAGAGAAGTGAT	4.4
101	TGGACGCATGACGCTCTGCCAGGACAGTCATTGGGGCTAATACCGCAGCCCACCTACCAGATTCTGAGCAAAGCCCCTGCTCCTAGTTGTGTGTGTGTAACGGCAAAGT	0.36
102	AAGAGTTGAAGCTAGATTATCTGGTGTTTGGTCCCAGCTACCGCCTCTCCTCCGCTAAGATCTACGCCCGCGGTGCCGTAATAAATTGATAAGTGCGGGATAGGTCGGT	1.3
103	GTACAGGCCAGCTCCCCAGTATCGCCATAGGTTGACGACGATCTGCCGGCTCGGCCATTACAGATGTGAAGTACTCCCCACGGTCGGAAGTTACCTCAACGCTCCGGAA	15
104	CATTGGCGGAGAGCCTGCCAACCGTACGAATCGCGAAGCTTTATCACGTGTTTGACGGTCGTAAGTTGTACATGGCCACGAGCAGCTTCCACCGAGCATATGAAAGGTA	15
105	GCTAGCATCGTGTCACGATTGTGGCGTAGGCGTGATTATCCTGTCTCTTCGTAAACACCACTAGAGGACTTTGCGTCCGTGCGCGACCTCCACCGAAGCTAGCGTATCA	15
106	CGTGAACGCGCTGTCTGGTGGTACCATGAGTAGGTGGATCGCAGAGTTTGAAGCATGTGGGAATTCAAGGTTGACAATTTTAGCATACCCGGGGACACCTCCGTCCAGG	0.1
107	AACGCGAAACTTAGGCGCTGGAACCTTTCAAAGGCTCCAAATAACGGAACAACTGAACACTATACCCCTTTTGTTAAGGTCAGTGTGGTGTTCTAGGCGTTTTCGCAAG	4.4
108	ACCCGTAATAATAGTCTTGTACTGTTCGTGAGGTTAACCTACAATTTCTCGCAAGGGGGATTAGGAAATCGTCCAGCCCTTGAGCAAGCTCTGCTTAGCTTGATTGTTA	4.4
109	GCACTTTTCTTTAGTATAAAAACGAAAACGCAATGCTAGAAGTCGCCTCCCCGCCGTAATCCGTCCCTCAGAGCGCACGTCAGGTCCCAATGTTTCCCGCCGGTACCCT	4.4
110	GATTACCAAATGTCGAGTACAGCATTTTGGACACTTTCCTATCGTCGTTAAGACACCTAGTATCTGCATGGCCTTCAGTATGTCCACTTTCTGACGCATCGAGAAGGTA	4.4
111	TACACTTAAACCTCTTTGACCGTTAATAGCGCGCGTTCGCTCCGACACCTTACGCACGTATTGGCGTCGCTGCTAAGACTTATAGGCTATTTCAGCGGCCCGAATAAGA	53
112	AAGCTCCTCGCCCGACGCCATCTTCGTATTAATGTTCTTCGTGAATCAAACAGCGTGTAGAGCCCAATTGCGTGCCCGATTTAGGCACCTCTGCGACCGGTATGAATTC	15
113	GCGGGAGGTGTGTTCGGTTGTTAGATCAGTATACGTTGCATGGGTCAGGGCGACCTCGTGGTTCTGGAGTCGGAGGGTAAGCAGGCCAGAGTATGCCCAAAGTTTTTTT	15
114	AAATCCCTTCGGGCTGATTAAGAGCTGACCCGTCCTGTGCCACCGAAAGCCCGACAGAGGAATCAGAAGGCTGTCCGTTCGGTGACCTCACCTATGGGTCCACGCAGAG	4.4
115	GTATGCCCCGCCACCGCACTGATGGTCAGGCAAGACTGCAGGCTGGGCTCCTGCAAGCACGCCGATTTCGCGTATGAGTACCGTCTCCTAGATGTTAGATTCATCCTGT	1.3
116	ATCCGTATCTGGTACTACTGAGGTAGGCGATGGGCAACGATATGCTGAATGAAAAAATTGTTTCTAATGCGGGAGGATGGTTGAAGTATAAAGATAGTCCGTAAGCTTA	0.36
117	CACCATTCAGGAGCGGCGCAACAGATAACGAGTCCCCTGGTTCATGTGCTTACCTGGCTGTATAACACTTGAAGGTGCCTGCCAAATAGTCTTACAGGGTCAAGTGAGA	4.4
118	TAGTCTTATTCCGCGAAATCAGCTCAGCACTGACAGCTTAAGCTTTTGAGACGCCGGGTGTACTTAGCTTAGTATTGAAGACCATCTGATGTGTTTGCGTCATAGCACC	4.4
119	CCATGAACCGTGTCGTAACACTCTACGAGGTCTCACCTGCGACCGGAAGGGCTCTCTGGCAATGAGGCTACTTAAGACTGCCCCAGAGGTCGGTTTCAAAGAGTCGAGC	1.3
120	AGAGCATCCTGTCTTCTTGTTCATTGGTACATCTCGTTTAGAGGTAAATATAATACCATTGGAGCAGGCCGATGGCTCGGCGGCCGCTCGGGATCTCCCTTGGCGGTCC	15
121	TCAGGAGTTAAATATCCACGAATGCCTCTACGCGTACATTTCCCTAAAACCTCTCTTACAGACCCAGCGTTACCCCCAATGTGAGTTGGCAACTTATGATTGCGGGTGG	4.4
122	TCCACAACACCGGATTGAGACAGGCGGGGCTCCATCGCCAAGCCCGGCATGTTAGATGCTATGGTCTTGGTCAGACGCGAGCCACGAGTAACTAAGTAGGCTCACCAAC	1.3
123	ACGCCTGTAGCGGCACTCTGTTGGAGAATCTAGCCCACGGCCGTCTGATCAAAGCAATCTACGGGGCTACCAGCGATGAGAAATAGAAAACCTCGTGCCGTGTGCGTGG	15
124	CCCCCGCTATATGATAGTCGAGGCCAGCGCCAATCTCGCGCCGCGCCGGTAGCTGAAAATGCACCGATGTTAACTAGCATGAATCAGGTGTCGTCATCAGAAACGGGCA	1.3
125	CACTCGCACAAGAGCGGTCCGAATTAAACTTTTGACCGATTGCTTACCCGTCCGCCCATCATTTTGCTCCATAGGGGCCAACCCGAGCCCGTACTGGGCTTACGAAGTT	15
126	ACGGTTACCATAGGTCCTCCATTTGTCATACAGTAACGAGTGGAGGCTGATAAGCGGCCGGGTATAGTTAGTACCAATATGGTCGGTAACCTCCTCCTAAAAGCCTATC	15
127	TCGACGCAACTGGCACAAGGCTTTGGCGACTTTAGTCATATCTCTGTTAAGTAGGCGCTCACCGGAAGTTGGTGTTCCACTTCACATGCCTATCACTCAAAATGCTCCA	4.4
128	TAAGTATTCCAGGCAAAGAAATGATCATCAGGCCGATGCACTGAACATATTCGACAGGACCTGACGAAGGGCTGCAGCTACGTATAAGACCCTGTGCGATTCCGGAAAG	4.4
129	TAACCCGCGATCGACTTATAGGTCTTTTTATTATTACTGAAAATATCTCTGTAGCCCGTTTCGAACCGTCGACTGCCACGATGTCCACCAGAGCAACTGGACGTCGATC	1.3
130	TATAACTGGGAGGGCGTGACATTGTTGTTATTTTCTTGAGACGATAAGTCGAAACTGGAGTCGGCTAATGGAAACAAAGCGTATGGCGGCTTGCTTTTCCTACCTCTCT	0.1
131	ATGAACATCGTTTGGCCAAAGATTCAGGAGGACAGCAGCCCCGGAAAAAGTGTTTAACCCCTTCGGGTAGAATTCTACTCCTTAACGCGGGCACGGGTTATGCGCGTGT	0.36
132	TCGGGGACCCGGACATATGCATCGCGCTCTGTTATCCCTTATCCGCCATTTACAGGCAAGGCTTCGCCCTGCATCCAATTACGTCTTGAGATGTACGCCCGCTTAGTTT	15
133	AACATGGGTGTAGCCTTGTAACCGTAGCGTGGCCAGGCGGTTGCAGATCGAGGTCGGTTGGAACCTAGCGTCCGCGCTGTAATTCCCTTTCCCAGGGAGTGTGCCCATT	1.3
134	TGCCCACTGGAACAGCAGATCTTATTAGCAAGTCATAACCCAGCAATACGGATTCTTATGAATGCGACGAGCGTGCCAAAAACCACGGAGGGGGCTCTATCTTCTCACT	4.4
135	GCTTTGTTTAATTCATTACAAATAAATAATGCATGATGCAACGGTGGTATTTAAGAACAGGAAACCAATCTAGCGAATACTTTGTGACGTGCAGTCCGTCGCTACTAAT	1.3
136	CAGATATCTGTCGCCCATCTTACGATATGCTAAAGCAACTGCGCTTGATGGGGCAATTGAAGCAGCACAAAGCGACGCACGATCAGCCGACCAGTTGGTAGCTATGTAA	4.4
137	TCTATAAGGATCGGCATTTAACGAGGTTTACACCATGGCTAGTTACAAGTTTCTTCCACCATATTGAGTGTTTCGGTTGGAGGACCGGCGAGTACGTTCCAGAAATTTT	4.4
138	CTAGGCATTAGGTTTGGTCAACCTGGGTCTATACTCCAACCAGAGCATCAGATTCAGAAAGACACTTCGTCTCCCCAGTAGGGAGGCCAAGTACGGCGAATTATCGGGT	0.1
139	CAAAATAGCCTGGCTCTTATACGCGGCACCGCGTAGCGGAAAATGAGAACTAGCAGGCCGTTACAAACTGAGAGCCAGTTATGATGACGTCCTGTTGAGGCAGGGCTTG	15
140	TATCAGTGGACTTAATCCCTTTAATCTTGTGGTACAACCACTGAATGTGCGCACGGAAAGATTGACTATGGAACTGCATAGTCGTTCCCGCACAGGCGGATCATCTGGA	4.4
141	CAACTGTGGGCCCTAGAATGCTCGTCCGGATTTAGTATTCCAGTTTAAGTACCCATCTCAGTATCCGTGCCGCAGGGACAACATATCATACAGTCGCAGCTCACGTGTA	1.3
142	GAAATGAATTGTGGCTCGACTACAGGTATACAGGGGGTTCGGAAGCCGTAGGGCAGCGGTTTTAGTCTCTCCGGTATAAATTGCGTCAGATTAACTCTGCGGGCCTTTT	53
143	TATAGGCTGTCATATCGGACAGGATGTAATTTTGTTCGAAGATAATGAGTCAGCATCAGGGAGTCGTAACACTTGCCTTTACTCCGATGCGGGAACAAGCAAGATTCAA	4.4
144	AATTTTGAAGCCATAGACGCTGTAGACAACACATCTTGGCTACCTTTAGGACCATTCTAGCAGTGACGCACCCCCGTATCTACAGGGCTGAGTCTCACTCTCAAGTGTG	4.4
145	GGGTCACATCCTGTTGTTTAGATTTCCTGAATCTCATTAGTTTAGCAAAAACATTGCTCCAGGCATGTCGGGAGACTCGACTACGACCCCGCACTACTAACCCGATTGG	4.4
146	AATAGCTCTTCCAATAAGTCCTGTAGCGCCTGGCCGAAGGGGATCGACCGCATGACCTCCATTGAAGAGTTTCTCCTATGTAGTCCGGAGCGTGGAACTACGGACGCTG	4.4
147	TTTTGTCCGATTTGCGCCGGACCAAGTGGTAAACGCGGAGAATACGCTTAGCCACGGGCTCGAATTATGTGAATGTCCCTCTTTGGGTCTTTACCCTGAGGAGCTCATA	0.36
148	AATCGTTATTGAAATGGGACAGTCCAAGCTCAGTGTCGCAAAACCGCATTATCTAACCAAATGTCCAGCGTAGAGCCTGATGCAGATCATGCATATTTGGGGCTATAGG	1.3
149	CCATCCATATGGAATACTGACGATGTTTACGCCAGACCTGGAAAACATGGTTCATTGTCTCGCGGGTATGGGTGTCCCCGTAAGTCGGTTAGTGGACGTGAAAAGCCAC	4.4
150	GCTTGATTTCGCAAGTGTGGGGTGGATCGCCCGCGAGTGCGGTGTATTCATGCCAATGAGTACCTGCGAGATGAGGAGGGCGGGCGCGGGAGGTGGGAATGTGAATGCG	0.36
151	GTTTTTCTCTATGCCAAATTCGGTCTGGCTTCGAAGAGACATATGTGGGCCTCGAGGAAAGACCTCCGAACATCAGCTATCTCGGCCGTAGGCTCGCATATCACGGCAT	15
152	CAGGAGCTTTCGGCTGGCCAAGTCTTAGGTACAGGGTGTAAGGGGAATACTTTAGCCGTCCCTGCGGTGCTCAATGCTCCGCACCCCCAGCGCTCGTAATGCTCGACGT	4.4
153	CCCGATCGGCAATCCTTACATGACCATACGGGAATAGGGGCCTGTAGCCACTTCAAAGAACCCCGCTACAGCAGTCGCTCTAAGAGCCCAGTGACGAACCCCGTTAGAA	15
154	TCTCGCCCTTCAGTTAGTATAACGGAGCCCTGACGGTCCAGTGGCGTTGTGTAGGGAAGAACTATTCGATTCATAAAATTAGCGAACATGTGTAATATGCAGACAATCC	1.3
155	CAGAATGCGCTACTGATATAATATCCACCCTCACACGGTGCTAAAGGCTATACTAAACTGGCGGGACCCTTGAACCGGGTGCTATGTGTGCGAGCGAGCCCGGCGTTTG	15
156	TAGCCTGTCTAGTTTCGATTGGGGGAAGCTAACCCATTCGCGACTAAATTGTACTTAAGCAGGAGTGTGTCTTGCTGACACGTGCTCCGCTGATACCCGTTCTTAATTC	4.4
157	CACCTAGTTCTACAGAAAAGTAATATACGCAACTACATGTTAGCGCCGAAGTCCGTACGTGTTTTACAGCAGTCGCACCCGGAATCTGTGTCTGTTTCCACCCCCTGTT	1.3
158	GTCAAATCCCCGTGGCCTGATATAGAACTCAGGGTTTGCCAGCGTTTGCACGAAGCGACTACACGTCTCAAATCTGTGGCTCCGAGTAAATATCGCCATTAACCAAGTC	15
159	CACTTTGCTAAGCCCCGCTTAGAGTACAGGATGAGACACTCTAAACCGCCGCTCCTAAACCAGTTGAGCTCTTACAGGAAATTGCAGAGCCGCGGACGCTTCCAACCGC	4.4
160	GGGCGACAGCTCAACCAGCCAATTTCGAGCGGACCGCAGCTAGATGGCTAATGGTCTAAGGCTCTAACACTGGCTTACCCTTACGCCATAAGCGCTTACAAAGTACGAT	4.4
161	TTTAACTATCGAGTGACCTGCTCTGAATCTATCCGTTCGGCGCAGCCTCCTCCTACACTACGATCGAAGACTAGGCCATCATTGCTTTCTCCCGATTGACGTCGTTGAC	15
162	GACAGAGGTGACTGAGGTAGCGTGCTACCATTGAGACAGATTTGCATCTGTTCAGCCCGTACGCAAGTTATCACAAGAGCACACACGGCCCATGGGCGCCCATAGTGTC	4.4
163	CTAACGGCCTTCCCTTAATTTTGCTCTCAGCCGGCGAAATAAACAGTCAGTACGCGACTTCGCTCCGAGTCTGTATAGGGGTCAACGCAGCTGCCGGTCATATTGCCAT	15
164	CTGGCATGGTACAACAACGTTAACCCAAGCCTCATAGCGAGAGAACGGTGATGAATGAAGGGAAACAAGTTATGCATTGCTTAAGTGTTTCGAAGCCACCACTGCTGAG	4.4
165	TAATCGGTAACAAGACGGCCGGCCCGTCATTATAGGTACAGGGGCAATGGTACTCGGGGCACAGCTATACGAGGGCCGACGTGTATAACACTTAGGTTCATAAAGATTT	15
166	AATGCAGAACAACGTACGCTTTTTTCGTTTTCTTAGGTACGTGCTTAATCACCTGTTGATATGTAAAAGAGGGACCGACGAAGAACGGGTTCATAGGCAGCTAGACCGA	15
167	CACTGTCCAGCTTGCGGGCCGGCGAATTAATGGGACCACAGCGAGCAATACAATTACTATCCGGGTCAAGTGCACTAACAAAGAGCTGGTAACCGGCGAGGACAGGAAA	15
168	TTATAGTTCTCCGCACACAACCGGACAGAAGTGTTATTAACGCGCGCTTCTACTGGACAATGCCACGATCTATCAGTCTGGATTAGGAAAAGCCTAGTCACATCTGCAC	15
169	TCTAGTTTGAATCATGCTTCGTCGTTAGGGCAGAGGCGCCCCCGTACACGCAGGAAGACGATGAGATACCGGAGCCAACATCGTGCAGTCAAAGTTACAAATCTCATTG	4.4
170	GTAGGCAAATTACTCTCGTAGATTGCTGGTACGAGCCTCTTGTTCGCTGTCCTTCTCATTTCGCCCCTAACAAGTTTCTGCGAGTCTGGACGCTGGTATAAACTTGGGC	15
171	CGTTAGGTCTGGTGCCGGGTGGGCTGCTGCCGTTAAATAACCGAGCGCCATGGACGGTCCACACTCAATCCAACCCAGATACCTTGCGCGAATTATGGATTACTAACCA	15
172	TAGGGGTCCATGTAGCCTAATACGGACGTGTAAATTTGTTTGGCTTCGTCTCCTGTAGAGGCGTGTTGCCGAGTTGCGTATAATCTAACTCGTGCGTTTAGACTCACAC	15
173	TCGATGTGACTCACGAATATACGACCCTGTGAGGATTTACATCGTGTCTCGCTTAAGCGATTAACCAGTTTTTATAACGTCCTAAGATGAGCGCTGGGGACGACTGCAC	15
174	TTACTCGTCCCGACTAAGACGTATTCTCTCTTATACAGATAAATTAGATAATGGATAGGGCTTGGTCGCTGTCCTTCCCCTTACCTTGAAAGAAATCAAGCAGCTGCAA	0.36
175	CGCGACCGGGTCCGCCGGGGTTAGGTTTCAGTAGTGGCTTCCCTTTCCGCACGCCCGCCATTATCCGTAACCGCAAAGGCACACGGCAAAGGGAGTTTAGTCTTATTTC	15
176	AAGGTCTGCAAAATCAAGTGAAATCGCCGTTACATCTTCAACATCCTGGGAAAGAGCCTCGCGGTCGCTTGGGCTACTACTCCCAAAGCTGCGCGGCTAAGTTCATTAG	15
177	TAGATAAACCTTGTAGTTCCCTCGTTGGAGCAGGGCGGGCGGACGAGTTACCACTTTGGATACATTGTCGATAGTAGTGTATCGATCCTGTAAGGGGACATTACATAAC	15
178	TATCATAGTTCTTGTAGCACGCAACAATCGAGTATTTTAAGTGATGATTGTCCGGATTTGGGGCGCCCGCTCCTCTACAACGCCGATTGTCAGCTTCTGACATCACGGC	4.4
179	ACTTCATGCGTGGCAGAGTAACTAATCCACCTAGTCGATATCGTAACCTCCCTCTGTGATGCCGATAGCTATGACGAGCGTGATGGTGCGAAAAACGAGCTCACCCCAC	53
180	GCTACGCTTTCACTTGTATCGGAGATCAGCATCTTAGTGGCAAGGGTAGCCATAACAGACATCTTATACCCTAGTTCATAACTGACCTGATGCCTTGTTTTTGGTGTCA	1.3
181	GAATCTCGTCTTACACCCTGAGTTGGCCGTTCTGACGCCTCGAACCCCGCACGAACGCTAGGCGTGAATTCTTCTACTACACACGCCCGTCGAGTTCACTCCACTATGG	4.4
182	CGCGCTAGCGCTACTGCAGTGGCAAAGACGCCAATGTAATGATATCCGAAGGTGATGAACTATGTTTTAAGACCGGGATCGTGTAAGGCATCAGCATAGAATTGTCTAC	4.4
183	CCACCCCTAAATTCTTCGCCAAAGTACATGAGACACAGAACAGTATCCCCCGGCTGATCACCTTTCGATGAACAGTTGGTCATAGCTGATCAGGTAGCTAACCCTTCAC	4.4
184	AATATAACGTCCAGGATTCCGGACGCCTTGGAGTGCTCTAATCCCCAGATGTCCCATCCTCACTCGAGGTTAAGTTACCTAACCCATAGATGGGCAGAATACATTCCTA	4.4
185	ACCATAGTTGTTTCCTTCAACGCCAAACGGGAGTCTCAGCCGTTTAGTTTGTAAGCAGTAAGTACATTGAAGGTCTTCCGCCAGTTTTGGACTGGTGTTGGAGAGATGG	0.1
186	GGGTACGATGTCTGCATTTTAGGGGTCGCGCACGCTCGAGATTCAGCACTACAAAAACTTCGTGATTTGGTTCTATGAACGAAACGACAAGACTACCAAAGTTGATCGA	4.4
187	TTGGAGCGGGCCCTTTGTGACTTCTATCCCAGTATGCGAGCACCGATGGTCCTTCACTGCGTTGTATAATAGACTCCGGAGTCGCGCAGAAGAACGTTTAGAGTACCTT	15
188	ACAGGCCGAAGAACGCTTCGCTACCTGGGGTATTCCAAGCCACCATTGGCAAACTCGTCGTAACTATTCCCCACTTGGTAACTAAACCGAAACATTGGAACCACGTACG	53
189	GCTATGTCGGGATATGTTTGCCTCGGTGAGAGTAACCCGCGCCGCGACACTTTGAACTGGAGCGCCTACCGGCGTAGACCGTTACCCCCCCAAAAGAATCGGAACCGGA	53
190	ACCTACGAGTAAAGTCAACTTGTTATTCGCGGGACTCTGTCTGTCCTAGTTCACTTGGTGAGTTTAAGTAGGATCACAGAACGCTATCGGATGTGATTCGCACCAATCG	4.4
191	CCGCGGCCCGTCCTCCCCTTCATGTGTCGGGCGTCGGTAATGACAGTAATAGAAATCGCTGTGCTCCATATTCTGGGGGTCTAACTAGGATGTCATGACGCCGGGGTGG	15
192	TATTAGCCTGTCCTAGCGTGACACGCGTCGTTGGTTTCGAACCAACGGTAAATCCTGAATCTTCCCCGCAATCGTGTCTATAGCTACCGTACCAATGAAGGCGTTTAAT	15
193	CCGAGGCCAAGCTACTTGCTTGACTGCCACCCGAAGGTCAGAGCCGAAGACGCTTATGGAACGGCTCGCTGGATTCGCTGTCGCCCAAAGTCTTCACCATCAAGAATGC	4.4
194	TGTTGTGGTCAAACTGTATGGCGTAACAGAGGGCTTTCTACTCGTCCAGGCACCAAGCATCAGACAAATGCACCATCAATCTTAAGTGTTAATGAACTGTGCGCAAGGT	4.4
195	CGCAGTCAGAGCCTCTCACGTGCAATAAGCAGGCCCTGCAACACACTTTTCGTAGGCTTTGAATGGATCTTTCTTCGGACGCATAACATATGATCTATGAACTAGAGGT	1.3
196	TCGTGATACAACTTCAAGCCTTGCTTAATTGGCTGGTAGTCTTAAGCTGCCTGATACGCCATAGCCCAGGCCTCGGTTACCTAGTTTGAAATCTATGTCTGTGTATCCT	15
197	CTCGATTCATAAATTTCCATGACCTTACTTGCAATCATTTTTCGGGCACAGTGTAGTTGTGATCTCGTTTAGTGATCGAGGCAAAGCGTTTACTGGTGCTGGTCCATCC	1.3
198	GAATCATCCCCGTTATGCCTAGTTGCCACCGATTATGTGGCGTTCTCAGTTTGGGCTTGCGGATCTCTATAAAACTCGACAAAGGTGAAAAAATGTATAATATCGCCTA	1.3
199	AAAGTATGCAACGCTATACTTGTAGTAGTAGACGGTACTTAACATTCCTCCACTTAGTCATTGCGACACGTTGTATTACGCGCCCTGTGTGGAGTGACCTTTTGTCGTA	1.3
200	CCGGCATGGTGTAAGATGTGTATATACACGCACAACCGAAGGTTCGCAGCGATACGTCGACAAGTACAAGGGCGGGCACGCACGGTAGACTGACCGGCCGGCAATTCTG	4.4
201	GATTCTCCTACGGGGGGGTCATTCGTCACGACGAGCAAACTTGAAGAAAGCGACTAAATGAACCCCTCGCAATCGTCGCGCCTCAGTGCCCTCAGAATTGTCACGGCCG	1.3
202	AATGAGCAGATTTGATTTGAGAACTGACCCCTATTCACTCGAAGGGTACTGCGAGTTTTGCCTTGTCTTGTACCTTGGGTGGTTTCTTATCCGCCCCTTCTGACTGTCG	4.4
203	CTCCAACTGGTGGAGCACAGGGTGCGACTAGTGACCATATAAGTTTAGAACGGCTCGTGCCGGCTCTAGGACCCTTTGGCTAGTAATCCCATCCGACCCCTACATGGAT	53
204	CTCTTTCAATGTAGGCTGGCTAATCCAGCGGACGTTGTAATCCCTCAAGCCAAATAAACTGGGAAGCTTGTGGGCATAGTGATTTGAACCTTTCCAATAAACTCATAAT	1.3
205	CTATAGAGCCTCCTACATAGCAAGCGTTGAGTACCGACGATGCGAGGCCCGAGGGGGGTCTTTTACATATATCCCAGATTGCGTCACAGTAAGCGTTCCACTTCTGTCC	15
206	CCATGTGCTCGCAGCGTGCGACCCGCTCTAGGAGAATCGACCTGTATGAGAGTAGGAACACAGTCATCAGGGGTAAGTGAGCTACTCAAACATCAACGATAAGATCTTC	1.3
207	AATCTCATGATCACGAACCTGTAACATCAGCGTTTTTGTGGCGCTCGATCATGATAAGCAAGAGGAGTGATACTGTATCTATGCCCATTTATGAGTTATATCTTAGCAA	0.36
208	ACAGCCACGACTTATTATCGGTAAACCTGATATGTTGTTAGGTTCCTTTTACGCGATGTCCGACGGTCTCCCGCGTATTTACGGCGTTGGGGTGTAGCTATAAGTATGT	4.4
209	AACTGATCCGCCTGATCAAACACCTCGAGTACAACTGGTGAGTCGCTACGACGACTAATTGAGCTCATGCCGGAAAGGGCGTCGCAAAGGATATGAAAGTAGGCATGCT	15
210	AGAAAGGCTGACGACAGGGTCATGCGCGTGCCAGCTCTCCTGCTCGACTCGTTTTAACCCCCCAATTACTGATTATTCACGACTTTTTCACATCATCGAATGGCCTGTC	15
211	TACTGTGCCTGTTCTTCCTTTAGAGCGGAGGTGCCCCCCTGCGGACTAACACGCTACGATGTGTTTATGGTTGCGCTTTAATAGTATCCGCGATTGTGTCTGTGATCAT	4.4
212	CATTGAGCTGACCAGACGCGAATATGTCCCCTAGTAGACCTCCGAGTGCGCGCTCTTTACAAATAGTAATACGGTCAGCGTTCTAACGACCCTGTCGTAATTTCGCCTC	53
213	CGATGCACCCCCTTGATCGATACTTGTCCTAACATCTATCCTTGTGCGCAAATATGAGTAAGAAACGAAGTCCCTAAGCTGTTCCCATGAGCTAAAGCCGAACGCTATT	4.4
214	CCACATGCTAAACCTGCGAACACCATAAGGTAGATTTCACACAAACATGATATAAACCTGCCGTGGGAGGGGGCCCGCTTCGCCAATCTCAGAGACACGGGATATCTGG	4.4
215	TAACCTATACAGGCATTTGTTAGGAAGACGTCTTGACGTAGGACTTTTCCATCGCTATCCGGTCATACATGGAATAGATGGCCGGAAGTCGCCGCAGCTCGTTTGGAGT	4.4
216	CGACCACCTGAGGTGGGTCTTCAGAAAGCGTGAAAGTCTATTTTTGACCCGCTAATTAAGAGTGTTAACCTAGATTCACATTAATCCCCTTTTCAGAAACTCGATTGGA	1.3
217	AGAAGTAGCTGACGCTAACCCACCGACGTGCCGCCACTAAGCAAACACCGTTTACTCACACCAACAGTCACTTAAGCGGCCAGTATCTATCTATTAGATACAGATAGGT	15
218	GCGACAATTCCTGCCCGCGATTTGCGGGATACCTATCAAGCATGCATTTGCGGAGACAAGTACCTTGTTCGCGTTTATACTCGTGCCCATCCACAGTAAATCAAATTCT	4.4
219	AAGTTTCACCCGAGTGGCGTGACAAGTACAATATGCTATACCGTTGCCCGCCAACACTACTATTATCAAATTACGCTATTCGGTAGGTCTAAGGTGTGCAGCAAACAGG	4.4
220	AGCGCACCAGACTCGCTACCTCTTGGGACCCGGTACTCCAAGAGATTATCGTGGACGTCCTAATTAACAGTTACCAAATCTGGAGGACTGACTTGCTGTAAAGATGATT	4.4
221	AGGTCTTCTAAACCCTAGCTGAGAGTTATCTACTAACTCTAAGCCTGACGATTACTTTATTTCAATATTTTCTATGTTTTATCACCCAAGCACCGGCTAGTCTCCTCCT	0.029
222	GCCTGGAAGGGACAGGTCTATCTTCGCTATGTCCTACTAGTAACGATCATTGAACACCACCCGGTGTGCAGTATTCCCTTTGAGCGCCGGCTGGGCCTCGTAACTGAGC	15
223	CTGAATCTGTGCCTAGTCGCACGCGAGTTGCAAGGAGTTCCAAAGGGGCGAGTCAGGGGGAACGTAACGTGCCGTAGTGCGCGAATCCACTCAAGACGGTCATGTAGAC	53
224	TATAGAACTCGGCTTTGGTGAACGTAACACCAATTTCAAACCCATGGTGCCGCTGTAAAAGTCTCTGCTCTTTTGGATCCCGTACCTATAGTACACCGCCGCAGGATCC	15
225	AAGTACTCAATAGCCGTGTCTGGGCTAACTTGCTGATGCTTTCATCTAGATACTTCTTGGAAGCGTGTGGTCAAACTGATACTCAAGGGGTCTACGGGTGCGATCTGTT	4.4
226	ATATGTATGCTTAGTCGTTCTTTCCGATAGGAAAGTTTCACCCCATGTTTCTTGGAGGCACGGGTTCATAATTCCTGTATCGCATCAACTGTCAGCACCACTTGACAAG	1.3
227	ACATCAGCCTCAGGAAGGAGGACACGGCAGTTTTGAACATTTTCAAAAAGAAAGCACCATAATAATGAGCTGTCTTCAGGCGCACCTGGTCCTGGGAGCACGGTGGTTC	0.1
228	AGCGATAAACCGACTCGGTTGCTAGCACACGGACCAGAGGCACCGCTGTACCAAATTTGGACTCCGTGAGGACGAGCTCCCCAGTAGGCTATTTAGGCGGGGTCAGATC	15
229	GTGCCGAATGTCACTGGACTGAAGGTAGCGCTAGCAGGGATAAGTCCCTGGCCGACTTGACGGGTAGGCGCGAAAACAATGAGAAATACTCTCTGAGCTCCTCCCTGAG	1.3
230	CGTAGTCAAGTCTGTACGGTCTGGTCCATGAGATCACTACAAGACCACAACTTAAAATCTTCGGTGTGAGCTTCGGGTTATAAGCCACGAAATCTTCCCCTGCAATTAC	15
231	TAATCAACGTGGCCGTTAGTGTAGCACGGATGAGGATTATGAGGCGGGCCACCTATCCCCAGAATGGCCAGGACAAGCCGTGAACCGGAAATATATGATGTCAATTACT	4.4
232	GAGGCCACCTTCCGGGGTCTAGAATAGGCCTGAACATGAGGACCACGCTTAGGTGCAGGACACTGCGGAGTCGTAAGTCGTTGGTGCGGCGGGGTACGACAATAAAACC	15
233	CTCCGCCTACCGTCATAATACTGCACGGGTGGCAAGGTCCGGCTTACGGGTGTCCGCGAATGACCCTCAATCCCCCCACCTGAGACCCCCTAGGTCGCTCCCGCCGGTT	1.3
234	ACCTCTACATCGCAACTGTGGGGCGCACCTTTGAACAGTATGCCCAGCACCGTAAGCTTCCAAATGCCGGGCGTCGATGATGAGTGTCATGGGCGTATCCCATGCGGTA	53
235	CTCGTGAGACCTCGCACTACAACGTATATACCTATTGTAAGTGGGAAAAGAGCTGACTAATCTACGACCTACTGCGCTGATCCCTGGGATAATGGAAACTCAGTCGCAA	4.4
236	AAATTCGTCGCCTCTCCGACAGGAGGACAGGAGTGTTAGATTAGCTACCCGGTCGGTGCCTGAATGGTCATTATACGCTTCGCTAAAGGTCTTCCTACGGACTTCCGTA	4.4
237	ATCAAACCGAGGGCCCAGTATCAATCAAGACCGGAGGGCGGGGCTAGACATCCGATCCCGTATGAGTTAGGGTCGTAGTCTGAGATAAATGATGAAGGCTATCATTATA	15
238	TTTGGGTACCGCATGGGACTCACTGGCTTACAACACATGGTCACTTGCCATGGACGATTCCGCTCATTTACGGCGTCCCCTTTTTTAGCCCCTGACACAGGCCTACCCG	1.3
239	GCAACCACAAGGAATCCCCAATACATGCCGGGCTTTATACCACTGATGGTTACACTTCACCAACGAAACGAGCTATGGGTCGCCTGCCGCGCGATCTGCGATCCTTTGA	15
240	ATGTATGCGGCATACTTAACGACCCCCACAGCGCGGGATTCTCGCTAAGATGAAGGCCTCCCCCGGTGTAGAGAACCTGGGCAGACTTTCGCACCCTTGTCTCCTTGTA	4.4
241	TTGTGACAGTCGTAGAATCGCCGTCCACTAGGTGCTGCGCCATATTCACGGTCCTACACTACTACTAACGCGGCCTCTAGCTACTGACCTGCTTAGCCTCCAGACATTG	1.3
242	CGTGGCAAGCGGCTAAAGCCGCAGGTACGGAGAAAGTAACACACGAATAATGTCGAAAGAGACCAAAATCCAAGGCTCAGGGGACAGAGACGACGCGAGTGGTTGGGGT	0.36
243	TGCGCTTAGTGGGTATGAACCGATATCAAGATTGGAGTTGAGCTATAGCAAATGGTTGGTCGTTTGCGGTTGGAATGGTCATGGGCGTTGCATCCAAATCATTTGCCAA	15
244	ATTGTGGCGGTGTATGGACTATTGCAGAGTTGGCAACCCAACGGACGATTCGTGGAATATTCCGTAATTTGAGCGAGTCGAATGATCCCAACCACAAACTAGTTGACGG	1.3
245	GCGGTTACGATATCTTTAAAGTCCGCAATTCGGTCCTGTTTGATGGAAATACTTACATACTCCCACGTCGTGCGATACTGAGTTTCCTAGCCCCAGGGTCACGCGTATC	15
246	TATCGGTAGTTGTTTCGACGCCGACACAGGCGCGCTGCAATTGCATACGTGGAGTACCGCAGTGGGAAGATTAATCTCTGGAGTCGCACGCAGTGATGGGATAAGACGC	53
247	GTAAGTATGACGGGTAGTACAACTTGCCAGAGTTAGCGGAATCTCCGGAACTCGAATACAGGATCTGCAGTAAGTATAGGGCGATGTACGACTGGCCAGTACGCTAGGA	53
248	TCCGTGTATATCGTGGGAGAGTACGGGGTTAGGTACTTGACAGTGAATTTCCTCATCTCATTCACGAGGGCAGTTGCTTTTTCCCGCATCTTTATTATCCACAAAGGTG	0.36
249	TCAGAAAGTCCGACGACAAAGGAGCCTGTGGACGTCCGCGCTAAAAGCAAGCCGCTAGTATTGTAGGAATCTAAGCACCTCAGTCTCTATCGGCCTACCAACCTGCGAC	15
250	GTGATACGGTTACGTCGGCCGAGCGGACGACCAGTGGTAGCTGACTGTGATTCGGTCCGACGCTAAGCATCTCTCCGTAACTTCGGCGTGAGGACGGATGCTATCGTGG	15
251	AAGCAGCTTTTATCCCCATGCCCCAAAACAAACATCCTTCCGTTGGCAGCACTTTCTTCGCATTCCCTTATCGGGCAGCTTTTGGCGCTTTTGCCCGCCCGAGACTCCC	1.3
252	CTGTGCCCTAAATACATTCTGCACTCACGGCGGAAAACGATAAGGGTCCCGCCATACTTTTAATATGAAACTTCAGGCAGCAAAGAGCCAATCCACAACGTAGCTCGCG	15
253	TACGCCATGTACACACCGTCATGTCAGGCTTGCCTTGAAGTATACTTGATTACTCATGTCTGCGGACATCTATACCGCTCGCGACTTTGCTGCTGGGGACCGTCTCGAT	1.3
254	ATCGCTGATCATGCCGGACAGTTCCTCGGGCGATAGTGTTTGTGCCTCCGGCACGGCGGTACGCACCGGAAGTACGATAAGAGAGTATAATAGTAGGGCCTGAAGGTTG	15
255	TCGATAGAACGCCGTCGGGGTAAATCTAGGTACGTGAGACCCCGCAAAAGCATCCTCTATTGTTAAGTCCGCCGCGTAGCTGAGAGTGGTTGGATCATGAATTTCGGGC	4.4
256	GAATCCGTTGTTCAACTGTACTTGATTCCCTGTTTTATCGCAAGAAGGCCCTATCCCGATGGCACTTCAGATCGAAATCGGTAATTAACCCGTGCAATGACCGTTAGCC	4.4
257	CCACCTCTCGCCTTTATGGTGTCATGAACGCCCCGGATTTCTTCACCCTAACGCGTGTGCTGCCTCCCGGCTGAGGTCGACGCGTCCCGCTTCATGGCGTAGTACTCTG	4.4
258	ATCGCGGCGGTGCAACCAGAGTAATTCGAGCCTGAAGATCGATCTAACCCGAACTACGCTTAACACAGAGTGGGCCCGATATTTTTTATTGAACATTTATAAGTGGACC	1.3
259	TCAACGTTCGAATACGGCTGGCGAATTAACTTTCTCTGCTGGTCGCTCCCCGCTTAACGCCACCGGATGTACCTTAAAGGCGTATCGGATAGAAATCTCCTTGGTTTGG	4.4
260	GCCTATCCGGATGCGTTTCGTAAGGAGGCATTCCCCCTAATCATTCATAATCGCGGGTACATTGAGACGTGTACCCGTATATGCCATCCACATGGCGATATTTCGTGAC	15
261	TTGCTCTCTCGCTAGGCTGCTCACGGATTACTCTTTTTCAATATGAGATCCTTTCTAACCCCCTGCTGACCACATAACGTATGGCGCATTGGCTTTTTGCTTCGCTCTC	4.4
262	TTAACGGCAGAATTAAAATGAGGAAGAACCGACACCATGGGAAGGCCGACGTGTGACACCTATAGTATTCCGTACGCAACTCATAGGCGTGATCTGGAAGGGTGTCACA	15
263	GTGTGCGTCCCCTCAGGCTTACTATTCGTTTGCTGTGCAGAGTATACCCCAGTCAGGCAGTGTATAATCCCGCCGCCGCAAAAACCACTAACTTGAAGGCCGCACACAC	15
264	GCCTCCAGGTTTCTTAACGGCGAGCGTGATTCCCTCCACGGTTACCCGGCAGATTTAGATGATAGCTTTGGGCTGTAGATATTCCACGGGGTAAGTGTAGTGCGGAGCG	15
265	GGTACCCGATCAGTTAATATCGGTCAATCGGATAGCTGCACTTCCGCAATCGTTACTGCGCAAGCCTCTCGCATTTTGTACATTTGAAAGGTATAAGACAGGCATGCTG	0.36
266	CGTTGACCCATACGCCAGACCGTCAAATACTGTATGGATAGCTCGGATGCGGTGATGGGAAGAGAACGACCACGCCGTAGATTTGGTACGTGATGAGCGATTTGAGTAA	15
267	CGCGTTGCGGGGAGGGTAGATATTCCAACTACTAATTTACACTACGGGTTTGTAGTAAAAATCCGCGACAGCATGGCCGTTATTACGATCGTCATTGATCTAGGAGAAT	53
268	CAAGTATGCATGGCAAAAGCGGGCGAAAGCAAACGGGTAAAAAGAATCTCTACGGAACAAGATTCATGACCCCGATACCTCCCGTAATGTGATATCTTGGACGTGCGAC	15
269	CCGCCAATTCTCATTGCAACTTAATGCGAAGCTTGGGGCCCCACCCACTGGTACAGCGTGTGTTCCCGCTTCCTCTTCGGTAAAAACCACTTAGGGCAGTATCTTACAG	0.36
270	TGTGTTGGGTTTTAATGCGGCGCTGCTCCACATGCCTCACGGGCCGATACAAAGGTCACTTAAGAGTGACGACATATTGCGTAAGCAGGTTTCCGAGCGACTATGCAGG	4.4
271	TGTGCAGGGCGACTCTACCGCGTCTCTGAAGGTTAGTGGCCCATTTTAAGTACTATGGGGCCGCCTTCCAGGTAACGGTAACGCAACAGTATGTTTGGAAGCCTCATCT	0.36
272	TTTCTCGGAGAGACAGCGATGATTCGTTTGGAATTGGTGAGTGAACAAGACAAAGTGGAATAGACTGAGCGGACTGCTCATATACCATCACCTTCCCTTTGGACTATCC	0.36
273	TGGCCCCTTGAGGTTCATCACCGTGACGCGCTGGAGTGCGCGACGTACAACGAACCGGATCATCAGGATCTTGTAGAGCGGAGCATCGTCTTGCTGAGGCCGGAATGAA	15
274	GGAGTGCTCCAGAGGTTCCTGAAGCCGAAGGTAGGCTCAGCGCCGCCAGCACCCGATTGCTGGATACTAGATTCTGGTCGTCTTATCGCGTTCTAGGGTTCAGTACGGG	4.4
275	GCATGTCCGCCCTGACGGGAAGGTTATTACTGAGCACGCTCCAGGTGAGTATCAAGAATTATGAGGAATTTCGTCCCGGGAGTTACTATTACTCTTCTGGTCAGCGATA	4.4
276	ATCGCTAAGATACATTCAAAGGCCGCCCTATAGTCTATCGACGATACGCGTTAAGCAGGTAGGTGCACGTATGCCTCGGTGAGGTAGTTGATTTATCAGGCGGAGTACT	15
277	GGCCGGTCCTGGCCGCTAGGACAAAAAGCAACTTGCAATCAAGATCTCTGATGCCCTCGTAAAGAGTGCAATAGTGACACTGCGGATGAATGTCTGAGTCCATGGGGAC	1.3
278	GCTCACTTGCGGCTCGTCGAGGCTTACTTCGCACGAATACTACATTCTAAGACTTTGTGCAAGGTTTGTAACATCTGCCTTCTGGATTAGAAGGTCCCATCGGATCGTA	1.3
279	ATTTACTAGGAAGCCGCATCCTGGCTAGCCGGTTCTCCTTGATTTTAAGACCTCAAGCTCGTTGAATTCAGCGGATTGCTCTCCGTCCTGAGTAGGATAGACTGACTTA	1.3
280	GCTACTTCGTCGATGCTCTGAGGCTGAGATTGTAGCACACTTTACTCCTTTGAGTCGCCTTACGGATCCATCACTAAGCGTTTTGTGCAATAATACAAGAGGGGCTGAG	15
281	CCCATTACGCCACTCGTGTCACGCGCCCGGGGCCGCGGGTATTTTTGGACGGGCAACGATAGATAATGGACCGTTCACTGATTAATACGCGCTCCACTCTAGCTCGGGC	4.4
282	ATTGGGAAAAGGTCTGTTATTTGCGCACCATACTCGCTAGGCTCACCCCGCCCTTAGGTCGGAAATAGCGTAGCTAGGTATTGTACTAGGTACGTGTAGGACCGGTTTG	4.4
283	GATGCAAAAATTCTCCAATCCTCAGTTAGGCATTGTTTAATCTTAAAATATCGGTAAGAGTGAGAGCCGTGACCGAATCGCGTTCACTCATTATTTAACTCAAACATTA	1.3
284	TTTGCGAGGGTTTGATGGATTCCTTACAAGACCCTCGGGCTCTTGTTCTGGAAGGACCACGGACTCTTGAGTTCTTACCCCATTAGCGTCATCGAACAAAGAAAAGTTG	1.3
285	TTAAGGCAGGTTCTCCCGAGATTTCCACGTTTTGCGGACGGCTCTTTATTCTGTACACCATCGTGTGAGACCGGCAGTCTGACCTAATGTTCGGCTCGTAAGCAACTCA	15
286	AATGCTGTTGGTAGCGTACTGCTTCTCATCGTGTACAGCGGAACCGATCAATCAGTCAGCGATGTGTAATCGCCCCGAGAAGACCATGGCCTTTAAAGTCGAAACTGGT	4.4
287	CGGAACTATCCCCAAACCTATCCTTGGACTCTTCACAAACAGTACAGAATAGCGCCCTTACTCCAATTCGGAACTCATCTCTGCTTGTTTTTATACCGACTTAAATGCC	0.1
288	TGGACGAGGAGACAGAACAGAGCGACCCCAGTTCGGTAGGTTCGGACCCACCTGATGTTGTTTTGTATACAAGTATACTTACCACCACGAATTAATGATTTCAGGTTTA	4.4
289	CCGCCGATGATCGTTATGTGTGCATTACAATTTTTGTGGGGTTGATTAGGTTAGTCTGGGCCGAGAAGTGCGGCTCGACCCACGACTGGGTCAAAAAGACTGCCTTCGG	4.4
290	TAAACCTTCAGTAACCTCCTAAATATTGGACGGTGGTGTACTCCGGCTCCGGCTTGCAACGCGATCCGACCACAGTCCCGACCGATAACGGGGATAAACATAATCACTG	15
291	CCCTGCACTTTCATTGGCCTGTAGAACTGATAAGCGGAGCACCTGAGAGCCACATCGAGGTGCAGTCACGATTGTACATTGAAAACGGTAGCTCCTCTATGAAGACCTT	4.4
292	GCTCGCCGGTCGTGTCGCCCAAATCGGGTCATAATTAGCAAGTTGTTTCGGCACTTTATCACGTGGCGCAAGTTCGTGTCGTCGAAGGCTTGACGTCGGCAATGGCTCT	15
293	CGGATCACCTGCCAGTCCGGAGACACGCTGTTAAGCAGCAAGGTGCAACAGCAGACTACAGGACCTCTTTATCATAGATGATCGCGCCTGGGCGAAGGGCGGGCCTTAA	4.4
294	ACAAAATTTCTCGAGAGTGGTTTATGGCACCGGATTGGGGCTGGACCGGTATCGTTCGATACATGTCGTGTTGAGACGGACATTTCTTCAAGAAAATCACGTTTCCAGA	1.3
295	GCAATGTCATGGCCTTGCGTTTCATTAGCTAGCCCTCGTTAAATTGTAAGCAGAAGAATCACAGGCTGGAGCCATCACAATACGAATACCACTCGTCGTCGCTGTGCGT	0.36
296	ATTTACTGATCACGACGCCTTGAATGATTTTCAGCCGGCCTTCAATATGTCCGGTTTCATAGAACCAGGTTAGAATTTCAGGACGACCCATGGCATCCTCACTAGCGAA	0.36
297	ATCCCAAAGCATGGTTAAGCCGCAGATTCCAGTTTAATAAGAGCGATAAGCACTGGCGCGCAAGTGGTGTAAGGGACGTCGTTCACTAAGATACGGAGGAGTGTACACC	15
298	CGTCCAACCATACAGCCTGACATTGATATGGGCACCGTTTACGACCTGAGTATGACACGCGACTAGGCTTAGGGAGCTGTAACGACAAAACCTTGCGAACTCCATTCGG	53
299	CCATCGTCTGCATATACCGGGTTGCTCTTCATTCCCGCGAGCCCGGGCCAGGCTGACTGCGTTCCCCTTCTCAGGCTTGGCAGGTGTTGCGCCAAAAGAAGAAGGTTAC	4.4
300	TGCTCAGGACGCCACAGTCCGATATTAGGCCAGGCGTCCTAGTGTTGTAGCCCCCCCGGGCACTCAGCGTCGGCCACGAAGTGGTTAGCCGGGAACTGATCCACGTGCG	53
