# Supplementary material for: Deep flanking sequence engineering for efficient promoter design using DeepSEED
Source: Nat Commun. 2023 Oct 9;14:6309. doi: 10.1038/s41467-023-41899-y (PMC10562447; doi:10.1038/s41467-023-41899-y)
Supplement: Supplementary file 8 — Source Data [file 41467_2023_41899_MOESM8_ESM.xlsx]

## Sheet: Figure 2a
Figure 2a
	-135	-134	-133	-132	-131	-130	-129	-128	-127	-126	-125	-124	-123	-122	-121	-120	-119	-118	-117	-116	-115	-114	-113	-112	-111	-110	-109	-108	-107	-106	-105	-104	-103	-102	-101	-100	-99	-98	-97	-96	-95	-94	-93	-92	-91	-90	-89	-88	-87
cluster1	0.00350746	0.00384169	0.00446881	0.00439717	0.00504842	0.00484745	0.00503779	0.0049957	0.00499496	0.00471792	0.00454089	0.00479641	0.00462543	0.00476375	0.0045123	0.00475395	0.00483323	0.00502617	0.00482326	0.00461366	0.00480304	0.0047287	0.00480003	0.0047754	0.00477638	0.00471555	0.00479099	0.00508353	0.00478414	0.0049311	0.00539738	0.00515692	0.00505731	0.00503947	0.00520538	0.00514574	0.00503602	0.00494176	0.00510862	0.00515876	0.00509879	0.00498904	0.00495654	0.00532193	0.00528619	0.0052598	0.0054891	0.00543927	0.00552278
cluster2	0.00258937	0.00288492	0.00309527	0.00339768	0.00388651	0.00385734	0.00381103	0.00393592	0.00371343	0.00395152	0.00414699	0.00413183	0.0041057	0.00401616	0.00400562	0.00426383	0.00425875	0.00429968	0.00441669	0.00452871	0.00437333	0.00448227	0.0044257	0.00443165	0.00441382	0.00428496	0.00440956	0.00433846	0.00425135	0.00418859	0.00428613	0.00423173	0.00423295	0.00412374	0.00397745	0.00382966	0.0042739	0.00420536	0.00452083	0.00411365	0.00421094	0.00422641	0.00413004	0.00410279	0.00420334	0.00420562	0.00400002	0.0043472	0.0041454
cluster3	0.00244974	0.0027019	0.00365237	0.0045606	0.00486477	0.00464133	0.00444824	0.00435177	0.00449915	0.00429667	0.00434942	0.00424918	0.00462127	0.00457447	0.00472295	0.00473338	0.0049221	0.00492432	0.00484455	0.00456871	0.00497702	0.00479039	0.00458933	0.00466542	0.00441684	0.0044383	0.00488834	0.00446162	0.00488112	0.00455441	0.00471494	0.00471433	0.0042136	0.0045722	0.00434104	0.00422787	0.00419879	0.00438654	0.00430913	0.0042797	0.00422524	0.00433672	0.00418364	0.0043007	0.00411759	0.00422571	0.00412602	0.00421592	0.0042592
cluster4	0.00320692	0.0036582	0.00419784	0.00410408	0.00468316	0.00487206	0.00442199	0.00444301	0.00453335	0.00436498	0.0043932	0.00451958	0.00486944	0.00464599	0.00467597	0.00488819	0.00492363	0.00523998	0.00488511	0.00548277	0.0055993	0.00581666	0.00611162	0.00621536	0.00601605	0.00619932	0.00608211	0.00651817	0.00628599	0.00644057	0.00696505	0.00674403	0.0066492	0.00660208	0.00691655	0.00692808	0.00726342	0.00700838	0.00768599	0.00870525	0.00850933	0.00917206	0.00975955	0.0102859	0.0110323	0.0104639	0.0115878	0.0125262	0.0116241
cluster5	0.00209454	0.00281245	0.00314193	0.00432475	0.00502636	0.00481945	0.0049857	0.00468982	0.00470391	0.00437814	0.00429585	0.00472232	0.00482467	0.00453598	0.00443079	0.00457864	0.00476005	0.00455898	0.00429177	0.00466141	0.0049631	0.00503258	0.0048956	0.00496198	0.00533522	0.00518177	0.00499296	0.0051608	0.004854	0.00467883	0.00465082	0.00478677	0.00502688	0.00498737	0.00466499	0.00461577	0.0045015	0.00463204	0.00441139	0.00442046	0.00439339	0.00463519	0.00453014	0.00456916	0.00455673	0.00478905	0.00463108	0.00493148	0.00476675
cluster6	0.0021856	0.0025311	0.00275742	0.00330545	0.0035766	0.00338759	0.00346193	0.00350397	0.00346498	0.00344383	0.00328082	0.00324624	0.00345968	0.00345667	0.00338295	0.00350784	0.00354016	0.00353079	0.00380054	0.00360088	0.00372925	0.00372448	0.00367556	0.00366637	0.00369838	0.00358827	0.00373365	0.00364541	0.0035374	0.00353439	0.00359604	0.00359189	0.00348878	0.00366628	0.00365982	0.00358194	0.0035771	0.00364294	0.00338012	0.00358544	0.00361635	0.00362923	0.00357376	0.00342767	0.00368927	0.00348876	0.00364225	0.0036661	0.00372442
cluster7	0.00524327	0.00558409	0.00623812	0.00705131	0.00756088	0.00756073	0.00757798	0.00775379	0.0072158	0.00775029	0.00843765	0.00861805	0.00830354	0.00891081	0.00907001	0.009186	0.00922341	0.00938738	0.00947794	0.0096586	0.00932625	0.00988954	0.00986181	0.00961501	0.00990702	0.00959419	0.00942872	0.00978708	0.00962768	0.00945364	0.0101691	0.00998274	0.0107281	0.0103177	0.010177	0.00989436	0.00926893	0.00938314	0.00943	0.00906728	0.00878237	0.00826486	0.00789396	0.00752763	0.00742106	0.00705884	0.00660338	0.00595133	0.00584754
[truncated: 116 more columns]

## Sheet: Figure 2b
Figure 2b	whole			Distal			Proximal
	kmer_stat_DeepSEED	kmer_stat_natural		kmer_stat_DeepSEED	kmer_stat_natural		kmer_stat_DeepSEED	kmer_stat_natural
	0.0210207	0.0200659		0.0193087	0.0181019		0.0164641	0.00965434
	0.00647435	0.00680118		0.0208603	0.0137057		0.0154297	0.00905094
	0.00817793	0.00857061		0.00861995	0.00508577		0.00844755	0.00525817
	0.0145523	0.0135317		0.00905094	0.00758555		0.00836135	0.00672356
	0.00551541	0.00586019		0.00844755	0.0100853		0.0101715	0.00749935
	0.00308932	0.00330422		0.0131023	0.0104301		0.0131023	0.00818895
	0.00276489	0.00330302		0.00422377	0.00629256		0.00655116	0.00301698
	0.00432601	0.00451516		0.00499957	0.00698216		0.00689596	0.00181019
	0.00677903	0.00639414		0.00499957	0.00586156		0.00672356	0.00430997
	0.00297739	0.00396266		0.00336178	0.00430997		0.00663736	0.00353418
	0.00475639	0.00546094		0.00249978	0.00430997		0.00275838	0.00241359
	0.00486534	0.00510298		0.00232739	0.00275838		0.00430997	0.00189639
	0.0111128	0.0111074		0.00534437	0.00508577		0.0116369	0.00474097
	0.00567643	0.00522389		0.00474097	0.00508577		0.00793035	0.00422377
	0.00630255	0.00583027		0.00543057	0.00534437		0.00767175	0.00189639
	0.0118365	0.0107052		0.00353418	0.00370658		0.00715456	0.0105163
	0.00550643	0.00576322		0.0121541	0.0101715		0.00543057	0.00724076
	0.00188915	0.00248235		0.0120679	0.00793035		0.00482717	0.00474097
	0.00282115	0.00329584		0.00482717	0.00379278		0.00249978	0.00215499
	0.00408238	0.0040339		0.00491337	0.00430997		0.00310318	0.00275838
	0.00248594	0.0025889		0.00913714	0.00741315		0.00568916	0.00577536
	0.00162098	0.00193943		0.0121541	0.0121541		0.00775795	0.00594776
	0.00197535	0.00215193		0.00508577	0.00396518		0.00327558	0.00232739
	0.00266432	0.00243566		0.00672356	0.00560297		0.00370658	0.00249978
	0.00213876	0.0025877		0.00327558	0.00422377		0.00310318	0.00232739
	0.00143362	0.0021651		0.00275838	0.00379278		0.00370658	0.00232739
	0.0017419	0.00221418		0.00232739	0.00293078		0.00206879	0.00129299
	0.00217109	0.00194781		0.00327558	0.00301698		0.00206879	0.00189639
	0.00281816	0.00335031		0.00629256	0.00517197		0.00594776	0.00379278
	0.001782	0.0020795		0.00508577	0.00387898		0.00508577	0.00293078
	0.0024183	0.00256017		0.00491337	0.00293078		0.00362038	0.00120679
	0.00444932	0.00436851		0.00293078	0.00301698		0.00353418	0.00258598
	0.00708491	0.00688498		0.00637876	0.00499957		0.00629256	0.00379278
	0.00237999	0.00239256		0.00586156	0.00405137		0.00525817	0.00284458
	0.00440442	0.0037352		0.00405137	0.00249978		0.00241359	0.00163779
	0.00519576	0.00467678		0.00379278	0.00284458		0.00318938	0.00181019
	0.00248056	0.00356819		0.00198259	0.00448237		0.00284458	0.00249978
	0.00196457	0.00248475		0.00422377	0.00396518		0.00387898	0.00284458
	0.00218066	0.00270203		0.00215499	0.00284458		0.00198259	0.00112059
	0.00273615	0.0028433		0.00396518	0.00224119		0.00301698	0.00155159
	0.0041177	0.00566924		0.00258598	0.00189639		0.00275838	0.00137919
	0.00210464	0.0026757		0.00284458	0.00232739		0.00198259	0.00103439
	0.00367175	0.00346165		0.00232739	0.00172399		0.00137919	0.00129299
	0.00338143	0.00359453		0.00267218	0.00241359		0.00293078	0.00103439
	0.00390999	0.00410633		0.00206879	0.00181019		0.00439617	0.00215499
	0.00224591	0.00222017		0.00146539	0.00232739		0.00344798	0.00146539
	0.00344369	0.00311746		0.00293078	0.00215499		0.00310318	0.000775795
	0.00486414	0.0047133		0.00215499	0.00224119		0.00293078	0.00103439
	0.0110494	0.0112708		0.00405137	0.00577536		0.0186191	0.0108611
	0.00383517	0.00370886		0.00517197	0.00568916		0.0128437	0.00870615
	0.00477495	0.00472168		0.00310318	0.00284458		0.00560297	0.00353418
	0.00959061	0.00889265		0.00344798	0.00284458		0.0106025	0.0116369
	0.00546632	0.00495812		0.00198259	0.00327558		0.00801655	0.00474097
	0.00264457	0.0027607		0.00327558	0.00517197		0.00896474	0.00767175
	0.00287024	0.00293189		0.00189639	0.00249978		0.00405137	0.00275838
	0.00487611	0.00381541		0.00198259	0.00249978		0.00396518	0.00887854
	0.00534122	0.00555432		0.00293078	0.00370658		0.0106025	0.00301698
	0.00311865	0.00321143		0.00249978	0.00413757		0.00887854	0.00189639
	0.00372862	0.0033946		0.00249978	0.00318938		0.00344798	0.00189639
	0.00551481	0.0043727		0.00327558	0.00293078		0.00465477	0.00275838
	0.00850117	0.00859216		0.00301698	0.00353418		0.0262908	0.0493923
	0.0046289	0.00472228		0.00146539	0.00362038		0.0127575	0.0306008
	0.00571653	0.00548428		0.00258598	0.00318938		0.00741315	0.00741315
	0.0127093	0.0125063		0.00310318	0.00318938		0.0114645	0.0188777
	0.00696998	0.00702086		0.0124127	0.0116369		0.00689596	0.00629256
	0.00258351	0.00306418		0.0126713	0.00853375		0.00680976	0.00543057
	0.00269006	0.00322221		0.00586156	0.00456857		0.00232739	0.00163779
	0.00524844	0.00492161		0.00379278	0.00448237		0.00241359	0.00249978
	0.00228123	0.00282295		0.00715456	0.00853375		0.00551677	0.00344798
	0.00173112	0.00208788		0.0107749	0.00827515		0.00879235	0.00577536
	0.001272	0.00174309		0.00448237	0.00379278		0.00198259	0.00172399
	0.00202802	0.00243147		0.00430997	0.00482717		0.00198259	0.00129299
	0.00305221	0.0030546		0.00327558	0.00310318		0.00456857	0.00189639
	0.00204718	0.00262721		0.00215499	0.00413757		0.00275838	0.00241359
	0.00214834	0.00280499		0.00275838	0.00189639		0.000689596	0.00129299
	0.00255478	0.00250091		0.00258598	0.00198259		0.00103439	0.000689596
	0.00408238	0.00404886		0.00370658	0.00422377		0.00370658	0.00215499
	0.00293369	0.00301929		0.00241359	0.00344798		0.00249978	0.00241359
	0.00290316	0.00271999		0.00353418	0.00310318		0.00103439	0.00146539
	0.00504551	0.00494136		0.00120679	0.00284458		0.000948194	0.00275838
	0.00272478	0.00295284		0.00732695	0.00939574		0.00327558	0.00499957
	0.00147193	0.00181792		0.0109473	0.00948194		0.00413757	0.00387898
	0.00166468	0.00181193		0.00327558	0.00430997		0.00129299	0.000775795
	0.00265534	0.00272718		0.00215499	0.00482717		0.00163779	0.00172399
	0.00159584	0.00193823		0.00896474	0.0116369		0.00560297	0.00551677
	0.00167605	0.002207		0.0153435	0.0228429		0.00749935	0.00680976
	0.00148331	0.00222197		0.00577536	0.00758555		0.00318938	0.00215499
	0.0021232	0.00236144		0.00612016	0.0100853		0.00224119	0.00258598
	0.00155993	0.00212978		0.00482717	0.00482717		0.00310318	0.00181019
	0.00184366	0.00284989		0.00224119	0.00612016		0.00215499	0.00163779
	0.00177841	0.00256795		0.00249978	0.00413757		0.000948194	0.00129299
	0.00214116	0.00211302		0.00224119	0.00370658		0.000775795	0.000603396
	0.00175746	0.00205436		0.00456857	0.00474097		0.00422377	0.00379278
	0.00219623	0.00214654		0.00336178	0.00629256		0.00241359	0.00241359
	0.00244823	0.00255179		0.00439617	0.00560297		0.00224119	0.000775795
	0.00392376	0.00339101		0.00301698	0.00344798		0.00112059	0.00172399
	0.00285048	0.00322999		0.00413757	0.00387898		0.00258598	0.00336178
	0.00122232	0.00186341		0.00370658	0.00499957		0.00284458	0.00198259
	0.00176524	0.0018676		0.00215499	0.00232739		0.000689596	0.000775795
	0.0020795	0.00285827		0.00241359	0.00275838		0.00103439	0.000689596
	0.00182031	0.00260985		0.00293078	0.00275838		0.000948194	0.00172399
	0.00168323	0.00277746		0.00405137	0.00594776		0.00155159	0.00172399
	0.00162936	0.0023345		0.00215499	0.00405137		0.000689596	0.000948194
	0.00210464	0.00257154		0.00336178	0.00387898		0.00172399	0.00129299
	0.0020382	0.0025051		0.00224119	0.00310318		0.00172399	0.00120679
	0.00181552	0.0028421		0.00206879	0.00284458		0.00129299	0.00120679
	0.00190711	0.00224471		0.00146539	0.00267218		0.000258598	0.000430997
	0.00184845	0.00224052		0.00344798	0.00301698		0.000775795	0.000689596
	0.00211063	0.00189214		0.00215499	0.00284458		0.00206879	0.00129299
	0.00185982	0.00197894		0.00129299	0.00241359		0.00103439	0.000689596
	0.00246499	0.00191788		0.00258598	0.00310318		0.00129299	0.000948194
	0.0031851	0.00315217		0.00146539	0.00189639		0.00103439	0.000861995
	0.00350355	0.00393752		0.00663736	0.00749935		0.00887854	0.00517197
	0.0016988	0.00176883		0.00655116	0.00439617		0.00439617	0.00456857
	0.00154137	0.00159105		0.00379278	0.00293078		0.00163779	0.00120679
	0.00390759	0.00387108		0.00224119	0.00344798		0.00301698	0.00405137
	0.00256137	0.00255478		0.00224119	0.00344798		0.00396518	0.00258598
	0.00181792	0.00206513		0.00474097	0.00603396		0.00387898	0.00336178
	0.00149588	0.00170119		0.00293078	0.00301698		0.00189639	0.00155159
	0.00282056	0.00268108		0.00215499	0.00327558		0.00120679	0.00137919
	0.00273496	0.00312105		0.00491337	0.00301698		0.00620636	0.00206879
	0.0026757	0.00279482		0.00396518	0.00396518		0.00448237	0.00163779
	0.00207711	0.00210524		0.00491337	0.00370658		0.00241359	0.000948194
	0.00373999	0.0031402		0.00482717	0.00284458		0.00198259	0.00103439
	0.00403509	0.00389502		0.00232739	0.00379278		0.00698216	0.00896474
	0.00350175	0.0030133		0.00206879	0.00327558		0.00379278	0.00465477
	0.00343531	0.00296482		0.00310318	0.00310318		0.00163779	0.00181019
	0.00844131	0.00707533		0.00137919	0.00275838		0.000948194	0.00258598
	0.00906923	0.00902135		0.00706836	0.00646496		0.00749935	0.00387898
	0.00285647	0.00301031		0.00749935	0.00482717		0.00551677	0.00318938
	0.00371186	0.00412907		0.00387898	0.00249978		0.00336178	0.000775795
	0.00601224	0.00549446		0.00293078	0.00267218		0.00249978	0.00172399
	0.00270383	0.00296242		0.00336178	0.00370658		0.00370658	0.00172399
	0.00160662	0.00162876		0.00568916	0.00491337		0.00603396	0.00327558
	0.0015264	0.00204179		0.00310318	0.00249978		0.00189639	0.00137919
	0.00186161	0.00218006		0.00318938	0.00275838		0.00258598	0.000603396
	0.0046253	0.00400337		0.00241359	0.00224119		0.00206879	0.000861995
	0.00224292	0.00247996		0.00189639	0.00241359		0.00155159	0.000689596
	0.00355802	0.00432661		0.00172399	0.00198259		0.000775795	0.000603396
	0.00337186	0.00294386		0.00206879	0.00181019		0.00103439	0.000517197
	0.00517002	0.00504911		0.00301698	0.00310318		0.00508577	0.00172399
	0.00248834	0.00219263		0.00198259	0.00120679		0.00327558	0.00112059
	0.00348978	0.00354305		0.00413757	0.00284458		0.00189639	0.00120679
	0.00470671	0.00554474		0.00155159	0.00249978		0.00224119	0.00275838
	0.00316055	0.00421647		0.00396518	0.00336178		0.00284458	0.00232739
	0.00153598	0.00213816		0.00430997	0.00430997		0.00137919	0.00172399
	0.00198732	0.00282534		0.00172399	0.00206879		0.00112059	0.000861995
	0.00298577	0.00331619		0.000689596	0.00137919		0.00120679	0.000430997
	0.00206513	0.00235725		0.00310318	0.00310318		0.00155159	0.00137919
	0.00158566	0.00226806		0.00465477	0.00724076		0.00327558	0.00258598
	0.00186341	0.00294506		0.00163779	0.00293078		0.00155159	0.00163779
	0.00261883	0.00249492		0.00318938	0.00370658		0.00137919	0.00120679
	0.00200348	0.00259189		0.00241359	0.00249978		0.00163779	0.000861995
	0.0019083	0.0028439		0.00198259	0.00284458		0.00163779	0.000689596
	0.00217408	0.00283851		0.00198259	0.00241359		0.000430997	0.000861995
	0.00238837	0.00232792		0.00163779	0.00215499		0.000603396	0.000689596
	0.00237401	0.00251408		0.00344798	0.00293078		0.00284458	0.00129299
	0.00176464	0.00219982		0.00215499	0.00310318		0.00129299	0.000689596
	0.00270323	0.00291573		0.00637876	0.00465477		0.00137919	0.000430997
	0.00450618	0.00407939		0.00284458	0.00318938		0.00103439	0.000948194
	0.00487851	0.00484558		0.00387898	0.00249978		0.00163779	0.00155159
	0.00186341	0.00181313		0.00344798	0.00362038		0.000861995	0.000775795
	0.00346643	0.00480668		0.00215499	0.00198259		0.000775795	0.000603396
	0.00344608	0.00350953		0.00258598	0.00249978		0.000517197	0.000775795
	0.00215971	0.00290436		0.00224119	0.00206879		0.000861995	0.000775795
	0.00180954	0.00192028		0.00362038	0.00267218		0.00120679	0.00137919
	0.00199271	0.00286186		0.00249978	0.00275838		0.00103439	0.000689596
	0.00231235	0.00274394		0.00284458	0.00249978		0.00129299	0.00112059
	0.00365379	0.00333295		0.00293078	0.00155159		0.000344798	0.000861995
	0.00219084	0.0023363		0.00215499	0.00224119		0.000948194	0.00146539
	0.00413207	0.0030576		0.00318938	0.00215499		0.000172399	0.000344798
	0.00304503	0.00243506		0.00482717	0.00189639		0.000258598	0.000603396
	0.00279781	0.00280499		0.00215499	0.00232739		0.00146539	0.00103439
	0.00187658	0.00166947		0.00224119	0.00206879		0.00120679	0.000517197
	0.0033976	0.00307555		0.00465477	0.00379278		0.000689596	0.000689596
	0.00348978	0.00364362		0.00353418	0.00396518		0.00112059	0.000775795
	0.00504432	0.00494375		0.00301698	0.00327558		0.00456857	0.00172399
	0.00192985	0.00174848		0.00430997	0.00327558		0.00327558	0.00215499
	0.00225429	0.00230517		0.00318938	0.00129299		0.00172399	0.000517197
	0.0048408	0.00409495		0.00215499	0.00146539		0.00112059	0.00275838
	0.00316474	0.00270503		0.00172399	0.00189639		0.00215499	0.000775795
	0.00151264	0.00162936		0.00258598	0.00413757		0.00172399	0.00155159
	0.00179338	0.00196517		0.00146539	0.00163779		0.00129299	0.000689596
	0.00298816	0.00234468		0.00198259	0.00232739		0.000948194	0.00172399
	0.00408358	0.00360351		0.00327558	0.00258598		0.00224119	0.000775795
	0.00281637	0.00236982		0.00258598	0.00387898		0.00224119	0.000689596
	0.00288999	0.00251168		0.00465477	0.00232739		0.00155159	0.000775795
	0.00468157	0.00303844		0.00491337	0.00198259		0.00181019	0.000344798
	0.00494615	0.00427812		0.00163779	0.00275838		0.00448237	0.00474097
	0.00255059	0.00268408		0.00232739	0.00198259		0.00258598	0.00206879
	0.00395428	0.00334372		0.00534437	0.00301698		0.00112059	0.000603396
	0.00760149	0.00699452		0.00327558	0.00318938		0.00189639	0.00146539
	0.013227	0.0126674		0.00663736	0.00810275		0.0149987	0.0115507
	0.00380883	0.00409435		0.00517197	0.00465477		0.00827515	0.00922334
	0.00479171	0.00495932		0.00284458	0.00206879		0.00448237	0.00370658
	0.00919254	0.00881304		0.00267218	0.00284458		0.00870615	0.00672356
	0.00374837	0.00390221		0.00405137	0.00448237		0.00646496	0.00517197
	0.00236862	0.00215013		0.00499957	0.00491337		0.00689596	0.00646496
	0.00190052	0.00184306		0.00241359	0.00181019		0.00362038	0.00241359
	0.00330721	0.00329703		0.00353418	0.00422377		0.00689596	0.00474097
	0.00456125	0.00414523		0.00155159	0.00293078		0.00387898	0.00267218
	0.00209806	0.00251108		0.00206879	0.00224119		0.00163779	0.00267218
	0.00278464	0.00279541		0.00137919	0.00181019		0.00146539	0.00146539
	0.00365379	0.00361189		0.00103439	0.00146539		0.00198259	0.00267218
	0.00881064	0.00835751		0.00318938	0.00353418		0.0103439	0.0226705
	0.00483541	0.00411052		0.00172399	0.00249978		0.00637876	0.0142229
	0.00501738	0.0044158		0.00241359	0.00224119		0.00379278	0.00637876
	0.0100312	0.0101455		0.00224119	0.00198259		0.00982674	0.0359452
	0.00610143	0.00529572		0.00465477	0.00405137		0.00370658	0.00456857
	0.00244763	0.00270203		0.00465477	0.00405137		0.00206879	0.00293078
	0.00332756	0.0030564		0.00206879	0.00284458		0.00137919	0.00163779
	0.00528196	0.004669		0.00181019	0.00198259		0.00146539	0.00293078
	0.00239017	0.00242189		0.00344798	0.00465477		0.00232739	0.00405137
	0.00201665	0.00239436		0.00543057	0.00732695		0.00224119	0.00362038
	0.00201366	0.00232373		0.00267218	0.00172399		0.00146539	0.00146539
	0.0030133	0.00285108		0.00379278	0.00405137		0.00215499	0.00405137
	0.00223035	0.0025051		0.00241359	0.00301698		0.000689596	0.00172399
	0.00207591	0.00251468		0.00155159	0.00198259		0.000603396	0.00112059
	0.00190531	0.00226925		0.00146539	0.00172399		0.000430997	0.000430997
	0.00293129	0.00259968		0.00155159	0.00275838		0.000689596	0.00103439
	0.00368671	0.00324675		0.00310318	0.00362038		0.00310318	0.0137919
	0.00294686	0.00262242		0.00224119	0.00284458		0.00137919	0.00568916
	0.00366876	0.00315098		0.00327558	0.00318938		0.00198259	0.00241359
	0.00657132	0.0051347		0.00215499	0.00249978		0.00163779	0.00525817
	0.00679579	0.00656054		0.00732695	0.00465477		0.00663736	0.00232739
	0.00224351	0.00272598		0.00560297	0.00336178		0.00241359	0.00146539
	0.00414703	0.00333355		0.00387898	0.00198259		0.00198259	0.00163779
	0.00513351	0.005264		0.00353418	0.00370658		0.00379278	0.00129299
	0.00319707	0.00340119		0.00370658	0.00310318		0.00258598	0.00189639
	0.00270263	0.00290017		0.00594776	0.00543057		0.00275838	0.00224119
	0.00263679	0.00273137		0.00362038	0.00198259		0.00206879	0.000861995
	0.00422126	0.00353467		0.00784415	0.00387898		0.00370658	0.00146539
	0.00376453	0.00342154		0.00499957	0.00318938		0.00137919	0.000603396
	0.00218904	0.00257154		0.00275838	0.00224119		0.000861995	0.000948194
	0.00327548	0.00239616		0.00474097	0.00198259		0.00112059	0.000172399
	0.00324675	0.00293129		0.00594776	0.00379278		0.00137919	0.000948194
	0.00524844	0.00427453		0.00396518	0.00206879		0.00448237	0.00301698
	0.00347362	0.00278165		0.00336178	0.00232739		0.00137919	0.00172399
	0.00510777	0.00346584		0.00586156	0.00456857		0.00258598	0.00155159
	0.00749794	0.0058171		0.00594776	0.00310318		0.00301698	0.00284458
	0.01139	0.0101994		0.00344798	0.00353418		0.0199983	0.0252564
	0.00385671	0.00396626		0.00344798	0.00405137		0.00680976	0.0154297
	0.00451756	0.00443974		0.00224119	0.00189639		0.00551677	0.00508577
	0.0102981	0.0100713		0.00293078	0.00327558		0.0132747	0.0520645
	0.00595357	0.00546872		0.00198259	0.00284458		0.00370658	0.00930954
	0.00350474	0.00353348		0.00310318	0.00474097		0.00482717	0.00836135
	0.00298756	0.00325453		0.00198259	0.00146539		0.00241359	0.00198259
	0.00619959	0.00526939		0.00241359	0.00344798		0.00568916	0.0227567
	0.00609005	0.00579255		0.00206879	0.00284458		0.00534437	0.00413757
	0.00416619	0.00436252		0.00241359	0.00267218		0.00284458	0.00258598
	0.00376453	0.00355562		0.00293078	0.00293078		0.00181019	0.00215499
	0.0073453	0.00599428		0.00370658	0.00318938		0.00344798	0.00362038
	0.0125105	0.0118401		0.00129299	0.00267218		0.0159469	0.0217223
	0.00798639	0.00708371		0.00155159	0.00293078		0.00560297	0.0127575
	0.00824857	0.00789899		0.00301698	0.00301698		0.00430997	0.00379278
	0.0216151	0.0203461		0.00206879	0.00362038		0.00965434	0.0140505

## Sheet: Figure 2c
Figure 2c
	kmer_stat_DeepSEED	kmer_stat_natural
	0.0117739	0.00965424
	0.00548182	0.00562631
	0.0067004	0.00737814
	0.00624011	0.0059332
	0.00484349	0.00480794
	0.00391346	0.00433482
	0.00231652	0.00214823
	0.00404221	0.00457777
	0.00622143	0.00639353
	0.00238472	0.00315841
	0.005715	0.00600992
	0.00481918	0.00456498
	0.00433301	0.00366989
	0.00335909	0.003363
	0.00395938	0.0036571
	0.0047942	0.00533221
	0.00482774	0.00506368
	0.00544693	0.00418137
	0.00477102	0.00470564
	0.00388443	0.00338857
	0.00427449	0.00378497
	0.00515298	0.00530663
	0.00278694	0.00333743
	0.00430803	0.0052427
	0.00288957	0.00320955
	0.0011326	0.00143215
	0.00281395	0.00341415
	0.00295755	0.00255741
	0.00331025	0.00240397
	0.00485025	0.00547287
	0.00435439	0.00502532
	0.00487973	0.00493581
	0.00629211	0.00635517
	0.00492115	0.0051404
	0.00585433	0.00511483
	0.00360218	0.00382333
	0.00295597	0.00281316
	0.00300594	0.00309447
	0.00107836	0.000933456
	0.00275813	0.00342693
	0.00643211	0.0062273
	0.00314594	0.0032607
	0.00592635	0.00589484
	0.00432738	0.00384891
	0.00394655	0.00372104
	0.00469607	0.00491023
	0.00474626	0.00441154
	0.00397559	0.00350366
	0.00429115	0.00427088
	0.00262713	0.00248069
	0.00246778	0.00173904
	0.00338925	0.00332464
	0.00328369	0.00341415
	0.0029033	0.00313283
	0.00146459	0.00153445
	0.003606	0.00318398
	0.00400507	0.00370825
	0.00179884	0.00143215
	0.00297556	0.00242954
	0.00388398	0.00377219
	0.00371742	0.00396399
	0.00350584	0.00438596
	0.00297263	0.0029666
	0.00624732	0.00627845
	0.00543635	0.00595877
	0.00307301	0.00366989
	0.00357742	0.00401514
	0.00294134	0.00294103
	0.00543613	0.0044499
	0.00496706	0.00460335
	0.00235096	0.00263414
	0.00469607	0.00424531
	0.00496436	0.00461613
	0.00336314	0.00327349
	0.00481963	0.00493581
	0.00440301	0.00425809
	0.00263478	0.00269807
	0.00302417	0.00304332
	0.00300482	0.00237839
	0.00395825	0.00406629
	0.00392742	0.00424531
	0.00492047	0.00465449
	0.00472713	0.00439875
	0.00295327	0.00281316
	0.00510976	0.00478236
	0.00601278	0.00661092
	0.00367645	0.00379776
	0.00594256	0.00612501
	0.00303295	0.00401514
	0.00221141	0.00221216
	0.00334941	0.0028643
	0.00277433	0.00315841
	0.0028979	0.00350366
	0.0064195	0.008107
	0.00479015	0.00437318
	0.00572558	0.00664928
	0.00233655	0.00260856
	0.00334514	0.00437318
	0.00260732	0.00291545
	0.00148305	0.00144494
	0.00112382	0.00117641
	0.00220308	0.00244233
	0.00148823	0.00153445
	0.00108781	0.000767224
	0.00314752	0.00331185
	0.00176508	0.00200757
	0.00365305	0.00315841
	0.00280517	0.00283873
	0.00184093	0.00130428
	0.00335076	0.00382333
	0.0023379	0.00228889
	0.00227713	0.00248069
	0.00339263	0.00355481
	0.00307909	0.00364431
	0.00240565	0.00262135
	0.00241758	0.00226331
	0.00486398	0.00576697
	0.00639587	0.00699453
	0.00258504	0.00287709
	0.00588764	0.0070201
	0.00465488	0.00396399
	0.00332308	0.00355481
	0.00466726	0.00480794
	0.00476246	0.00457777
	0.00355469	0.00442433
	0.00535082	0.00571582
	0.00359678	0.00358038
	0.00674564	0.00725027
	0.00674564	0.00667485
	0.00359678	0.00373382
	0.00535082	0.00515319
	0.00355469	0.00378497
	0.00476246	0.00439875
	0.00466726	0.00554959
	0.00332308	0.00393842
	0.00465488	0.00483351
	0.00588764	0.00589484
	0.00258504	0.00249348
	0.00639587	0.00529385
	0.00486398	0.004744
	0.00241758	0.00228889
	0.00240565	0.00244233
	0.00307909	0.00305611
	0.00339263	0.00358038
	0.00227713	0.00239118
	0.0023379	0.0025702
	0.00335076	0.00322234
	0.00184093	0.00203314
	0.00280517	0.00245512
	0.00365305	0.00351644
	0.00176508	0.00175183
	0.00314752	0.00392563
	0.00108781	0.00143215
	0.00148823	0.00132986
	0.00220308	0.00179019
	0.00112382	0.00116362
	0.00148305	0.001982
	0.00260732	0.00295381
	0.00334514	0.00269807
	0.00233655	0.00228889
	0.00572558	0.00502532
	0.00479015	0.00557516
	0.0064195	0.00586926
	0.0028979	0.00258299
	0.00277433	0.003363
	0.00334941	0.00282594
	0.00221141	0.00193085
	0.00303295	0.00318398
	0.00594256	0.00530663
	0.00367645	0.00276201
	0.00601278	0.00478236
	0.00510976	0.00465449
	0.00295327	0.0028643
	0.00472713	0.00441154
	0.00492047	0.00402793
	0.00392742	0.00396399
	0.00395825	0.00363153
	0.00300482	0.00228889
	0.00302417	0.00309447
	0.00263478	0.00249348
	0.00440301	0.00398957
	0.00481963	0.00529385
	0.00336314	0.00354202
	0.00496436	0.00516598
	0.00469607	0.00441154
	0.00235096	0.00262135
	0.00496706	0.0043476
	0.00543613	0.00329906
	0.00294134	0.00264692
	0.00357742	0.00343972
	0.00307301	0.00313283
	0.00543635	0.00506368
	0.00624732	0.00627845
	0.00297263	0.00294103
	0.00350584	0.00347808
	0.00371742	0.00331185
	0.00388398	0.00377219
	0.00297556	0.00303054
	0.00179884	0.00204593
	0.00400507	0.00429646
	0.003606	0.00352923
	0.00146459	0.00127871
	0.0029033	0.00277479
	0.00328369	0.00295381
	0.00338925	0.00315841
	0.00246778	0.0024679
	0.00262713	0.00235282
	0.00429115	0.00461613
	0.00397559	0.00487187
	0.00474626	0.00438596
	0.00469607	0.00479515
	0.00394655	0.0039512
	0.00432738	0.00483351
	0.00592635	0.00598435
	0.00314594	0.003363
	0.00643211	0.00740371
	0.00275813	0.00272365
	0.00107836	0.000997391
	0.00300594	0.00323513
	0.00295597	0.0029666
	0.00360218	0.00420695
	0.00585433	0.00612501
	0.00492115	0.00485909
	0.00629211	0.00714797
	0.00487973	0.00530663
	0.00435439	0.00364431
	0.00485025	0.00443711
	0.00331025	0.0034653
	0.00295755	0.00291545
	0.00281395	0.00343972
	0.0011326	0.00131707
	0.00288957	0.00239118
	0.00430803	0.0040535
	0.00278694	0.00332464
	0.00515298	0.00397678
	0.00427449	0.00397678
	0.00388443	0.0034653
	0.00477102	0.00483351
	0.00544693	0.00379776
	0.00482774	0.0043476
	0.0047942	0.00470564
	0.00395938	0.00457777
	0.00335909	0.00297939
	0.00433301	0.00451384
	0.00481918	0.00493581
	0.005715	0.0062273
	0.00238472	0.00195642
	0.00622143	0.0071224
	0.00404221	0.00476958
	0.00231652	0.00240397
	0.00391346	0.0037594
	0.00484349	0.00479515
	0.00624011	0.00569025
	0.0067004	0.00659813
	0.00548182	0.00609943
	0.0117739	0.0113166

## Sheet: Figure 2d
Figure 2d		TATAAT												TATAAA
		DeepSEED				Natural				Random				DeepSEED				Natural				Random
		MGW	Roll	Twist	ProT	MGW	Roll	Twist	ProT	MGW	Roll	Twist	ProT	MGW	Roll	Twist	ProT	MGW	Roll	Twist	ProT	MGW	Roll	Twist	ProT
		0.7403	0.3986	0.6793	0.608	0.9612	0.3515	0.5204	0.9084	0.3522	0.2934	0.3235	0.7433	0.6746	0.2899	0.166	0.5953	0.7224	0.4253	0.692	0.747	0.3522	0.2934	0.3235	0.7433
		0.609	0.2992	0.2658	0.3501	0.6299	0.2929	0.6287	0.7433	0.7075	0.4096	0.7736	0.7609	0.6806	0.3568	0.6793	0.7609	0.8687	0.3318	0.1421	0.2615	0.7075	0.4096	0.7736	0.7609
		0.8925	0.4433	0.6793	0.9229	0.5433	0.362	0.1181	0.9047	0.809	0.4463	0.5485	0.6329	0.6716	0.3544	0.1421	0.9272	0.609	0.4329	0.3615	0.9175	0.809	0.4463	0.5485	0.6329
		0.5552	0.3748	0.4374	0.5528	0.4507	0.3457	0.6287	0.9278	0.6	0.7182	0.6456	0.5006	0.4149	0.2847	0.1646	0.2221	0.6746	0.4131	0.2968	0.1954	0.6	0.7182	0.6456	0.5006
		0.6299	0.1976	0.6259	0.3501	0.6925	0.3138	0.166	0.3131	0.5672	0.3608	0.789	0.1602	0.609	0.4433	0.5148	0.5667	0.5433	0.3544	0.0942	0.3131	0.5672	0.3608	0.789	0.1602
		0.8925	0.1522	0.3615	0.3635	0.6657	0.2836	0.4374	0.608	0.6657	0.3777	0.5105	0.7652	0.6418	0.2592	0.1125	0.6025	0.5433	0.3568	0.0506	0.4132	0.6657	0.3777	0.5105	0.7652
		0.6358	0.373	0.4219	0.3131	0.2806	0.3126	0.1069	0.5576	0.5672	0.4433	0.6821	0.1602	0.609	0.4433	0.1055	0.6383	0.9612	0.3986	0.6287	0.3944	0.5672	0.4433	0.6821	0.1602
		0.9612	0.3568	0.4529	0.5528	0.7373	0.4433	0.1125	0.5388	0.7522	0.4218	0.3516	0.7755	0.7403	0.3544	0.5654	0.3975	0.603	0.355	0.692	0.9047	0.7522	0.4218	0.3516	0.7755
		0.9075	0.3759	0.166	0.3962	0.5582	0.2992	0.1674	0.5576	0.8925	0.7856	0.5851	0.5771	0.4149	0.3556	0.4205	0.5237	0.5522	0.2876	0.1421	0.1602	0.8925	0.7856	0.5851	0.5771
		0.609	0.1522	0.3615	0.3799	0.7224	0.3945	0.6864	0.7609	0.5791	0.4213	0.7314	0.6286	0.6299	0.3544	0.2658	0.3962	0.8239	0.3266	0.5148	0.1802	0.5791	0.4213	0.7314	0.6286
		0.6836	0.4433	0.166	0.1954	0.6478	0.2836	0.6259	0.5485	0.8239	0.7833	0.3924	0.6086	0.6746	0.4253	0.166	0.7822	0.6358	0.373	0.6864	0.5352	0.8239	0.7833	0.3924	0.6086
		0.5672	0.3457	0.0914	0.7755	0.8776	0.2836	0.692	0.3131	0.7642	0.7281	0.4796	0.3416	0.7373	0.3794	0.5668	0.2615	0.9433	0.3347	0.2588	0.6723	0.7642	0.7281	0.4796	0.3416
		0.2806	0.3986	0.436	0.7755	0.9612	0.3585	0.3615	0.8064	0.8597	0.3236	0.6596	0.3525	0.6209	0.3422	0.692	0.5686	0.7493	0.3777	0.6878	0.5637	0.8597	0.3236	0.6596	0.3525
		0.609	0.3004	0.0942	0.4854	0.6418	0.2836	0.1421	0.7609	0.6119	0.2156	0.2053	0.3635	0.5672	0.2592	0.0985	0.4854	0.4955	0.3266	0.0506	0.3131	0.6119	0.2156	0.2053	0.3635
		0.7403	0.3138	0.5626	0.5097	0.7552	0.2255	0.1674	0.7755	0.4866	0.3312	0.2982	0.3975	0.9612	0.3347	0.4219	0.5637	0.4507	0.3539	0.5274	0.7445	0.4866	0.3312	0.2982	0.3975
		0.6657	0.3405	0.654	0.5771	0.6716	0.3945	0.1463	0.1602	0.7552	0.2516	0.1435	0.5407	0.6358	0.3684	0.0506	0.3962	0.6478	0.4433	0.4529	0.9047	0.7552	0.2516	0.1435	0.5407
		0.9612	0.3568	0.2053	0.3962	0.5493	0.4433	0.1674	0.5576	0.8388	0.9704	0.5148	0.2512	0.4866	0.412	0.1421	0.1602	0.7075	0.412	0.4107	0.5686	0.8388	0.9704	0.5148	0.2512
		0.6119	0.2592	0.2658	0.6402	0.6328	0.2836	0.512	0.7609	0.9284	0.3335	0.0717	0.6517	0.6746	0.3405	0.6878	0.5237	0.8687	0.2923	0.5949	0.3131	0.9284	0.3335	0.0717	0.6517
		0.7642	0.3539	0.1421	0.5085	0.7403	0.3544	0.2658	0.9175	0.7552	0.3004	0.1406	0.5576	0.9612	0.3347	0.2053	0.5212	0.7552	0.1522	0.5949	0.5667	0.7552	0.3004	0.1406	0.5576
		0.8239	0.3422	0.5162	0.5686	0.8687	0.3202	0.6287	0.9047	0.7761	0.7577	0.4824	0.4011	0.8627	0.3266	0.1125	0.7822	0.7493	0.362	0.1055	0.2354	0.7761	0.7577	0.4824	0.4011
		0.6806	0.4329	0.3615	0.1802	0.5642	0.3347	0.1421	0.3131	0.7313	0.6572	0.429	0.5358	0.6299	0.4149	0.5091	0.4132	0.7493	0.2609	0.1111	0.6383	0.7313	0.6572	0.429	0.5358
		0.8776	0.3986	0.0999	0.1954	0.7552	0.3231	0.4219	0.3131	0.6836	0.4666	0.7764	0.7882	0.9433	0.1522	0.5148	0.2221	0.6716	0.3085	0.1153	0.4132	0.6836	0.4666	0.7764	0.7882
		0.2806	0.3986	0.6639	0.1954	0.5433	0.2249	0.5204	0.5576	0.6507	0.8658	0.6484	0.2773	0.7403	0.412	0.1181	0.9678	0.4507	0.3004	0.6793	0.6383	0.6507	0.8658	0.6484	0.2773
		0.8687	0.3899	0.1252	0.7609	0.9075	0.2255	0.166	0.7822	0.7104	0.8286	0.5612	0.6347	0.6925	0.355	0.692	0.7609	0.4418	0.362	0.5949	0.4587	0.7104	0.8286	0.5612	0.6347
		0.6746	0.3457	0.1421	0.7609	0.4507	0.3574	0.1547	0.2615	0.4955	0.416	0.4824	0.6808	0.8687	0.2365	0.6864	0.7433	0.6925	0.3457	0.2968	0.1802	0.4955	0.416	0.4824	0.6808
		0.4149	0.3544	0.4065	0.5686	0.6806	0.3266	0.1055	0.3962	0.7791	0.8112	0.5091	0.4945	0.4507	0.3637	0.512	0.5388	0.5672	0.2255	0.0506	0.9272	0.7791	0.8112	0.5091	0.4945
		0.9612	0.3544	0.6596	0.5388	0.6925	0.4149	0.5949	0.5352	0.1582	0.2022	0.9944	0	0.3522	0.3986	0.1153	0.1954	0.6299	0.3405	0.0506	0.3944	0.1582	0.2022	0.9944	0
		0.5582	0.4329	0.3615	0.4848	0.9075	0.3748	0.2658	0.5771	0.8209	0.8024	0.5204	0.378	0.7373	0.3266	0.0914	0.9084	0.7403	0.2923	0.5091	0.7822	0.8209	0.8024	0.5204	0.378
		0.2806	0.3266	0.5949	0.5528	0.6806	0.3231	0.5668	0.1954	0.9463	0.3074	0.0759	0.5127	0.7493	0.362	0.5091	0.1954	0.4955	0.1522	0.166	0.9047	0.9463	0.3074	0.0759	0.5127
		0.6716	0.3684	0.6287	0.5237	0.4955	0.3574	0.692	0.9047	0.9403	0.8152	0.5134	0.639	0.8776	0.3945	0.699	0.1602	0.7493	0.3986	0.6287	0.1602	0.9403	0.8152	0.5134	0.639
		0.6866	0.1976	0.5274	0.4854	0.7493	0.412	0.166	0.3131	0.6866	0.5107	0.5851	0.3805	0.7642	0.3457	0.3615	0.9278	0.2806	0.3759	0.166	0.5528	0.6866	0.5107	0.5851	0.3805
		0.609	0.3544	0.0323	0.7755	0.8776	0.3986	0.0506	0.3131	0.4239	0.2423	0.8101	0.2682	0.5522	0.373	0.1153	0.8064	0.8687	0.2836	0.1547	0.5686	0.4239	0.2423	0.8101	0.2682
		0.4149	0.3986	0.6793	0.5528	0.7552	0.412	0.1421	0.5667	0.4239	0.2423	0.8101	0.2682	0.6328	0.3539	0.4627	0.1802	0.8776	0.3457	0.699	0.9047	0.4239	0.2423	0.8101	0.2682
		0.7493	0.4329	0.6596	0.5352	0.7552	0.3486	0.1674	0.5024	0.8	0.975	0.5471	0.4163	0.603	0.3492	0.5837	0.747	0.9612	0.362	0.5949	0.4587	0.8	0.975	0.5471	0.4163
		0.6746	0.3777	0.5204	0.3962	0.7403	0.3794	0.6639	0.6335	0.9075	0.9233	0.5134	0.537	0.7403	0.3986	0.0703	0.1802	0.6328	0.3085	0.0506	0.3501	0.9075	0.9233	0.5134	0.537
		0.8687	0.3231	0.1421	0.1602	0.6925	0.2801	0.5274	0.6978	0.7224	0.4463	0.3615	0.8107	0.6716	0.3405	0.1463	0.4587	0.603	0.1976	0.5274	0.3447	0.7224	0.4463	0.3615	0.8107
		0.8687	0.2923	0.0914	0.1954	0.7403	0.3486	0.1125	0.5667	0.3522	0.2237	0.6006	0.7433	0.5672	0.2249	0.0942	0.5024	0.6358	0.3004	0.1927	0.3975	0.3522	0.2237	0.6006	0.7433
		0.6478	0.1976	0.1139	0.5388	0.4507	0.4329	0.1674	0.3501	0.7075	0.3963	0.3713	0.8246	0.594	0.2876	0.4065	0.7609	0.6716	0.362	0.2588	0.5097	0.7075	0.3963	0.3713	0.8246
		0.4149	0.3202	0.1153	0.1954	0.6746	0.2592	0.692	0.4854	0.3493	0.3114	0.315	0.3519	0.6806	0.2929	0.1463	0.5352	0.7373	0.1976	0.6118	0.7755	0.3493	0.3114	0.315	0.3519
		0.5642	0.2249	0.6864	0.9029	0.7493	0.1976	0.0506	0.3635	0.7075	0.4294	0.0675	0.7609	0.8687	0.3085	0.6793	0.1954	0.7373	0.4329	0.0506	0.3447	0.7075	0.4294	0.0675	0.7609
		0.609	0.3574	0.4107	0.9278	0.6836	0.2836	0.0323	0.2221	0.8746	0.4253	0.6399	0.7712	0.6388	0.3574	0.6596	0.9047	0.609	0.3544	0.6793	0.9047	0.8746	0.4253	0.6399	0.7712
		0.7403	0.2917	0.5654	0.2354	0.6806	0.3812	0.5949	0.9047	0.8149	0.86	0.5443	0.4211	0.9433	0.2249	0.2658	0.7445	0.7493	0.3945	0.4065	0.1954	0.8149	0.86	0.5443	0.4211
		0.5463	0.4433	0.1421	0.3501	0.603	0.4329	0.1139	0.5576	0.7373	0.8379	0.6231	0.4964	0.7373	0.3696	0.6864	0.6335	0.5522	0.3266	0.3615	0.3501	0.7373	0.8379	0.6231	0.4964
		0.6209	0.355	0.6878	0.9678	0.7403	0.3544	0.6639	0.6383	0.6269	0.4451	0.4473	0.8465	0.5463	0.2824	0.0478	0.2615	0.5672	0.2929	0.1674	0.1954	0.6269	0.4451	0.4473	0.8465
		0.5851	0.3945	0.5668	0.7755	0.3522	0.3945	0.4529	0.7755	0.6209	0.3858	0.0633	0.8477	0.6478	0.3684	0.4374	0.9175	0.9075	0.3004	0.0506	0.9047	0.6209	0.3858	0.0633	0.8477
		0.4507	0.4329	0.1125	0.2221	0.7493	0.2836	0.6287	0.747	0.6985	0.3771	0.7271	0.6511	0.5582	0.3568	0.2053	0.3447	0.5433	0.3986	0.1252	0.5485	0.6985	0.3771	0.7271	0.6511
		0.5463	0.4433	0.5949	0.9678	0.7493	0.2917	0.6287	0.3131	0.609	0.355	0.6554	0.1954	0.2806	0.4329	0.5668	0.5686	0.6925	0.362	0.692	0.2221	0.609	0.355	0.6554	0.1954
		0.609	0.3945	0.6793	0.6335	0.7552	0.3266	0.0506	0.5959	0.9403	0.8617	0.4866	0.6007	0.7403	0.3486	0.2588	0.6383	0.6299	0.3486	0.4374	0.3501	0.9403	0.8617	0.4866	0.6007
		0.9075	0.3347	0.1111	0.5771	0.6328	0.3544	0.6793	0.3131	0.8269	0.3097	0.5527	0.3762	0.9075	0.4253	0.1547	0.747	0.5433	0.4253	0.5091	0.6086	0.8269	0.3097	0.5527	0.3762
		0.5582	0.2249	0.4529	0.7755	0.4418	0.3231	0.6878	0.1802	0.6358	0.3661	0.0253	0.838	0.609	0.3318	0.6793	0.6335	0.6925	0.4433	0.6118	0.2354	0.6358	0.3661	0.0253	0.838
		0.603	0.3794	0.4065	0.5686	0.7552	0.3986	0.0506	0.2221	0.9612	0.9227	0.5105	0.5686	0.6746	0.2255	0.699	0.3131	0.4418	0.3004	0.1421	0.3501	0.9612	0.9227	0.5105	0.5686
		0.6328	0.2255	0.0914	0.4848	0.6925	0.4329	0.5274	0.6402	0.6866	0.3335	0.5556	0.3155	0.3522	0.4329	0.6287	0.5097	0.6806	0.362	0.6864	0.5576	0.6866	0.3335	0.5556	0.3155
		0.7642	0.4131	0.6596	0.5686	0.6418	0.2824	0.6287	0.4132	0.5493	0.2847	0.5091	0.8167	0.7373	0.3486	0.6287	0.3962	0.2806	0.3486	0.1181	0.9029	0.5493	0.2847	0.5091	0.8167
		0.4507	0.2592	0.2053	0.5953	0.7075	0.3266	0.1674	0.9029	0.5851	0.3632	0.6104	0.3799	0.6836	0.2824	0.1421	0.7433	0.609	0.3637	0.6878	0.1602	0.5851	0.3632	0.6104	0.3799
		0.9612	0.2365	0.4374	0.4606	0.6806	0.2836	0.1674	0.3635	0.4955	0.2162	0.2785	0.3944	0.5522	0.3405	0.6878	0.4848	0.4866	0.4433	0.6287	0.5237	0.4955	0.2162	0.2785	0.3944
		0.9075	0.2255	0.5091	0.3962	0.7493	0.3899	0.1674	0.9047	0.8478	0.8664	0.4655	0.5752	0.4507	0.2992	0.6118	0.3131	0.5672	0.3347	0.6793	0.2221	0.8478	0.8664	0.4655	0.5752
		0.609	0.2992	0.699	0.9029	0.6925	0.2592	0.6639	0.6402	0.1582	0.2045	0.9564	0	0.5582	0.3986	0.1252	0.2354	0.6478	0.3585	0.5837	0.2615	0.1582	0.2045	0.9564	0
		0.7552	0.3544	0.5091	0.2354	0.6119	0.3085	0.0506	0.2615	0.8	0.2992	0.1013	0.5479	0.6925	0.2899	0.1421	0.5024	0.7493	0.2255	0.699	0.6723	0.8	0.2992	0.1013	0.5479
		0.6418	0.3085	0.6793	0.4854	0.6925	0.362	0.6878	0.9047	0.5642	0.3033	0.7356	0.2275									0.5642	0.3033	0.7356	0.2275
		0.2806	0.3422	0.0506	0.3944	0.8776	0.3515	0.166	0.9047	0.7612	0.5264	0.5556	0.3459									0.7612	0.5264	0.5556	0.3459
		0.5463	0.4131	0.1674	0.5686	0.5463	0.362	0.6639	0.5576	0.5672	0.4433	0.6821	0.1602									0.5672	0.4433	0.6821	0.1602
		0.603	0.2836	0.166	0.5485	0.7493	0.3544	0.512	0.2221	0.7522	0.2708	0.5359	0.5437									0.7522	0.2708	0.5359	0.5437
		0.6746	0.2249	0.4065	0.1954	0.6448	0.4149	0.0985	0.3975	0.6657	0.3765	0.8059	0.7816									0.6657	0.3765	0.8059	0.7816
		0.6746	0.2592	0.0506	0.7609	0.6478	0.3457	0.4065	0.6383	0.8	0.975	0.5471	0.4163									0.8	0.975	0.5471	0.4163
		0.6358	0.4433	0.6596	0.7609	0.6716	0.3515	0.4627	0.7822	0.594	0.4579	0.4726	0.6274									0.594	0.4579	0.4726	0.6274
		0.4507	0.355	0.6793	0.4132	0.4955	0.362	0.5049	0.7433	0.2687	0.2894	0.7356	0.3234									0.2687	0.2894	0.7356	0.3234
		0.6746	0.3812	0.5274	0.5528	0.606	0.3945	0.1674	0.5771	0.8746	0.4253	0.6399	0.7712									0.8746	0.4253	0.6399	0.7712
		0.5851	0.3457	0.4529	0.3944	0.6925	0.3794	0.6596	0.9047	0.5373	0.3248	0.7947	0.21									0.5373	0.3248	0.7947	0.21
		0.4866	0.3202	0.4627	0.1954	0.7373	0.3318	0.1421	0.5686	0.8388	0.4428	0.7032	0.2512									0.8388	0.4428	0.7032	0.2512
		0.8776	0.3986	0.0323	0.3975	0.5851	0.3945	0.0506	0.8167	0.5403	0.1964	0.1842	0.5255									0.5403	0.1964	0.1842	0.5255
		0.8687	0.2824	0.1153	0.2615	0.6806	0.3266	0.4205	0.1602	0.5313	0.4009	0.7525	0.5431									0.5313	0.4009	0.7525	0.5431
		0.9612	0.2836	0.3615	0.5485	0.7493	0.3945	0.3615	0.5667	0.5433	0.3196	0.865	0.9697									0.5433	0.3196	0.865	0.9697
		0.5851	0.2836	0.3615	0.7433	0.6746	0.2847	0.6793	0.6723	0.7313	0.792	0.4866	0.3513									0.7313	0.792	0.4866	0.3513
		0.6925	0.1522	0.1055	0.1954	0.5642	0.362	0.0506	0.9029	0.7612	0.688	0.2335	0.8204									0.7612	0.688	0.2335	0.8204
		0.6478	0.3777	0.4065	0.1602	0.7403	0.3457	0.692	0.3155	0.6746	0.2702	0.2166	0.3962									0.6746	0.2702	0.2166	0.3962
		0.6448	0.3759	0.3615	0.7652	0.9075	0.2801	0.6596	0.9047	0.5433	0.4033	0.7975	0.8562									0.5433	0.4033	0.7975	0.8562
		0.5552	0.4253	0.1421	0.6402	0.5672	0.412	0.4205	0.5576	0.6836	0.7798	0.6385	0.4848									0.6836	0.7798	0.6385	0.4848
		0.5672	0.3544	0.6596	0.5953	0.8925	0.3515	0.5274	0.5528	0.6985	0.3521	0.4669	0.4867									0.6985	0.3521	0.4669	0.4867
		0.9612	0.3759	0.5274	0.1802	0.6925	0.3266	0.4374	0.6402	0.5701	0.4143	0.4852	0.7057									0.5701	0.4143	0.4852	0.7057
		0.7642	0.362	0.4107	0.7822	0.4507	0.362	0.1674	0.5686	0.6179	0.283	0.5865	0.4072									0.6179	0.283	0.5865	0.4072
		0.5672	0.1522	0.6878	0.4606	0.7552	0.3492	0.2658	0.1602	0.9194	0.3242	0.0731	0.4909									0.9194	0.3242	0.0731	0.4909
		0.8627	0.3486	0.0478	0.6723	0.7552	0.2609	0.6287	0.3131	0.9612	0.9227	0.5105	0.5686									0.9612	0.9227	0.5105	0.5686
		0.6746	0.1522	0.166	0.6723	0.6836	0.3585	0.2588	0.4854	0.7701	0.4404	0.2827	0.7955									0.7701	0.4404	0.2827	0.7955
		0.5522	0.3347	0.5148	0.2221	0.9075	0.3004	0.0506	0.2615	0.4507	0.3161	0.6034	0.5182									0.4507	0.3161	0.6034	0.5182
		0.7403	0.3457	0.6596	0.5953	0.7403	0.2801	0.4065	0.2615	0.6806	0.3318	0.18	0.5504									0.6806	0.3318	0.18	0.5504
		0.5493	0.3568	0.1139	0.5024	0.4149	0.2609	0.4065	0.9278	0.7284	0.7699	0.5162	0.5904									0.7284	0.7699	0.5162	0.5904
		0.5672	0.3457	0.1252	0.2615	0.7403	0.3515	0.1674	0.4848	0.4687	0.2923	0.4613	0.9933									0.4687	0.2923	0.4613	0.9933
		0.3522	0.3986	0.5162	0.4854	0.7552	0.355	0.6287	0.6025	0.5104	0.4515	0.7384	0.4248									0.5104	0.4515	0.7384	0.4248
		0.5642	0.3405	0.6287	0.5686	0.7642	0.2824	0.6639	0.7609	0.5821	0.3504	0.0098	0.9181									0.5821	0.3504	0.0098	0.9181
		0.4507	0.355	0.6793	0.5686	0.5672	0.2609	0.5049	0.3962	0.8149	0.6578	0.4782	0.7907									0.8149	0.6578	0.4782	0.7907
		0.7552	0.3544	0.5626	0.2615	0.8239	0.3085	0.5091	0.3131	0.5522	0.4073	0.6695	0.2221									0.5522	0.4073	0.6695	0.2221
		0.6925	0.3759	0.692	0.9229	0.8687	0.373	0.6287	0.5576	0.2806	0.2708	0.8833	0.2354									0.2806	0.2708	0.8833	0.2354
		0.609	0.4433	0.2968	0.3944	0.8776	0.3544	0.6287	0.608	0.606	0.3632	0.0267	0.9229									0.606	0.3632	0.0267	0.9229
		0.5493	0.3486	0.3615	0.3944	0.9612	0.3318	0.0323	0.7433	0.6985	0.6944	0.5091	0.858									0.6985	0.6944	0.5091	0.858
		0.6746	0.3986	0.0914	0.5771	0.7403	0.3759	0.4374	0.5237	0.9433	0.8234	0.519	0.5237									0.9433	0.8234	0.519	0.5237
		0.6448	0.3422	0.6793	0.3131	0.7403	0.3899	0.4529	0.9229	0.7881	0.8478	0.5302	0.3762									0.7881	0.8478	0.5302	0.3762
		0.4507	0.3231	0.4374	0.1602	0.6657	0.4329	0.0999	0.4848	0.4179	0.2342	0.7018	0.3677									0.4179	0.2342	0.7018	0.3677
		0.609	0.2249	0.692	0.3155	0.7552	0.362	0.6793	0.4854	0.6925	0.3591	0.616	0.3131									0.6925	0.3591	0.616	0.3131
		0.9075	0.4253	0.6864	0.2221	0.7224	0.2894	0.6118	0.9047	0.5373	0.1505	0.3657	0.2973									0.5373	0.1505	0.3657	0.2973
		0.3522	0.3486	0.2658	0.5686	0.606	0.4329	0.0506	0.3131	0.7612	0.5264	0.5556	0.3459									0.7612	0.5264	0.5556	0.3459
		0.6746	0.3812	0.5668	0.5576	0.6925	0.2836	0.5049	0.7609	0.8209	0.4538	0.6526	0.7573									0.8209	0.4538	0.6526	0.7573
		0.606	0.3568	0.436	0.4587	0.2806	0.2847	0.6287	0.3962	0.803	0.3393	0.5345	0.5067									0.803	0.3393	0.5345	0.5067
		0.6209	0.3347	0.1421	0.608	0.6806	0.3759	0.0914	0.2354	0.8627	0.6862	0.5795	0.48									0.8627	0.6862	0.5795	0.48
		0.6119	0.2836	0.1463	0.3944	0.6716	0.3457	0.699	0.1602	0.8925	0.7856	0.5851	0.5771									0.8925	0.7856	0.5851	0.5771
		0.8687	0.2899	0.166	0.9175	0.5672	0.2249	0.1463	0.3635	0.597	0.4654	0.775	0.3592									0.597	0.4654	0.775	0.3592
		0.6925	0.2894	0.1463	0.7609	0.7493	0.3266	0.0506	0.5576	0.4149	0.2516	0.6498	0.6335									0.4149	0.2516	0.6498	0.6335
		0.6806	0.3266	0.4374	0.5097	0.7403	0.2249	0.1421	0.5667	0.4478	0.2847	0.7567	0.2033									0.4478	0.2847	0.7567	0.2033
		0.7373	0.3457	0.2968	0.4587	0.7493	0.3812	0.5204	0.3131	0.5313	0.2766	0.5738	0.429									0.5313	0.2766	0.5738	0.429
		0.2806	0.3126	0.2968	0.9678	0.4507	0.3759	0.1674	0.5771	0.4955	0.2162	0.2785	0.3944									0.4955	0.2162	0.2785	0.3944
		0.7403	0.1522	0.1421	0.6723	0.603	0.3574	0.699	0.6402	0.9463	0.3074	0.0759	0.5127									0.9463	0.3074	0.0759	0.5127
		0.6806	0.3899	0.1674	0.5576	0.6925	0.3515	0.4529	0.2354	0.3522	0.2237	0.6006	0.7433									0.3522	0.2237	0.6006	0.7433
		0.6299	0.3696	0.6596	0.3962	0.5642	0.2255	0.5668	0.5528	0.1463	0.2876	0.3713	0.622									0.1463	0.2876	0.3713	0.622
		0.5433	0.3899	0.2053	0.3962	0.7552	0.3696	0.4065	0.3131	0.394	0.283	0.218	0.9078									0.394	0.283	0.218	0.9078
		0.606	0.3568	0.0506	0.5212	0.5582	0.3684	0.4065	0.3131	0.6388	0.3353	0.481	0.4867									0.6388	0.3353	0.481	0.4867
		0.6209	0.3759	0.699	0.1954	0.603	0.2917	0.5049	0.6402	0.9403	0.4335	0.0464	0.6007									0.9403	0.4335	0.0464	0.6007
		0.5851	0.4433	0.5485	0.3962	0.6925	0.3945	0.4529	0.9084	0.8388	0.4428	0.7032	0.2512									0.8388	0.4428	0.7032	0.2512
		0.8776	0.3986	0.1674	0.2615	0.6746	0.3004	0.6287	0.5576	0.5642	0.3463	0.7145	0.3617									0.5642	0.3463	0.7145	0.3617
		0.6746	0.1522	0.4529	0.4587	0.9612	0.2824	0.4219	0.5576	0.9134	0.8739	0.4655	0.2803									0.9134	0.8739	0.4655	0.2803
		0.609	0.4131	0.699	0.3799	0.6746	0.3568	0.6878	0.3131	0.8209	0.8024	0.5204	0.378									0.8209	0.8024	0.5204	0.378
		0.4149	0.3318	0.0478	0.9084	0.8925	0.3544	0.4529	0.9047	0.7582	0.3585	0.4712	0.4879									0.7582	0.3585	0.4712	0.4879
		0.6716	0.3347	0.1463	0.1954	0.7075	0.2929	0.6287	0.1602	0.7373	0.373	0.3938	0.5091									0.7373	0.373	0.3938	0.5091
		0.609	0.4329	0.2658	0.2615	0.4955	0.2824	0.2053	0.5485	0.5731	0.3242	0.4501	0.6444									0.5731	0.3242	0.4501	0.6444
		0.6925	0.3486	0.6793	0.5528	0.7642	0.3266	0.6118	0.9229	0.8119	0.4038	0.6174	0.2992									0.8119	0.4038	0.6174	0.2992
		0.7373	0.3347	0.4107	0.4606	0.6119	0.3347	0.6287	0.1954	0.8478	0.8664	0.4655	0.5752									0.8478	0.8664	0.4655	0.5752
		0.5642	0.2249	0.3615	0.3944	0.4418	0.3696	0.1421	0.5528	0.6269	0.8019	0.5584	0.4399									0.6269	0.8019	0.5584	0.4399
		0.8627	0.3486	0.0703	0.9047	0.7224	0.4329	0.2658	0.3447	0.6597	0.3876	0.7595	0.821									0.6597	0.3876	0.7595	0.821
		0.4418	0.2801	0.5668	0.6402	0.5642	0.3504	0.6287	0.3944	0.9403	0.8152	0.5134	0.639									0.9403	0.8152	0.5134	0.639
		0.6716	0.3347	0.5049	0.3131	0.603	0.3568	0.6287	0.2615	0.5672	0.4433	0.6821	0.1602									0.5672	0.4433	0.6821	0.1602
		0.4507	0.2609	0.5837	0.5686	0.6746	0.3085	0.2968	0.2221	0.6209	0.3021	0.5556	0.4854									0.6209	0.3021	0.5556	0.4854
		0.9075	0.3794	0.5148	0.6978	0.8925	0.3266	0.2968	0.1954	0.7522	0.3475	0.038	0.5868									0.7522	0.3475	0.038	0.5868
		0.6328	0.373	0.0506	0.6723	0.6209	0.4253	0.1139	0.3635	0.7104	0.3713	0.3446	0.8125									0.7104	0.3713	0.3446	0.8125
		0.6448	0.2894	0.1125	0.7445	0.5433	0.3004	0.1181	0.9229	0.8597	0.441	0.0886	0.5103									0.8597	0.441	0.0886	0.5103
		0.6478	0.2923	0.692	0.3447	0.6746	0.362	0.6639	0.5667	0.7791	0.4096	0.3052	0.7573									0.7791	0.4096	0.3052	0.7573
		0.4149	0.4329	0.5837	0.4587	0.7493	0.3574	0.512	0.2354	0.6239	0.4422	0.7454	0.6559									0.6239	0.4422	0.7454	0.6559
		0.5851	0.3986	0.6793	0.5528	0.6925	0.362	0.699	0.9047	0.5672	0.4433	0.6821	0.1602									0.5672	0.4433	0.6821	0.1602
		0.5582	0.3899	0.2588	0.5097	0.3522	0.3945	0.0506	0.5576	0.5194	0.3637	0.6245	0.5073									0.5194	0.3637	0.6245	0.5073
		0.4955	0.4433	0.1421	0.4854	0.8627	0.4433	0.4205	0.3799	0.6328	0.4271	0.5077	0.7391									0.6328	0.4271	0.5077	0.7391
		0.8925	0.3986	0.512	0.9278	0.6925	0.4329	0.6596	0.5388	0.7284	0.3539	0.0563	0.5904									0.7284	0.3539	0.0563	0.5904
		0.7224	0.3457	0.0999	0.3799	0.5552	0.355	0.5274	0.1602	0.5373	0.1505	0.3657	0.2973									0.5373	0.1505	0.3657	0.2973
		0.6925	0.2249	0.1547	0.2615	0.7552	0.2923	0.5049	0.9047	0.4507	0.3161	0.6034	0.5182									0.4507	0.3161	0.6034	0.5182
		0.609	0.3422	0.0985	0.5771	0.8687	0.3585	0.699	0.7433	0.4478	0.2469	0.8523	0.2033									0.4478	0.2469	0.8523	0.2033
		0.5493	0.4329	0.1139	0.4848	0.4866	0.2992	0.1421	0.6402	0.7522	0.8594	0.4923	0.5036									0.7522	0.8594	0.4923	0.5036
		0.7552	0.1976	0.1111	0.1954	0.4418	0.4329	0.5204	0.7822	0.7642	0.7281	0.4796	0.3416									0.7642	0.7281	0.4796	0.3416
		0.7403	0.3318	0.1252	0.7445	0.7493	0.3202	0.1674	0.6402	0.5493	0.4468	0.7103	0.4187									0.5493	0.4468	0.7103	0.4187
		0.609	0.3405	0.692	0.4587	0.7493	0.3266	0.4065	0.9047	0.5313	0.4009	0.7525	0.5431									0.5313	0.4009	0.7525	0.5431
		0.6716	0.3504	0.6878	0.3635	0.6746	0.3126	0.1674	0.4606	0.6239	0.4666	0.3868	0.6559									0.6239	0.4666	0.3868	0.6559
		0.6925	0.2249	0.2968	0.6086	0.5463	0.3266	0.6287	0.1802	0.4537	0.2969	0.0774	0.9484									0.4537	0.2969	0.0774	0.9484
		0.6716	0.2894	0.1421	0.3131	0.7493	0.3515	0.0999	0.9047	0.7701	0.4091	0.6132	0.4994									0.7701	0.4091	0.6132	0.4994
		0.7642	0.373	0.1252	0.608	0.4418	0.4433	0.5668	0.5237	0.8687	0.9814	0.4951	0.4587									0.8687	0.9814	0.4951	0.4587
		0.7552	0.2249	0.4065	0.6086	0.6925	0.2801	0.1927	0.5352	0.594	0.2783	0.6385	0.4005									0.594	0.2783	0.6385	0.4005
		0.2806	0.355	0.6639	0.5085	0.7493	0.4433	0.3615	0.9029	0.7672	0.8797	0.4923	0.4072									0.7672	0.8797	0.4923	0.4072
		0.5552	0.3004	0.1055	0.3962	0.8687	0.3347	0.2968	0.3962	0.5881	0.3783	0.1336	0.7506									0.5881	0.3783	0.1336	0.7506
		0.6746	0.3899	0.4219	0.7609	0.609	0.3422	0.0478	0.5085	0.7373	0.2504	0.1547	0.4964									0.7373	0.2504	0.1547	0.4964
		0.6716	0.3945	0.0999	0.9175	0.5522	0.2894	0.1674	0.2615	0.4358	0.387	0.557	0.9211									0.4358	0.387	0.557	0.9211
		0.7642	0.4329	0.1547	0.6335	0.8925	0.2923	0.1674	0.5667	0.5821	0.4184	0.4543	0.9751									0.5821	0.4184	0.4543	0.9751
		0.4149	0.3539	0.6878	0.5576	0.7642	0.3544	0.1674	0.3131	0.7403	0.4695	0.789	0.7755									0.7403	0.4695	0.789	0.7755
		0.6657	0.3986	0.1055	0.8064	0.6806	0.3812	0.6793	0.9229	0.9134	0.4404	0.6456	0.2803									0.9134	0.4404	0.6456	0.2803
		0.6448	0.3202	0.4529	0.5576	0.3522	0.3457	0.5204	0.3635	0.7463	0.5032	0.5879	0.372									0.7463	0.5032	0.5879	0.372
		0.2806	0.2824	0.6878	0.1954	0.5522	0.3759	0.0942	0.3501	0.8328	0.4033	0.6428	0.5965									0.8328	0.4033	0.6428	0.5965
		0.6925	0.3266	0.0914	0.6402	0.8627	0.362	0.166	0.5576	0.7075	0.3556	0.7201	0.3447									0.7075	0.3556	0.7201	0.3447
		0.7403	0.2894	0.1421	0.9278	0.6299	0.3405	0.6118	0.3962	0.6716	0.294	0.5246	0.4873									0.6716	0.294	0.5246	0.4873
		0.2806	0.3684	0.1139	0.5528	0.7224	0.362	0.166	0.3155	0.5045	0.3254	0.0619	0.8999									0.5045	0.3254	0.0619	0.8999
		0.6746	0.3422	0.2968	0.5024	0.609	0.2836	0.6287	0.5576	0.5463	0.3521	0.4107	0.895									0.5463	0.3521	0.4107	0.895
		0.5433	0.2255	0.4065	0.1802	0.7493	0.3986	0.1139	0.3635	0.3284	0.2435	0.7159	0.6845									0.3284	0.2435	0.7159	0.6845
		0.6478	0.3492	0.1181	0.3131	0.6358	0.3544	0.5049	0.2354	0.803	0.2545	0.2096	0.463									0.803	0.2545	0.2096	0.463
		0.5582	0.3347	0.1927	0.9047	0.7642	0.3574	0.0985	0.5388	0.5433	0.2667	0.6554	0.3501									0.5433	0.2667	0.6554	0.3501
		0.7552	0.3899	0.5668	0.4587	0.7403	0.3794	0.2658	0.5667	0.5612	0.3876	0.7257	0.514									0.5612	0.3876	0.7257	0.514
		0.6418	0.3486	0.699	0.5686	0.609	0.3347	0.4529	0.3635	0.8	0.7182	0.2489	0.6329									0.8	0.7182	0.2489	0.6329
		0.5642	0.3504	0.6287	0.7609	0.7642	0.3515	0.1547	0.3131	0.2687	0.1209	0.3952	0.3234									0.2687	0.1209	0.3952	0.3234
		0.8925	0.3794	0.6596	0.7445	0.5433	0.2249	0.1421	0.7609	0.6388	0.2266	0.1491	0.3859									0.6388	0.2266	0.1491	0.3859
		0.6806	0.3748	0.1674	0.2354	0.6358	0.3266	0.166	0.7822	0.8776	0.8268	0.519	0.5352									0.8776	0.8268	0.519	0.5352
		0.4507	0.2876	0.166	0.4854	0.7373	0.2836	0.2968	0.4587	0.5642	0.4579	0.7722	0.3617									0.5642	0.4579	0.7722	0.3617
		0.7373	0.3794	0.6793	0.9678	0.4418	0.3945	0.2588	0.747	0.4328	0.3103	0.5879	0.3817									0.4328	0.3103	0.5879	0.3817
		0.7642	0.3568	0.0323	0.9175	0.7403	0.3515	0.6287	0.3944	0.7015	0.7635	0.5316	0.5091									0.7015	0.7635	0.5316	0.5091
		0.3522	0.3422	0.1125	0.6723	0.7552	0.3986	0.6287	0.3131	0.6866	0.3283	0.6188	0.3586									0.6866	0.3283	0.6188	0.3586
		0.5851	0.4149	0.6878	0.6025	0.6358	0.2836	0.1674	0.5097	0.7075	0.3556	0.7201	0.3447									0.7075	0.3556	0.7201	0.3447
		0.8239	0.3318	0.1674	0.5352	0.7075	0.3759	0.2968	0.3447	0.4985	0.3614	0.308	0.3823									0.4985	0.3614	0.308	0.3823
		0.7373	0.3544	0.0323	0.3975	0.7403	0.3696	0.5049	0.6025	0.8716	0.7844	0.4655	0.4903									0.8716	0.7844	0.4655	0.4903
		0.7493	0.3574	0.5626	0.7445	0.4149	0.3405	0.5837	0.3962	0.3284	0.2435	0.7159	0.6845									0.3284	0.2435	0.7159	0.6845
		0.4418	0.2992	0.166	0.3131	0.4955	0.2899	0.1674	0.5528	0.5313	0.2289	0.2068	0.5431									0.5313	0.2289	0.2068	0.5431
		0.3522	0.2249	0.6287	0.7822	0.6806	0.362	0.436	0.3799	0.4478	0.2847	0.7567	0.2033									0.4478	0.2847	0.7567	0.2033
		0.2806	0.355	0.2053	0.3501	0.7493	0.3266	0.1674	0.5024	0.7075	0.3701	0.0619	0.9029									0.7075	0.3701	0.0619	0.9029
		0.8687	0.2929	0.2053	0.4132	0.9612	0.3986	0.692	0.6402	0.9403	0.8152	0.5134	0.639									0.9403	0.8152	0.5134	0.639
		0.594	0.3457	0.692	0.2615	0.7493	0.2249	0.166	0.9047	0.9134	0.4404	0.6456	0.2803									0.9134	0.4404	0.6456	0.2803
		0.5433	0.3318	0.3615	0.9229	0.6716	0.4329	0.0506	0.7609	0.4866	0.2899	0.5935	0.3975									0.4866	0.2899	0.5935	0.3975
		0.2806	0.2255	0.654	0.8076	0.7224	0.3515	0.4529	0.5576	0.406	0.8257	0.5049	0.3714									0.406	0.8257	0.5049	0.3714
		0.7552	0.2923	0.3615	0.4848	0.6925	0.2824	0.3615	0.8076	0.8806	0.6485	0.5415	0.557									0.8806	0.6485	0.5415	0.557
		0.609	0.3422	0.166	0.9229	0.6925	0.3544	0.3615	0.7609	0.7612	0.8658	0.5724	0.4982									0.7612	0.8658	0.5724	0.4982
		0.6746	0.4433	0.5274	0.5686	0.7552	0.2899	0.6596	0.3501	0.7403	0.4695	0.789	0.7755									0.7403	0.4695	0.789	0.7755
		0.2806	0.3812	0.4219	0.7609	0.6806	0.3422	0.6287	0.6335	0.7254	0.8704	0.5738	0.318									0.7254	0.8704	0.5738	0.318
		0.2806	0.3486	0.6596	0.2615	0.606	0.2836	0.1463	0.3501	0	0	0.5865	0.0947									0	0	0.5865	0.0947
		0.5582	0.412	0.2658	0.3962	0.9075	0.2836	0.6864	0.8076	0.5433	0.4033	0.7975	0.8562									0.5433	0.4033	0.7975	0.8562
		0.7403	0.3899	0.6793	0.6402	0.7224	0.4253	0.5668	0.9047	0.7642	0.3847	0.4051	0.608									0.7642	0.3847	0.4051	0.608
		0.7373	0.3945	0.6596	0.7609	0.5851	0.362	0.6878	0.9047	0.8955	0.9355	0.481	0.3683									0.8955	0.9355	0.481	0.3683
		0.8687	0.3486	0.0478	0.5097	0.6806	0.3544	0.166	0.9047	0.7373	0.8379	0.6231	0.4964									0.7373	0.8379	0.6231	0.4964
		0.9075	0.3544	0.1111	0.7609	0.5522	0.3515	0.6596	0.3501	0.594	0.3422	0.4726	0.5212									0.594	0.3422	0.4726	0.5212
		0.7373	0.3544	0.0942	0.7609	0.6925	0.362	0.2588	0.3635	0.8	0.2708	0.211	0.4163									0.8	0.2708	0.211	0.4163
		0.6299	0.355	0.166	0.2354	0.5851	0.355	0.0985	0.4854	0.7313	0.3777	0.5612	0.3513									0.7313	0.3777	0.5612	0.3513
		0.6806	0.4253	0.6864	0.7755	0.7403	0.3266	0.5668	0.7652	0.8209	0.3428	0.6132	0.378									0.8209	0.3428	0.6132	0.378
		0.5552	0.3347	0.692	0.7652	0.7552	0.2249	0.4107	0.608	0.4687	0.3085	0.474	0.5989									0.4687	0.3085	0.474	0.5989
		0.7224	0.3422	0.1674	0.4587	0.6746	0.1522	0.1463	0.5959	0.8597	0.3236	0.6596	0.3525									0.8597	0.3236	0.6596	0.3525
		0.6478	0.3486	0.6259	0.3799	0.9612	0.3574	0.1463	0.6402	0.5851	0.3748	0.5598	0.375									0.5851	0.3748	0.5598	0.375
		0.2806	0.4433	0.1927	0.9047	0.7642	0.2836	0.6596	0.5576	0.2328	0.2911	0.8425	0.0983									0.2328	0.2911	0.8425	0.0983
		0.4866	0.3696	0.2658	0.1954	0.6806	0.362	0.0985	0.9047	0.8657	0.509	0.564	0.6383									0.8657	0.509	0.564	0.6383
		0.6746	0.3347	0.4205	0.3944	0.7493	0.362	0.5091	0.3447	0.6179	0.437	0.4613	0.9472									0.6179	0.437	0.4613	0.9472
		0.5522	0.3748	0.1421	0.1954	0.606	0.3544	0.512	0.5352	0.9612	0.3231	0.1181	0.5686									0.9612	0.3231	0.1181	0.5686
		0.8687	0.2836	0.2053	0.3944	0.6925	0.3986	0.0985	0.6402	0.594	0.3422	0.4726	0.5212									0.594	0.3422	0.4726	0.5212
		0.6358	0.2992	0.4107	0.9278	0.9612	0.2923	0.6639	0.3501	0.7373	0.6758	0.4852	0.5625									0.7373	0.6758	0.4852	0.5625
		0.6716	0.3544	0.2658	0.5388	0.7224	0.3266	0.0506	0.6025	0.6358	0.4218	0.7173	0.5485									0.6358	0.4218	0.7173	0.5485
		0.7552	0.1522	0.3615	0.2354	0.6746	0.3138	0.6287	0.4132	0.8836	0.4532	0.6301	0.7506									0.8836	0.4532	0.6301	0.7506
		0.6746	0.2876	0.0914	0.747	0.8776	0.3422	0.1674	0.3131	0.8328	0.4033	0.6428	0.5965									0.8328	0.4033	0.6428	0.5965
		0.7552	0.3759	0.512	0.1954	0.5642	0.3004	0.6287	0.5576	0.4478	0.2847	0.7567	0.2033									0.4478	0.2847	0.7567	0.2033
		0.6746	0.2923	0.6878	0.5686	0.7552	0.4433	0.5837	0.6025	0.591	0.3806	0.7693	0.4672									0.591	0.3806	0.7693	0.4672
		0.6925	0.3486	0.0914	0.5686	0.6448	0.3004	0.1547	0.3501	0.9373	0.3759	0.3938	0.5437									0.9373	0.3759	0.3938	0.5437
		0.7403	0.1522	0.3615	0.5686	0.6806	0.2836	0.6793	0.6383	0.7313	0.8605	0.5415	0.3677									0.7313	0.8605	0.5415	0.3677
		0.6716	0.3515	0.2053	0.3944	0.6925	0.2365	0.5049	0.6723	0.806	0.4282	0.6554	0.7755									0.806	0.4282	0.6554	0.7755
		0.9612	0.4253	0.654	0.5667	0.6925	0.3899	0.654	0.6402	0.1582	0.2022	0.9944	0									0.1582	0.2022	0.9944	0
		0.7075	0.3266	0.2588	0.5097	0.7373	0.3347	0.1674	0.5576	0.5701	0.4224	0.7482	0.7057									0.5701	0.4224	0.7482	0.7057
		0.6418	0.3945	0.699	0.4587	0.7552	0.362	0.0506	0.3131	0.8	0.975	0.5471	0.4163									0.8	0.975	0.5471	0.4163
		0.4507	0.3986	0.4205	0.3962	0.6299	0.3585	0.6287	0.2354	0.6119	0.373	0.6315	0.3635									0.6119	0.373	0.6315	0.3635
		0.3522	0.3986	0.166	0.3962	0.6806	0.3347	0.5049	0.5576	0.3612	0.2278	0.7398	0.2488									0.3612	0.2278	0.7398	0.2488
		0.609	0.3945	0.6864	0.2354	0.8925	0.2917	0.5668	0.6402	0.8597	0.8303	0.5246	0.3525									0.8597	0.8303	0.5246	0.3525
		0.606	0.2249	0.692	0.5959	0.7493	0.4433	0.1674	0.9678	0.7045	0.3492	0.6793	0.2718									0.7045	0.3492	0.6793	0.2718
		0.7493	0.2894	0.2658	0.3131	0.6925	0.355	0.5274	0.6978	0.4806	0.2754	0.6343	0.3902									0.4806	0.2754	0.6343	0.3902
		0.8627	0.4433	0.5148	0.1954	0.6806	0.1976	0.0942	0.6978	0.8687	0.7571	0.4388	0.6262									0.8687	0.7571	0.4388	0.6262
		0.8687	0.1522	0.6259	0.3635	0.6328	0.3486	0.5204	0.5485	0.6209	0.3957	0.3221	0.8477									0.6209	0.3957	0.3221	0.8477
		0.8687	0.3504	0.4205	0.3962	0.5672	0.3794	0.0506	0.5576	0.6925	0.4178	0.7398	0.8131									0.6925	0.4178	0.7398	0.8131
		0.6746	0.3986	0.2968	0.5667	0.5552	0.2249	0.6287	0.3501	0.8627	0.6955	0.5696	0.6025									0.8627	0.6955	0.5696	0.6025
		0.7224	0.3986	0.0914	0.3131	0.5642	0.3986	0.4065	0.5576	0.5881	0.3579	0.7482	0.8574									0.5881	0.3579	0.7482	0.8574
		0.7224	0.3544	0.2053	0.3501	0.6358	0.362	0.6287	0.3962	0.3582	0.204	0.2602	0.443									0.3582	0.204	0.2602	0.443
		0.5582	0.2592	0.5654	0.5024	0.5851	0.2836	0.0506	0.7433	0.7642	0.3847	0.4051	0.608									0.7642	0.3847	0.4051	0.608
		0.2806	0.2899	0.654	0.5686	0.6657	0.3004	0.5204	0.1602	0.4358	0.3016	0.2264	0.9211									0.4358	0.3016	0.2264	0.9211
		0.7373	0.2899	0.6596	0.2221	0.7373	0.3748	0.6878	0.8076	0.7851	0.3864	0.0731	0.571									0.7851	0.3864	0.0731	0.571
		0.6746	0.1976	0.6793	0.9278	0.4507	0.362	0.1674	0.9278	0.4507	0.1952	0.3333	0.2615									0.4507	0.1952	0.3333	0.2615
		0.603	0.3986	0.1421	0.1602	0.5672	0.3544	0.1674	0.2221	0.1582	0.2022	0.9944	0									0.1582	0.2022	0.9944	0
		0.5582	0.3748	0.1139	0.3962	0.8627	0.4329	0.0506	0.3944	0.6716	0.3329	0.7679	0.1802									0.6716	0.3329	0.7679	0.1802
		0.7642	0.355	0.5148	0.6335	0.8239	0.2929	0.0506	0.5528	0.7403	0.3858	0.0928	0.5771									0.7403	0.3858	0.0928	0.5771
		0.5522	0.3486	0.4065	0.1802	0.9075	0.3486	0.1674	0.4587	0.7284	0.423	0.5949	0.6001									0.7284	0.423	0.5949	0.6001
		0.6806	0.3574	0.4065	0.7433	0.4418	0.2992	0.512	0.2354	0.5821	0.1795	0.3136	0.3689									0.5821	0.1795	0.3136	0.3689
		0.5522	0.1522	0.1421	0.2615	0.7493	0.3266	0.1674	0.4854	0.8985	0.8402	0.4627	0.3447									0.8985	0.8402	0.4627	0.3447
		0.6806	0.3777	0.6793	0.4587	0.4955	0.2894	0.5485	0.5024	0.6716	0.423	0.6723	0.1802									0.6716	0.423	0.6723	0.1802
		0.7642	0.2876	0.1252	0.1602	0.7403	0.3318	0.5654	0.5576	0.606	0.484	0.6442	0.361									0.606	0.484	0.6442	0.361
		0.4507	0.3899	0.1421	0.3635	0.4418	0.3405	0.5162	0.3944	0.791	0.67	0.6104	0.4357									0.791	0.67	0.6104	0.4357
		0.609	0.3318	0.1139	0.9175	0.7552	0.2836	0.1674	0.2615	0.5821	0.8658	0.6062	0.3689									0.5821	0.8658	0.6062	0.3689
		0.4955	0.3759	0.1421	0.3155	0.606	0.2992	0.436	0.7609	0.594	0.4317	0.7342	0.5376									0.594	0.4317	0.7342	0.5376
		0.6746	0.3405	0.5668	0.6335	0.6806	0.3759	0.4065	0.3131	0.5313	0.416	0.7764	0.3896									0.5313	0.416	0.7764	0.3896
		0.6746	0.2899	0.2053	0.9272	0.7373	0.3574	0.1674	0.5959	0.5582	0.2522	0.2166	0.5024									0.5582	0.2522	0.2166	0.5024
		0.6806	0.373	0.5654	0.7755	0.7493	0.2824	0.0506	0.3447	0.4806	0.222	0.2911	0.4005									0.4806	0.222	0.2911	0.4005
		0.9075	0.4253	0.6793	0.5576	0.7493	0.2836	0.2968	0.3501	0.7075	0.7048	0.4121	0.571									0.7075	0.7048	0.4121	0.571
		0.7373	0.2836	0.1421	0.9084	0.9612	0.2836	0.166	0.1802	0.6657	0.2562	0.166	0.4569									0.6657	0.2562	0.166	0.4569
		0.4507	0.3986	0.2053	0.9084	0.7075	0.362	0.0914	0.1802	0.609	0.3951	0.5907	0.5097									0.609	0.3951	0.5907	0.5097
		0.5582	0.2992	0.1547	0.2354	0.6925	0.4329	0.0506	0.7609	0.5642	0.3696	0.0492	0.8076									0.5642	0.3696	0.0492	0.8076
		0.6358	0.3748	0.3615	0.5024	0.6358	0.2592	0.5049	0.5576	0.5373	0.3248	0.7947	0.21									0.5373	0.3248	0.7947	0.21
		0.6478	0.3585	0.5091	0.5667	0.609	0.3318	0.3615	0.9229	0.7403	0.4277	0.097	0.7609									0.7403	0.4277	0.097	0.7609
		0.8776	0.4433	0.4529	0.5576	0.7552	0.2923	0.0506	0.7609	0.4806	0.1447	0.2714	0.4545									0.4806	0.1447	0.2714	0.4545
		0.6478	0.2592	0.436	0.7755	0.9612	0.3515	0.1674	0.4848	0.8388	0.4428	0.7032	0.2512									0.8388	0.4428	0.7032	0.2512
		0.6746	0.2929	0.6793	0.5771	0.609	0.362	0.3615	0.9047	0.397	0.2679	0.5485	0.6578									0.397	0.2679	0.5485	0.6578
		0.4507	0.2255	0.4627	0.3962	0.7493	0.362	0.5049	0.5667	0.6119	0.373	0.6315	0.3635									0.6119	0.373	0.6315	0.3635
		0.7642	0.3637	0.654	0.747	0.9075	0.3231	0.1421	0.1802	0.5642	0.4259	0.8228	0.8076									0.5642	0.4259	0.8228	0.8076
		0.5522	0.3759	0.4529	0.5637	0.8687	0.373	0.1674	0.2221	0.9075	0.2923	0.1406	0.537									0.9075	0.2923	0.1406	0.537
		0.8776	0.3318	0.3615	0.747	0.5851	0.3794	0.5091	0.5953	0.5672	0.3608	0.789	0.1602									0.5672	0.3608	0.789	0.1602
		0.8687	0.3266	0.4374	0.4854	0.7493	0.2923	0.5949	0.9047	0.6478	0.3881	0.0745	0.9217									0.6478	0.3881	0.0745	0.9217
		0.9612	0.1522	0.1421	0.1802	0.6746	0.4433	0.512	0.2615	0.7403	0.4277	0.097	0.7609									0.7403	0.4277	0.097	0.7609
		0.2806	0.1522	0.6864	0.4587	0.6836	0.3405	0.4529	0.5576	0.8478	0.4102	0.1322	0.5752									0.8478	0.4102	0.1322	0.5752
		0.7552	0.3794	0.0323	0.5024	0.7373	0.2592	0.0323	0.3131	0.6657	0.3777	0.5105	0.7652									0.6657	0.3777	0.5105	0.7652
		0.594	0.3202	0.692	0.5667	0.603	0.3574	0.6287	0.3131	0.7731	0.3521	0.6456	0.3137									0.7731	0.3521	0.6456	0.3137
		0.5851	0.4253	0.0478	0.5686	0.6925	0.362	0.512	0.3501	0.9403	0.8152	0.5134	0.639									0.9403	0.8152	0.5134	0.639
		0.609	0.4433	0.4219	0.1602	0.6925	0.3515	0.0506	0.7609	0.7075	0.2667	0.1392	0.5085									0.7075	0.2667	0.1392	0.5085
		0.603	0.2801	0.2658	0.5686	0.7493	0.3405	0.1421	0.7755	0.4149	0.2516	0.6498	0.6335									0.4149	0.2516	0.6498	0.6335
		0.7224	0.3486	0.1927	0.6086	0.6806	0.4329	0.4065	0.5686	0.6478	0.2714	0.2053	0.4132									0.6478	0.2714	0.2053	0.4132
		0.5642	0.3544	0.5274	0.747	0.7403	0.2836	0.1111	0.2615	0.5642	0.3696	0.0492	0.8076									0.5642	0.3696	0.0492	0.8076
		0.4507	0.4433	0.166	0.3962	0.609	0.4329	0.2658	0.747	0.9134	0.8739	0.4655	0.2803									0.9134	0.8739	0.4655	0.2803
		0.6836	0.3539	0.5949	0.1602	0.2806	0.2899	0.166	0.5576	0.6866	0.369	0.3643	0.466									0.6866	0.369	0.3643	0.466
		0.609	0.362	0.699	0.6402	0.603	0.3759	0.2053	0.6402	0.6	0.3091	0.1294	0.5006									0.6	0.3091	0.1294	0.5006
		0.7075	0.4131	0.166	0.1954	0.7493	0.4433	0.5274	0.5237	0.6716	0.3568	0.4037	0.4885									0.6716	0.3568	0.4037	0.4885
		0.9075	0.2255	0.0506	0.4854	0.6806	0.1976	0.5668	0.8167	0.8866	0.3417	0.0689	0.6305									0.8866	0.3417	0.0689	0.6305
		0.4418	0.3544	0.4219	0.3962	0.6806	0.4131	0.0506	0.7652	0.5851	0.3707	0.7159	0.6748									0.5851	0.3707	0.7159	0.6748
		0.9433	0.3405	0.1125	0.4848	0.9433	0.3266	0.1421	0.5686	0.6657	0.7176	0.488	0.7979									0.6657	0.7176	0.488	0.7979
		0.7403	0.3266	0.6793	0.3962	0.7552	0.3544	0.6259	0.8167	0.6896	0.6456	0.211	0.6966									0.6896	0.6456	0.211	0.6966
		0.609	0.355	0.1421	0.5237	0.6806	0.3759	0.6259	0.9047	0.5701	0.3707	0.6428	0.165									0.5701	0.3707	0.6428	0.165
		0.606	0.4253	0.6793	0.1602	0.9075	0.2847	0.1927	0.6978	0.5701	0.4224	0.7482	0.7057									0.5701	0.4224	0.7482	0.7057
		0.5433	0.3986	0.6287	0.3131	0.9075	0.3986	0.5274	0.7609	0.7194	0.355	0.4655	0.5843									0.7194	0.355	0.4655	0.5843
		0.5522	0.3544	0.1055	0.3962	0.5672	0.2249	0.4107	0.7822	0.7612	0.7112	0.4233	0.5291									0.7612	0.7112	0.4233	0.5291
		0.9075	0.1522	0.5049	0.3635	0.6806	0.4433	0.4529	0.6402	0.7493	0.4108	0.7792	0.9047									0.7493	0.4108	0.7792	0.9047
		0.7642	0.3568	0.699	0.8064	0.6806	0.3422	0.6287	0.5024	0.7582	0.6386	0.4135	0.8519									0.7582	0.6386	0.4135	0.8519
		0.6746	0.3812	0.6793	0.3447	0.5582	0.362	0.6596	0.7609	0.7642	0.7281	0.4796	0.3416									0.7642	0.7281	0.4796	0.3416
		0.5582	0.2249	0.2588	0.7755	0.7075	0.3515	0.1646	0.9229	0.5821	0.8658	0.6062	0.3689									0.5821	0.8658	0.6062	0.3689
		0.4507	0.2899	0.6864	0.3155	0.7552	0.2249	0.4107	0.6025	0.8687	0.7374	0.4895	0.6147									0.8687	0.7374	0.4895	0.6147
		0.2806	0.355	0.1139	0.1954	0.7493	0.3347	0.5049	0.6402	0.8	0.369	0.4529	0.4527									0.8	0.369	0.4529	0.4527
		0.4955	0.3794	0.699	0.7652	0.7224	0.362	0.6793	0.6025	0.797	0.8826	0.5148	0.5698									0.797	0.8826	0.5148	0.5698
		0.9075	0.2917	0.1674	0.7609	0.7493	0.1522	0.4205	0.9047	0.809	0.7565	0.5316	0.7682									0.809	0.7565	0.5316	0.7682
		0.6746	0.355	0.4529	0.7609	0.7403	0.3544	0.6793	0.5237	0.6478	0.3533	0.4318	0.5097									0.6478	0.3533	0.4318	0.5097
		0.7224	0.3684	0.2053	0.6723	0.7493	0.3266	0.4374	0.3131	0.6209	0.3021	0.5556	0.4854									0.6209	0.3021	0.5556	0.4854
		0.5672	0.2824	0.5049	0.4132	0.4418	0.3515	0.1674	0.3962	0.7313	0.7286	0.5007	0.8113									0.7313	0.7286	0.5007	0.8113
		0.5433	0.1976	0.1125	0.5637	0.7552	0.3202	0.5162	0.5576	0.6388	0.3887	0.7806	0.4867									0.6388	0.3887	0.7806	0.4867
		0.9612	0.3986	0.5162	0.2615	0.6299	0.3794	0.2053	0.7652	0.9075	0.2923	0.1406	0.537									0.9075	0.2923	0.1406	0.537
		0.6806	0.2824	0.5162	0.6086	0.6716	0.3544	0.1139	0.5637	0.806	0.4282	0.6554	0.7755									0.806	0.4282	0.6554	0.7755
		0.6746	0.3544	0.5654	0.4587	0.7493	0.3422	0.0506	0.3155	0.5821	0.1795	0.3136	0.3689									0.5821	0.1795	0.3136	0.3689
		0.6657	0.1522	0.0703	0.5024	0.6448	0.3544	0.4205	0.5352	0.3612	0.2801	0.7595	0.2488									0.3612	0.2801	0.7595	0.2488
		0.9612	0.3486	0.6596	0.2354	0.6209	0.2836	0.5148	0.4854	0.3612	0.2801	0.7595	0.2488									0.3612	0.2801	0.7595	0.2488
		0.5433	0.4329	0.5485	0.5959	0.5672	0.3266	0.3615	0.5576	0.6896	0.3591	0.4557	0.5704									0.6896	0.3591	0.4557	0.5704
		0.606	0.4329	0.692	0.1802	0.6925	0.3544	0.6864	0.5576	0.9224	0.6903	0.5724	0.4982									0.9224	0.6903	0.5724	0.4982
		0.6925	0.4329	0.4205	0.6335	0.7552	0.4329	0.699	0.9047	0.5373	0.33	0.602	0.21									0.5373	0.33	0.602	0.21
		0.2806	0.3457	0.166	0.5637	0.7403	0.3085	0.1674	0.5485	0.9045	0.3655	0.0436	0.5795									0.9045	0.3655	0.0436	0.5795
		0.5493	0.4329	0.0914	0.1602	0.9612	0.3945	0.692	0.5771	0.7761	0.301	0.5556	0.4011									0.7761	0.301	0.5556	0.4011
		0.6836	0.3986	0.2053	0.2354	0.6925	0.3457	0.5049	0.6086	0.8	0.975	0.5471	0.4163									0.8	0.975	0.5471	0.4163
		0.6716	0.3486	0.5949	0.9175	0.6925	0.3812	0.5204	0.608	0.7373	0.4137	0.7342	0.7822									0.7373	0.4137	0.7342	0.7822
		0.6866	0.2824	0.1421	0.5667	0.6746	0.2824	0.0478	0.1602	0.5851	0.4422	0.4993	0.6748									0.5851	0.4422	0.4993	0.6748
		0.5433	0.2801	0.1111	0.7433	0.6925	0.3202	0.436	0.7822	0.8388	0.4428	0.7032	0.2512									0.8388	0.4428	0.7032	0.2512
		0.5582	0.2917	0.6878	0.5667	0.4955	0.3347	0.0506	0.9175	0.8358	0.3039	0.5612	0.3817									0.8358	0.3039	0.5612	0.3817
		0.7403	0.2836	0.1421	0.1802	0.7373	0.4329	0.4065	0.7652	0.8239	0.3864	0.3699	0.6086									0.8239	0.3864	0.3699	0.6086
		0.6746	0.3945	0.2588	0.5024	0.6866	0.2365	0.512	0.5576	0.7582	0.3585	0.4712	0.4879									0.7582	0.3585	0.4712	0.4879
		0.6925	0.3986	0.1111	0.6402	0.7552	0.2836	0.5949	0.5686	1	0.7455	0.5035	0.5164									1	0.7455	0.5035	0.5164
		0.4418	0.1976	0.4529	0.4854	0.8627	0.3794	0.5148	0.6978	0.9433	0.8234	0.519	0.5237									0.9433	0.8234	0.519	0.5237
		0.4955	0.2249	0.6118	0.1954	0.7552	0.2847	0.1421	0.9278	0.5672	0.4433	0.6821	0.1602									0.5672	0.4433	0.6821	0.1602
		0.7642	0.3004	0.1646	0.7445	0.4507	0.3486	0.1421	0.8167	0.8149	0.2824	0.526	0.4211									0.8149	0.2824	0.526	0.4211
		0.9075	0.3637	0.3615	0.5097	0.6716	0.3266	0.0506	0.6402	0.2806	0.1249	0.4093	0.2354									0.2806	0.1249	0.4093	0.2354
		0.8239	0.3759	0.4107	0.5576	0.603	0.3004	0.4065	0.1802	0.9612	0.9227	0.5105	0.5686									0.9612	0.9227	0.5105	0.5686
		0.8687	0.3684	0.1927	0.6025	0.7075	0.2894	0.6287	0.3975	0.3522	0.2684	0.263	0.3598									0.3522	0.2684	0.263	0.3598
		0.5672	0.2876	0.4107	0.4132	0.6478	0.3126	0.699	0.608	0.8328	0.8106	0.2982	0.5965									0.8328	0.8106	0.2982	0.5965
		0.7403	0.4149	0.0478	0.2221	0.5642	0.3266	0.1153	0.5576	0.7582	0.5741	0.2672	0.8083									0.7582	0.5741	0.2672	0.8083
		0.4149	0.3515	0.1421	0.4606	0.6806	0.3266	0.5837	0.9084	0.8687	0.3457	0.166	0.4587									0.8687	0.3457	0.166	0.4587
		0.6358	0.1522	0.5274	0.7755	0.6925	0.4433	0.4529	0.5686	0.8806	0.3922	0.2996	0.557									0.8806	0.3922	0.2996	0.557
		0.6866	0.3794	0.1421	0.1802	0.6925	0.3266	0.0999	0.1802	0.7612	0.2981	0.5373	0.3962									0.7612	0.2981	0.5373	0.3962
		0.6806	0.1522	0.6287	0.5024	0.6925	0.3794	0.1421	0.5576	0.9045	0.7565	0.4979	0.5795									0.9045	0.7565	0.4979	0.5795
		0.4955	0.2592	0.6259	0.3962	0.4955	0.3544	0.1674	0.3131	0.7731	0.3521	0.6456	0.3137									0.7731	0.3521	0.6456	0.3137
		0.6358	0.2992	0.1125	0.2615	0.7552	0.2836	0.5626	0.3131	0.5731	0.3608	0.3699	0.8847									0.5731	0.3608	0.3699	0.8847
		0.6358	0.4131	0.6793	0.7652	0.7552	0.4433	0.5949	0.3962	0.4149	0.3254	0.6582	0.2779									0.4149	0.3254	0.6582	0.2779
		0.7403	0.3126	0.6639	0.1602	0.5522	0.2824	0.3615	0.5576	0.2328	0.2005	0.948	0.0983									0.2328	0.2005	0.948	0.0983
		0.9075	0.3347	0.1252	0.1602	0.7552	0.2592	0.1674	0.9047	0.6358	0.3254	0.5724	0.2913									0.6358	0.3254	0.5724	0.2913
		0.7373	0.3138	0.6864	0.3131	0.3522	0.355	0.0506	0.5085	0.791	0.5003	0.6259	0.6335									0.791	0.5003	0.6259	0.6335
		0.8627	0.3684	0.3615	0.5024	0.6925	0.3574	0.1927	0.6402	0.4358	0.387	0.557	0.9211									0.4358	0.387	0.557	0.9211
		0.2806	0.3544	0.166	0.5024	0.7373	0.3759	0.1674	0.5576	0.4806	0.7188	0.5682	0.4545									0.4806	0.7188	0.5682	0.4545
		0.7403	0.3318	0.2968	0.1954	0.2806	0.3202	0.1674	0.6402	0.3522	0.2934	0.3235	0.7433									0.3522	0.2934	0.3235	0.7433
		0.5463	0.3568	0.1674	0.2615	0.6119	0.1976	0.436	0.5212	0.7045	0.8518	0.6287	0.2718									0.7045	0.8518	0.6287	0.2718
		0.9075	0.355	0.1181	0.1954	0.9075	0.3544	0.6864	0.3944	0.8358	0.2876	0.1632	0.5127									0.8358	0.2876	0.1632	0.5127
		0.5433	0.3945	0.2968	0.2221	0.7552	0.3405	0.4065	0.3635	0.9612	0.9227	0.5105	0.5686									0.9612	0.9227	0.5105	0.5686
		0.6358	0.3202	0.5949	0.4848	0.6299	0.3759	0.654	0.9229	0.9403	0.8152	0.5134	0.639									0.9403	0.8152	0.5134	0.639
		0.6716	0.4131	0.1463	0.5024	0.7403	0.2255	0.692	0.7822	0.4985	0.3614	0.308	0.3823									0.4985	0.3614	0.308	0.3823
		0.609	0.355	0.2968	0.3962	0.7552	0.2899	0.5837	0.3944	0.5164	0.3585	0.3516	0.858									0.5164	0.3585	0.3516	0.858
		0.2806	0.4329	0.1069	0.5024	0.4955	0.3515	0.1547	0.6383	0.8149	0.8582	0.602	0.2919									0.8149	0.8582	0.602	0.2919
		0.6746	0.3574	0.692	0.4587	0.9433	0.2836	0.5148	0.3447	0.7672	0.3178	0.5992	0.4363									0.7672	0.3178	0.5992	0.4363
		0.6388	0.3945	0.1252	0.5686	0.6925	0.3515	0.1181	0.3131	0.5821	0.4614	0.7848	0.7919									0.5821	0.4614	0.7848	0.7919
		0.606	0.2992	0.3615	0.6978	0.6657	0.1522	0.4107	0.5576	0.1463	0.2876	0.3713	0.622									0.1463	0.2876	0.3713	0.622
		0.5672	0.3486	0.6639	0.5667	0.5552	0.3684	0.6864	0.5576	0.5373	0.1505	0.3657	0.2973									0.5373	0.1505	0.3657	0.2973
		0.609	0.2824	0.4065	0.9084	0.5582	0.3684	0.512	0.1802	0.5672	0.3608	0.789	0.1602									0.5672	0.3608	0.789	0.1602
		0.5433	0.2249	0.1139	0.5667	0.7373	0.3759	0.654	0.4132	0.597	0.4399	0.3586	0.7227									0.597	0.4399	0.3586	0.7227
		0.6448	0.3696	0.5654	0.1602	0.6418	0.3899	0.0703	0.7609	0.7552	0.6926	0.4557	0.6984									0.7552	0.6926	0.4557	0.6984
		0.609	0.3504	0.6793	0.3962	0.6657	0.3126	0.692	0.3944	0.797	0.8826	0.5148	0.5698									0.797	0.8826	0.5148	0.5698
		0.6925	0.3457	0.512	0.9278	0.3522	0.1522	0.6287	0.1802	0.4866	0.2899	0.5935	0.3975									0.4866	0.2899	0.5935	0.3975
		0.4507	0.362	0.5668	0.7433	0.5582	0.3684	0.6287	0.3799	0.6657	0.7316	0.5204	0.5546									0.6657	0.7316	0.5204	0.5546
		0.7224	0.2801	0.4065	0.6383	0.6925	0.373	0.4107	0.8167	0.7313	0.3666	0.7595	0.8113									0.7313	0.3666	0.7595	0.8113
		0.609	0.3637	0.0999	0.1602	0.9612	0.3637	0.5626	0.7652	0.7612	0.4027	0.6976	0.3459									0.7612	0.4027	0.6976	0.3459
		0.6746	0.4329	0.692	0.2221	0.7493	0.3486	0.0506	0.3131	0.7642	0.7281	0.5457	0.608									0.7642	0.7281	0.5457	0.608
		0.5433	0.3539	0.699	0.2615	0.5672	0.362	0.6596	0.5667	0.7045	0.8518	0.6287	0.2718									0.7045	0.8518	0.6287	0.2718
		0.3522	0.2592	0.0478	0.9029	0.6925	0.3504	0.2658	0.1954	0.6716	0.7124	0.5162	0.4873									0.6716	0.7124	0.5162	0.4873
		0.6478	0.3899	0.2658	0.5528	0.5672	0.2365	0.512	0.9047	0.4985	0.2167	0.7539	0.2221									0.4985	0.2167	0.7539	0.2221
		0.6478	0.3986	0.6878	0.608	0.6806	0.2255	0.1646	0.3962	0.8418	0.7635	0.4824	0.6117									0.8418	0.7635	0.4824	0.6117
		0.7403	0.3004	0.5668	0.4606	0.6657	0.3492	0.5837	0.2615	0.6388	0.2266	0.1491	0.3859									0.6388	0.2266	0.1491	0.3859
		0.7224	0.3405	0.6287	0.5667	0.6806	0.3486	0.692	0.9047	0.6925	0.4178	0.7398	0.8131									0.6925	0.4178	0.7398	0.8131
		0.7403	0.412	0.2658	0.3962	0.7224	0.3574	0.0506	0.1802	0.7851	0.8646	0.5921	0.3623									0.7851	0.8646	0.5921	0.3623
		0.4507	0.2923	0.3615	0.2221	0.7403	0.3422	0.1421	0.5686	0.4806	0.1447	0.2714	0.4545									0.4806	0.1447	0.2714	0.4545
		0.9612	0.3318	0.6793	0.5024	0.6716	0.4253	0.6287	0.3131	0.6716	0.423	0.6723	0.1802									0.6716	0.423	0.6723	0.1802
		0.8687	0.3794	0.166	0.5085	0.6119	0.3544	0.1421	0.4132	0.6418	0.337	0.0577	0.9278									0.6418	0.337	0.0577	0.9278
		0.6299	0.3266	0.1674	0.5771	0.594	0.3202	0.166	0.608	0.7134	0.3928	0.7736	0.821									0.7134	0.3928	0.7736	0.821
		0.6746	0.2609	0.4529	0.3131	0.5851	0.362	0.5049	0.3799	0.597	0.3161	0.4374	0.4691									0.597	0.3161	0.4374	0.4691
		0.6119	0.2824	0.5091	0.3131	0.7552	0.2836	0.5148	0.3131	0.8209	0.3428	0.6132	0.378									0.8209	0.3428	0.6132	0.378
		0.5582	0.3748	0.6793	0.7609	0.7642	0.3585	0.4107	0.5485	0.397	0.355	0.5767	0.6578									0.397	0.355	0.5767	0.6578
		0.8776	0.3945	0.1069	0.6383	0.5582	0.4253	0.6287	0.2354	0.7582	0.4619	0.3741	0.8083									0.7582	0.4619	0.3741	0.8083
		0.7224	0.3986	0.6793	0.1802	0.2806	0.3318	0.5049	0.5388	0.6716	0.3649	0.7975	0.9448									0.6716	0.3649	0.7975	0.9448
		0.7373	0.3748	0.699	0.4854	0.6746	0.3457	0.0323	0.9047	0.7075	0.5102	0.5752	0.3447									0.7075	0.5102	0.5752	0.3447
		0.6806	0.3899	0.3615	0.3131	0.7493	0.2836	0.4627	0.6402	0.6388	0.3661	0.4473	0.9678									0.6388	0.3661	0.4473	0.9678
		0.9045	0.3347	0.1547	0.9084	0.6925	0.3544	0.5049	0.3962	0.7821	0.7687	0.6203	0.4296									0.7821	0.7687	0.6203	0.4296
		0.609	0.3544	0.6639	0.6025	0.6746	0.3266	0.6793	0.9029	0.7075	0.7048	0.4121	0.571									0.7075	0.7048	0.4121	0.571
		0.2806	0.355	0.692	0.3131	0.7552	0.3945	0.1139	0.5237	0.4955	0.3178	0.7018	0.3944									0.4955	0.3178	0.7018	0.3944
		0.6716	0.1522	0.6639	0.5352	0.6358	0.3759	0.6596	0.9047	0.606	0.484	0.6442	0.361									0.606	0.484	0.6442	0.361
		0.9612	0.3544	0.6793	0.3962	0.6119	0.2365	0.6118	0.5576	0.7343	0.3004	0.5091	0.4126									0.7343	0.3004	0.5091	0.4126
		0.8925	0.4433	0.4529	0.2615	0.6925	0.3347	0.6118	0.3962	0.9104	0.4585	0.5091	0.6159									0.9104	0.4585	0.5091	0.6159
		0.6806	0.2824	0.1055	0.3962	0.6716	0.355	0.6287	0.9229	0.5821	0.4003	0.7426	0.5862									0.5821	0.4003	0.7426	0.5862
		0.6328	0.3696	0.2053	0.5667	0.6358	0.3515	0.5668	0.5667	0.5701	0.4143	0.4852	0.7057									0.5701	0.4143	0.4852	0.7057
		0.7373	0.2992	0.5654	0.1954	0.4149	0.362	0.1674	0.3447	0.4985	0.2934	0.5752	0.5055									0.4985	0.2934	0.5752	0.5055
		0.4149	0.2592	0.6793	0.608	0.7373	0.2836	0.166	0.3131	0.5433	0.2667	0.6554	0.3501									0.5433	0.2667	0.6554	0.3501
		0.609	0.4433	0.6793	0.9272	0.7403	0.3515	0.0914	0.3975	0.8149	0.86	0.5443	0.4211									0.8149	0.86	0.5443	0.4211
		0.606	0.1522	0.1111	0.4587	0.7642	0.3684	0.699	0.5637	0.609	0.355	0.6554	0.1954									0.609	0.355	0.6554	0.1954
		0.6925	0.412	0.6287	0.5237	0.6746	0.355	0.6287	0.9278	0.7791	0.9076	0.5148	0.3392									0.7791	0.9076	0.5148	0.3392
		0.609	0.3945	0.1181	0.5528	0.6209	0.3556	0.5049	0.4854	0.8388	0.9704	0.5148	0.2512									0.8388	0.9704	0.5148	0.2512
		0.6478	0.3347	0.1674	0.2354	0.7493	0.2824	0.1674	0.8064	0.7761	0.7978	0.5851	0.6153									0.7761	0.7978	0.5851	0.6153
		0.6448	0.3986	0.692	0.3962	0.5672	0.3266	0.654	0.1802	0.5821	0.4003	0.7426	0.5862									0.5821	0.4003	0.7426	0.5862
		0.6746	0.2824	0.0942	0.3447	0.6866	0.3004	0.1646	0.9047	0.6388	0.2266	0.1491	0.3859									0.6388	0.2266	0.1491	0.3859
		0.6716	0.3492	0.166	0.3944	0.4955	0.3574	0.4107	0.7609	0.6269	0.3574	0.6104	0.2069									0.6269	0.3574	0.6104	0.2069
		0.2806	0.2255	0.5162	0.7609	0.6746	0.2836	0.2588	0.4587	0.2806	0.2708	0.8833	0.2354									0.2806	0.2708	0.8833	0.2354
		0.6746	0.3347	0.699	0.3962	0.7403	0.355	0.5204	0.3501	0.2328	0.2005	0.948	0.0983									0.2328	0.2005	0.948	0.0983
		0.2806	0.3266	0.6878	0.2615	0.8627	0.3347	0.512	0.5667	0.5313	0.416	0.7764	0.3896									0.5313	0.416	0.7764	0.3896
		0.6119	0.2836	0.6287	0.5637	0.8925	0.3422	0.4107	0.7652	0.6	0.7182	0.6456	0.5006									0.6	0.7182	0.6456	0.5006
		0.6925	0.2992	0.2658	0.4587	0.7224	0.3347	0.1139	0.6086	0.1582	0.2045	0.9564	0									0.1582	0.2045	0.9564	0
		0.8687	0.3556	0.692	0.9084	0.7642	0.3812	0.1674	0.5576	0.5821	0.394	0.1913	0.7919									0.5821	0.394	0.1913	0.7919
		0.6716	0.3574	0.6259	0.9084	0.6806	0.3585	0.6878	0.1602	0.7612	0.4021	0.7398	0.8204									0.7612	0.4021	0.7398	0.8204
		0.9612	0.3318	0.3615	0.4132	0.5851	0.2255	0.6287	0.5237	0.5463	0.4044	0.3741	0.895									0.5463	0.4044	0.3741	0.895
		0.8925	0.3812	0.0323	0.3131	0.6866	0.3945	0.5162	0.5576	0.5463	0.4189	0.7004	0.8064									0.5463	0.4189	0.7004	0.8064
		0.6746	0.3899	0.436	0.3962	0.6925	0.2255	0.4205	0.1802	0.5284	0.3579	0.3755	0.9217									0.5284	0.3579	0.3755	0.9217
		0.8239	0.2249	0.692	0.1954	0.6388	0.2592	0.512	0.6978	0.7672	0.8158	0.2911	0.5941									0.7672	0.8158	0.2911	0.5941
		0.8776	0.355	0.1421	0.9175	0.9433	0.362	0.1421	0.7755	0.597	0.3388	0.5443	0.3398									0.597	0.3388	0.5443	0.3398
		0.8687	0.4149	0.4374	0.6402	0.5851	0.2824	0.6793	0.3799	0.9612	0.3231	0.1181	0.5686									0.9612	0.3231	0.1181	0.5686
		0.8687	0.3422	0.5668	0.608	0.6806	0.4149	0.5668	0.1802	0.5134	0.3818	0.7131	0.5279									0.5134	0.3818	0.7131	0.5279
		0.6746	0.3486	0.4205	0.5085	0.7403	0.3486	0.654	0.5576	0.6866	0.3283	0.6188	0.3586									0.6866	0.3283	0.6188	0.3586
		0.7224	0.3544	0.5837	0.3975	0.7552	0.3085	0.0999	0.5637	0.4925	0.2597	0.6371	0.3768									0.4925	0.2597	0.6371	0.3768
		0.8776	0.3138	0.5626	0.5686	0.9075	0.3544	0.1125	0.6978	0.6597	0.6467	0.2911	0.7979									0.6597	0.6467	0.2911	0.7979
		0.2806	0.3138	0.0914	0.3447	0.7552	0.3347	0.6287	0.6402	0.8149	0.3748	0.6231	0.3149									0.8149	0.3748	0.6231	0.3149
		0.6209	0.2249	0.5654	0.2354	0.4507	0.3318	0.5668	0.5352	0.609	0.1947	0.2433	0.4199									0.609	0.1947	0.2433	0.4199
		0.6657	0.3138	0.6259	0.5771	0.5851	0.3574	0.0999	0.9084	0.5582	0.2522	0.2166	0.5024									0.5582	0.2522	0.2166	0.5024
		0.9612	0.2249	0.5162	0.4848	0.8925	0.3986	0.0506	0.5686	0.8149	0.2824	0.526	0.4211									0.8149	0.2824	0.526	0.4211
		0.6209	0.3568	0.166	0.6383	0.7493	0.3266	0.6287	0.6086	0.7254	0.8704	0.5738	0.318									0.7254	0.8704	0.5738	0.318
		0.5582	0.3405	0.0323	0.3635	0.7552	0.3899	0.6287	0.6402	0.609	0.1947	0.2433	0.4199									0.609	0.1947	0.2433	0.4199
		0.5672	0.1522	0.6287	0.9272	0.6746	0.3945	0.0478	0.5771	0.9075	0.2923	0.1406	0.537									0.9075	0.2923	0.1406	0.537
		0.8687	0.1522	0.0942	0.9175	0.7552	0.362	0.6596	0.5667	0.2955	0.2533	0.8326	0.2882									0.2955	0.2533	0.8326	0.2882
		0.5851	0.2992	0.6864	0.1954	0.7403	0.3126	0.5049	0.7609	0.8478	0.3684	0.0745	0.6068									0.8478	0.3684	0.0745	0.6068
		0.4507	0.3486	0.2053	0.1802	0.5433	0.3004	0.0506	0.3975	0.5821	0.394	0.1913	0.7919									0.5821	0.394	0.1913	0.7919
		0.7403	0.3759	0.2588	0.5485	0.6657	0.3515	0.0506	0.3131	0.8149	0.3748	0.6231	0.3149									0.8149	0.3748	0.6231	0.3149
		0.5433	0.4253	0.2968	0.5576	0.9612	0.2801	0.6878	0.9047	0.6418	0.3771	0.5218	0.7615									0.6418	0.3771	0.5218	0.7615
		0.4507	0.3504	0.6864	0.5667	0.5851	0.4433	0.6287	0.3155	0.9284	0.839	0.4796	0.6517									0.9284	0.839	0.4796	0.6517
		0.6299	0.1976	0.0999	0.5485	0.4149	0.4433	0.2053	0.1954	0.7254	0.4596	0.6864	0.5795									0.7254	0.4596	0.6864	0.5795
		0.7373	0.2801	0.1547	0.7755	0.3522	0.2365	0.1421	0.9047	0.8866	0.416	0.6723	0.3234									0.8866	0.416	0.6723	0.3234
		0.6716	0.3486	0.4065	0.2615	0.7552	0.4131	0.699	0.1602	0.7701	0.3533	0.4585	0.4994									0.7701	0.3533	0.4585	0.4994
		0.7642	0.3347	0.436	0.7433	0.6925	0.2836	0.6878	0.7609	0.5343	0.3277	0.5795	0.4005									0.5343	0.3277	0.5795	0.4005
		0.9045	0.2824	0.1927	0.7609	0.2806	0.2836	0.5049	0.3962	0.5582	0.3881	0.3896	0.8683									0.5582	0.3881	0.3896	0.8683
		0.5851	0.3684	0.1463	0.8064	0.6866	0.3422	0.1927	0.8064	0.8597	0.8303	0.5246	0.3525									0.8597	0.8303	0.5246	0.3525
		0.6209	0.3515	0.1139	0.5085	0.4955	0.4149	0.1674	0.3962	0.7015	0.7635	0.5316	0.5091									0.7015	0.7635	0.5316	0.5091
		0.8687	0.2801	0.692	0.3799	0.5522	0.3457	0.3615	0.4132	0.7045	0.3492	0.6793	0.2718									0.7045	0.3492	0.6793	0.2718
		0.5672	0.3794	0.5162	0.7755	0.4418	0.2836	0.166	0.4587	0.4776	0.3945	0.481	0.6784									0.4776	0.3945	0.481	0.6784
		0.7493	0.3515	0.5668	0.1954	0.7642	0.3899	0.5162	0.3131	0.6507	0.8658	0.6484	0.2773									0.6507	0.8658	0.6484	0.2773
		0.8925	0.3486	0.6287	0.5085	0.8687	0.2836	0.692	0.5576	0.8	0.975	0.5471	0.4163									0.8	0.975	0.5471	0.4163
		0.2806	0.3486	0.6864	0.2615	0.2806	0.3568	0.6864	0.3975	0.6716	0.423	0.6723	0.1802									0.6716	0.423	0.6723	0.1802
		0.6478	0.2847	0.5949	0.2615	0.6418	0.3422	0.1125	0.7755	0.7403	0.3858	0.0928	0.5771									0.7403	0.3858	0.0928	0.5771
		0.5672	0.2609	0.5049	0.6723	0.5552	0.4131	0.1674	0.6025	0.5104	0.2132	0.2743	0.4248									0.5104	0.2132	0.2743	0.4248
		0.8687	0.1522	0.6864	0.3962	0.6358	0.3318	0.2588	0.5667	0.8119	0.946	0.4951	0.2992									0.8119	0.946	0.4951	0.2992
		0.8776	0.355	0.692	0.3962	0.5552	0.3544	0.5049	0.5576	0.5463	0.3945	0.5696	0.9084									0.5463	0.3945	0.5696	0.9084
		0.7403	0.2365	0.1181	0.4132	0.6806	0.3515	0.6596	0.3131	0.4806	0.1447	0.2714	0.4545									0.4806	0.1447	0.2714	0.4545
		0.9612	0.412	0.1055	0.608	0.7552	0.3544	0.1927	0.3635	0.594	0.4317	0.7342	0.5376									0.594	0.4317	0.7342	0.5376
		0.5642	0.4329	0.1125	0.1802	0.7493	0.3574	0.5049	0.2221	0.6866	0.3335	0.5556	0.3155									0.6866	0.3335	0.5556	0.3155
		0.5582	0.3544	0.0478	0.8064	0.5582	0.1976	0.4219	0.1602	0.6836	0.7798	0.6385	0.4848									0.6836	0.7798	0.6385	0.4848
		0.6806	0.3986	0.1111	0.4606	0.6925	0.3945	0.692	0.5024	0.5672	0.3608	0.789	0.1602									0.5672	0.3608	0.789	0.1602
		0.5642	0.3486	0.6878	0.5085	0.4149	0.1522	0.0478	0.4854	0.7672	0.4282	0.5949	0.5941									0.7672	0.4282	0.5949	0.5941
		0.7403	0.3266	0.1069	0.8076	0.6925	0.362	0.1139	0.2615	0.8716	0.7844	0.4655	0.4903									0.8716	0.7844	0.4655	0.4903
		0.5493	0.3126	0.699	0.1602	0.8627	0.2836	0.5668	0.6723	0.6209	0.4439	0.3868	0.855									0.6209	0.4439	0.3868	0.855
		0.3522	0.2894	0.6878	0.3962	0.7493	0.2847	0.6287	0.3962	0.4328	0.3103	0.5879	0.3817									0.4328	0.3103	0.5879	0.3817
		0.5582	0.3539	0.2968	0.6723	0.6925	0.3405	0.6287	0.9047	0.6269	0.3585	0.5541	0.4399									0.6269	0.3585	0.5541	0.4399
		0.6746	0.3457	0.2658	0.5953	0.6806	0.3422	0.1139	0.7609	0.7403	0.3748	0.4895	0.7609									0.7403	0.3748	0.4895	0.7609
		0.9075	0.1976	0.692	0.5771	0.606	0.373	0.5837	0.1602	0.8627	0.6955	0.5696	0.6025									0.8627	0.6955	0.5696	0.6025
		0.8925	0.3585	0.2658	0.3447	0.7403	0.3574	0.0506	0.5953	0.7881	0.7438	0.5598	0.5619									0.7881	0.7438	0.5598	0.5619
		0.5672	0.2249	0.0323	0.1602	0.7403	0.3266	0.4205	0.5686	0.606	0.484	0.6442	0.361									0.606	0.484	0.6442	0.361
		0.2806	0.1976	0.4065	0.3962	0.7224	0.3004	0.4205	0.3131	0.8149	0.2824	0.526	0.4211									0.8149	0.2824	0.526	0.4211
		0.9612	0.362	0.512	0.5024	0.8627	0.1522	0.1547	0.5576	0.6955	0.3864	0.8186	0.767									0.6955	0.3864	0.8186	0.767
		0.6746	0.3544	0.0506	0.1954	0.7403	0.3684	0.4374	0.9047	0.9194	0.81	0.4599	0.6408									0.9194	0.81	0.4599	0.6408
		0.7224	0.2836	0.692	0.3975	0.7552	0.3515	0.4065	0.4587	0.8597	0.441	0.0886	0.5103									0.8597	0.441	0.0886	0.5103
		0.6746	0.1522	0.0323	0.1954	0.5433	0.3266	0.699	0.1602	0.6	0.3091	0.1294	0.5006									0.6	0.3091	0.1294	0.5006
		0.7373	0.3126	0.5837	0.2354	0.4507	0.3504	0.0506	0.5576	0.7313	0.3777	0.5612	0.3513									0.7313	0.3777	0.5612	0.3513
		0.8776	0.3986	0.1252	0.5097	0.7552	0.2836	0.5049	0.5237	0.8746	0.4253	0.6399	0.7712									0.8746	0.4253	0.6399	0.7712
		0.8925	0.3574	0.699	0.5576	0.8687	0.2592	0.0914	0.5576	0.5821	0.3318	0.083	0.9751									0.5821	0.3318	0.083	0.9751
		0.7642	0.3504	0.6793	0.7822	0.5672	0.3347	0.6259	0.6025	0.8537	0.7461	0.5232	0.5115									0.8537	0.7461	0.5232	0.5115
		0.6119	0.3945	0.1252	0.3131	0.7552	0.2899	0.6596	0.9278	0.5672	0.3608	0.789	0.1602									0.5672	0.3608	0.789	0.1602
		0.6299	0.3777	0.166	0.5485	0.6478	0.3945	0.692	0.4587	0.6239	0.3812	0.6371	0.5188									0.6239	0.3812	0.6371	0.5188
		0.8627	0.3986	0.1463	0.3962	0.8687	0.3812	0.6639	0.2354	0.791	0.5003	0.6259	0.6335									0.791	0.5003	0.6259	0.6335
		0.5582	0.3544	0.5949	0.2221	0.7493	0.2836	0.1421	0.8064	0.3582	0.2191	0.8453	0.1238									0.3582	0.2191	0.8453	0.1238
		0.609	0.3759	0.692	0.5667	0.7403	0.4131	0.166	0.608	0.9045	0.3329	0.045	0.5959									0.9045	0.3329	0.045	0.5959
		0.7552	0.1976	0.166	0.5771	0.7493	0.3515	0.6596	0.7755	0.9104	0.4585	0.5091	0.6159									0.9104	0.4585	0.5091	0.6159
		0.609	0.3347	0.1111	0.9272	0.9075	0.3266	0.0506	0.3131	0.4239	0.1395	0.3249	0.3453									0.4239	0.1395	0.3249	0.3453
		0.6657	0.3422	0.4065	0.9229	0.7403	0.3515	0.5654	0.6978	0.7075	0.2667	0.1392	0.5085									0.7075	0.2667	0.1392	0.5085
		0.4418	0.3812	0.5654	0.5953	0.7403	0.3405	0.1674	0.4587	0.597	0.3155	0.6667	0.3398									0.597	0.3155	0.6667	0.3398
		0.7224	0.2249	0.1139	0.5485	0.2806	0.355	0.5091	0.4848	0.8776	0.8268	0.519	0.5352									0.8776	0.8268	0.519	0.5352
		0.5851	0.4329	0.1125	0.1954	0.5672	0.355	0.6878	0.6025	0.3791	0.226	0.8917	0.1911									0.3791	0.226	0.8917	0.1911
		0.5851	0.3568	0.0999	0.9272	0.9075	0.3266	0.2053	0.6402	0.6806	0.3556	0.4838	0.6402									0.6806	0.3556	0.4838	0.6402
		0.6209	0.3945	0.512	0.747	0.7642	0.3486	0.4065	0.6402	1	0.3963	0.3854	0.5164									1	0.3963	0.3854	0.5164
		0.609	0.3347	0.5274	0.6723	0.6746	0.3492	0.0506	0.5576	0.6806	0.7042	0.571	0.5504									0.6806	0.7042	0.571	0.5504
		0.8687	0.3574	0.1463	0.1954	0.5522	0.3539	0.1674	0.5771	0.4239	0.2423	0.8101	0.2682									0.4239	0.2423	0.8101	0.2682
		0.609	0.3515	0.692	0.9175	0.7552	0.3585	0.1252	0.2221	0.4149	0.2516	0.6498	0.6335									0.4149	0.2516	0.6498	0.6335
		0.2806	0.3759	0.6118	0.1954	0.7075	0.3266	0.692	0.7445	0.3612	0.2801	0.7595	0.2488									0.3612	0.2801	0.7595	0.2488
		0.4149	0.2592	0.2968	0.3975	0.6925	0.4329	0.5485	0.9047	0.4239	0.7757	0.73	0.3453									0.4239	0.7757	0.73	0.3453
		0.2806	0.362	0.5204	0.9047	0.9612	0.2249	0.1674	0.3944	0.5791	0.7182	0.5457	0.6286									0.5791	0.7182	0.5457	0.6286
		0.6866	0.3794	0.1055	0.5686	0.6806	0.355	0.1674	0.2221	0.5373	0.33	0.602	0.21									0.5373	0.33	0.602	0.21
		0.6716	0.2249	0.1055	0.6086	0.8776	0.3266	0.6287	0.4132	0.8	0.975	0.5471	0.4163									0.8	0.975	0.5471	0.4163
		0.5522	0.3986	0.1674	0.2615	0.8627	0.3515	0.6639	0.5528	0.8209	0.3428	0.6132	0.378									0.8209	0.3428	0.6132	0.378
		0.7373	0.3759	0.6878	0.608	0.7493	0.3515	0.0942	0.5576	0.4955	0.2162	0.2785	0.3944									0.4955	0.2162	0.2785	0.3944
		0.5582	0.1522	0.1927	0.9084	0.8239	0.3684	0.5148	0.9029	0.3522	0.2934	0.3235	0.7433									0.3522	0.2934	0.3235	0.7433
		0.6746	0.3812	0.5949	0.3799	0.9612	0.3684	0.0506	0.6402	0.5582	0.4381	0.7848	0.5024									0.5582	0.4381	0.7848	0.5024
		0.5672	0.355	0.436	0.6335	0.5433	0.3266	0.1125	0.4606	0.8149	0.2824	0.526	0.4211									0.8149	0.2824	0.526	0.4211
		0.9612	0.2876	0.5654	0.7433	0.6925	0.362	0.699	0.3131	0.9075	0.9233	0.5134	0.537									0.9075	0.9233	0.5134	0.537
		0.8776	0.2592	0.1547	0.5771	0.6806	0.3759	0.2053	0.1602	0.5463	0.4044	0.3741	0.895									0.5463	0.4044	0.3741	0.895
		0.609	0.2836	0.0506	0.4587	0.2806	0.3457	0.6118	0.2221	0.6716	0.355	0.4444	0.568									0.6716	0.355	0.4444	0.568
		0.6328	0.3585	0.5654	0.6335	0.6119	0.3574	0.5204	0.3962	0.5403	0.1964	0.1842	0.5255									0.5403	0.1964	0.1842	0.5255
		0.6925	0.4329	0.6287	0.7445	0.7403	0.3986	0.6864	0.3131	0.4806	0.1447	0.2714	0.4545									0.4806	0.1447	0.2714	0.4545
		0.4418	0.2917	0.1181	0.1954	0.9075	0.2249	0.5049	0.9047	0.4716	0.4155	0.7961	0.3859									0.4716	0.4155	0.7961	0.3859
		0.5522	0.3422	0.699	0.5686	0.603	0.2836	0.0703	0.3962	0.8955	0.9355	0.481	0.3683									0.8955	0.9355	0.481	0.3683
		0.7403	0.3085	0.1421	0.4854	0.6448	0.3945	0.4374	0.4587	0.7612	0.5264	0.5556	0.3459									0.7612	0.5264	0.5556	0.3459
		0.7373	0.3126	0.4374	0.5686	0.7493	0.1976	0.1674	0.5576	0.7254	0.3376	0.6976	0.318									0.7254	0.3376	0.6976	0.318
		0.8687	0.3544	0.1674	0.9278	0.9075	0.3794	0.512	0.8076	0.9433	0.3353	0.1181	0.5237									0.9433	0.3353	0.1181	0.5237
		0.4955	0.2249	0.1055	0.9047	0.6925	0.2836	0.4065	0.3944	0.4507	0.3132	0.6456	0.4278									0.4507	0.3132	0.6456	0.4278
		0.8687	0.2917	0.1055	0.9084	0.5552	0.3585	0.6259	0.2221	0.1493	0.1284	0.8425	0.2931									0.1493	0.1284	0.8425	0.2931
		0.7493	0.3347	0.2968	0.7755	0.6806	0.2836	0.6864	0.3962	0.3582	0.2876	0.8706	0.1238									0.3582	0.2876	0.8706	0.1238
		0.4507	0.1522	0.4065	0.2354	0.8627	0.2923	0.1111	0.3131	0.3284	0.3231	0.2068	0.6845									0.3284	0.3231	0.2068	0.6845
		0.8239	0.2992	0.1463	0.8076	0.7403	0.3544	0.1674	0.6025	0.6657	0.7316	0.5204	0.5546									0.6657	0.7316	0.5204	0.5546
		0.3522	0.2249	0.699	0.6978	0.7403	0.3486	0.1421	0.6383	0.6119	0.373	0.6315	0.3635									0.6119	0.373	0.6315	0.3635
		0.9433	0.3544	0.3615	0.1602	0.9075	0.2836	0.1111	0.3131	0.609	0.1947	0.2433	0.4199									0.609	0.1947	0.2433	0.4199
		0.609	0.3544	0.6793	0.7433	0.9433	0.3266	0.692	0.9047	0.6478	0.6926	0.2391	0.7415									0.6478	0.6926	0.2391	0.7415
		0.4955	0.355	0.0703	0.4132	0.9433	0.3544	0.5091	0.7445	0.8776	0.8268	0.519	0.5352									0.8776	0.8268	0.519	0.5352
		0.6925	0.3004	0.654	0.3501	0.7642	0.3266	0.2658	0.9029	0.7851	0.3864	0.0731	0.571									0.7851	0.3864	0.0731	0.571
		0.4418	0.3945	0.1139	0.6025	0.7552	0.3585	0.5485	0.2354	0.4985	0.2167	0.7539	0.2221									0.4985	0.2167	0.7539	0.2221
		0.6716	0.3457	0.2053	0.3447	0.5851	0.3568	0.1421	0.6723	0.9194	0.5311	0.5823	0.6408									0.9194	0.5311	0.5823	0.6408
		0.6746	0.4433	0.0914	0.1954	0.7552	0.3585	0.5162	0.5576	0.6209	0.3876	0.1435	0.5297									0.6209	0.3876	0.1435	0.5297
		0.5433	0.3266	0.0914	0.9084	0.5672	0.3515	0.5049	0.3501	0.7672	0.6438	0.5105	0.4363									0.7672	0.6438	0.5105	0.4363
		0.6746	0.1522	0.5204	0.6978	0.6925	0.362	0.1547	0.5212	0.6657	0.4399	0.083	0.7652									0.6657	0.4399	0.083	0.7652
		0.6806	0.2847	0.4529	0.2354	0.6806	0.373	0.0914	0.5576	0.2657	0.265	0.3122	0.7549									0.2657	0.265	0.3122	0.7549
		0.8925	0.3696	0.6118	0.3635	0.7403	0.2592	0.1111	0.7609	0.8925	0.749	0.4627	0.5091									0.8925	0.749	0.4627	0.5091
		0.6806	0.4131	0.2968	0.5528	0.5582	0.362	0.6287	0.5097	0.6269	0.3446	0.0309	0.929									0.6269	0.3446	0.0309	0.929
		0.609	0.2249	0.0478	0.5953	0.4507	0.3585	0.6596	0.2615	0.9463	0.3074	0.0759	0.5127									0.9463	0.3074	0.0759	0.5127
		0.9075	0.3544	0.2053	0.747	0.7493	0.3266	0.4205	0.5388	0.8239	0.3864	0.3699	0.6086									0.8239	0.3864	0.3699	0.6086
		0.5463	0.2249	0.1421	0.1802	0.6209	0.3515	0.166	0.3131	0.803	0.8629	0.4149	0.463									0.803	0.8629	0.4149	0.463
		0.4149	0.3347	0.6878	0.1954	0.5672	0.2992	0.6878	0.3501	0.7552	0.4695	0.4824	0.6984									0.7552	0.4695	0.4824	0.6984
		0.6478	0.4329	0.2588	0.5024	0.7493	0.3266	0.2658	0.5686	0.7343	0.7926	0.5752	0.5564									0.7343	0.7926	0.5752	0.5564
		0.8687	0.3347	0.6793	0.8064	0.6478	0.2923	0.1252	0.8167	0.803	0.8629	0.4149	0.463									0.803	0.8629	0.4149	0.463
		0.6746	0.3544	0.4065	0.6383	0.5522	0.3515	0.2053	0.3131	0.7254	0.3591	0.4627	0.5012									0.7254	0.3591	0.4627	0.5012
		0.2806	0.2609	0.6793	0.7755	0.6925	0.3544	0.1674	0.5485	0.6925	0.4248	0.3713	0.8131									0.6925	0.4248	0.3713	0.8131
		0.6418	0.3986	0.0914	0.2354	0.7552	0.3266	0.0506	0.3131	0.2687	0.1429	0.3319	0.3762									0.2687	0.1429	0.3319	0.3762
		0.6209	0.3486	0.6793	0.7433	0.6806	0.4329	0.5162	0.9047	0.6716	0.423	0.6723	0.1802									0.6716	0.423	0.6723	0.1802
		0.2806	0.1522	0.1463	0.4854	0.5433	0.3492	0.1153	0.5686	0.6925	0.4248	0.3713	0.8131									0.6925	0.4248	0.3713	0.8131
		0.6418	0.3544	0.6793	0.2354	0.4507	0.2255	0.6287	0.4848	0.5552	0.2981	0.5049	0.6978									0.5552	0.2981	0.5049	0.6978
		0.9045	0.3684	0.5626	0.2354	0.6806	0.3266	0.6639	0.5667	0.6239	0.4044	0.429	0.9242									0.6239	0.4044	0.429	0.9242
		0.5642	0.4131	0.1674	0.7755	0.5433	0.3777	0.5626	0.5576	0.5612	0.4282	0.4965	0.7112									0.5612	0.4282	0.4965	0.7112
		0.6299	0.2847	0.1125	0.5528	0.6925	0.362	0.6287	0.3799	0.3522	0.2684	0.263	0.3598									0.3522	0.2684	0.263	0.3598
		0.9612	0.2923	0.2588	0.9678	0.7224	0.355	0.2658	0.3447	0.9403	0.4335	0.0464	0.6007									0.9403	0.4335	0.0464	0.6007
		0.6746	0.1522	0.6287	0.7822	0.8627	0.3515	0.6864	0.6025	0.7015	0.76	0.3179	0.7148									0.7015	0.76	0.3179	0.7148
		0.8239	0.4433	0.0914	0.5686	0.4418	0.362	0.6287	0.5637	0.5731	0.2266	0.2166	0.5279									0.5731	0.2266	0.2166	0.5279
		0.9075	0.3544	0.5949	0.5024	0.5851	0.3544	0.5049	0.3131	0.9134	0.8739	0.4655	0.2803									0.9134	0.8739	0.4655	0.2803
		0.609	0.4433	0.1125	0.9272	0.6746	0.3574	0.4529	0.9047	0.8687	0.3562	0.007	0.6147									0.8687	0.3562	0.007	0.6147
		0.6746	0.1976	0.1153	0.3962	0.6657	0.1522	0.6596	0.3131	0.7254	0.3376	0.6976	0.318									0.7254	0.3376	0.6976	0.318
		0.4507	0.373	0.5049	0.4587	0.6716	0.355	0.1125	0.1802	0.7493	0.4108	0.7792	0.9047									0.7493	0.4108	0.7792	0.9047
		0.6358	0.3986	0.1421	0.7609	0.7403	0.3986	0.6639	0.6383	0.5791	0.7182	0.5457	0.6286									0.5791	0.7182	0.5457	0.6286
		0.609	0.2923	0.5654	0.7755	0.6358	0.3812	0.3615	0.8076	0.5134	0.3818	0.7131	0.5279									0.5134	0.3818	0.7131	0.5279
		0.609	0.2365	0.699	0.9229	0.6925	0.3266	0.5654	0.7609	0.5313	0.3091	0.9451	0.9515									0.5313	0.3091	0.9451	0.9515
		0.6209	0.3004	0.6287	0.7755	0.8687	0.3794	0.4529	0.6978	0.4806	0.222	0.2911	0.4005									0.4806	0.222	0.2911	0.4005
		0.8925	0.2899	0.2658	0.7822	0.4955	0.1522	0.0506	0.3155	0.8358	0.2876	0.1632	0.5127									0.8358	0.2876	0.1632	0.5127
		0.6806	0.2592	0.1055	0.3799	0.9433	0.2255	0.1069	0.1954	0.5254	0.3207	0.1899	0.9126									0.5254	0.3207	0.1899	0.9126
		0.7403	0.1522	0.0914	0.2221	0.6388	0.2836	0.1463	0.9047	0.5672	0.4433	0.6821	0.1602									0.5672	0.4433	0.6821	0.1602
		0.7403	0.4329	0.5274	0.5097	0.9612	0.2836	0.1463	0.747	0.4925	0.4021	0.8228	0.3768									0.4925	0.4021	0.8228	0.3768
		0.4955	0.3568	0.6878	0.6402	0.6418	0.3696	0.3615	0.5576	0.4507	0.3236	0.699	0.2779									0.4507	0.3236	0.699	0.2779
		0.6806	0.3486	0.6793	0.2354	0.7403	0.3515	0.6878	0.7755	0.4806	0.222	0.2911	0.4005									0.4806	0.222	0.2911	0.4005
		0.5672	0.2592	0.6878	0.9029	0.7224	0.3574	0.0506	0.6402	0.7313	0.2499	0.2588	0.3677									0.7313	0.2499	0.2588	0.3677
		0.5642	0.2824	0.1111	0.5637	0.5672	0.3945	0.1646	0.6402	0.6866	0.3283	0.6188	0.3586									0.6866	0.3283	0.6188	0.3586
		0.8687	0.2847	0.1421	0.2354	0.9433	0.2836	0.1069	0.3962	0.5821	0.1795	0.3136	0.3689									0.5821	0.1795	0.3136	0.3689
		0.5672	0.4433	0.692	0.2354	0.7373	0.2929	0.4205	0.4587	0.791	0.344	0.4135	0.4357									0.791	0.344	0.4135	0.4357
		0.5672	0.3405	0.0323	0.1954	0.5642	0.1976	0.2658	0.3962	0.594	0.2243	0.1533	0.5376									0.594	0.2243	0.1533	0.5376
		0.5672	0.3515	0.1153	0.7433	0.7552	0.3266	0.2658	0.1802	0.9075	0.2923	0.1406	0.537									0.9075	0.2923	0.1406	0.537
		0.609	0.3347	0.1139	0.3962	0.6746	0.4433	0.5091	0.608	0.5104	0.4515	0.7384	0.4248									0.5104	0.4515	0.7384	0.4248
		0.5851	0.4433	0.6793	0.3962	0.6925	0.355	0.1139	0.6978	0.5851	0.2493	0.2546	0.375									0.5851	0.2493	0.2546	0.375
		0.7224	0.2824	0.166	0.3131	0.5642	0.4329	0.1125	0.3131	0.8866	0.8402	0.519	0.46									0.8866	0.8402	0.519	0.46
		0.6418	0.2836	0.6596	0.3799	0.7552	0.3266	0.5049	0.3131	0.6567	0.4056	0.6765	0.6335									0.6567	0.4056	0.6765	0.6335
		0.5851	0.3945	0.5091	0.3447	0.6806	0.2836	0.4205	0.6402	0.5642	0.3463	0.7145	0.3617									0.5642	0.3463	0.7145	0.3617
		0.5433	0.3696	0.6864	0.4606	0.4866	0.4253	0.5162	0.5237	0.9373	0.3759	0.3938	0.5437									0.9373	0.3759	0.3938	0.5437
		0.7403	0.4433	0.1111	0.1602	0.6448	0.362	0.1421	0.6025	0.4507	0.1755	0.2799	0.4278									0.4507	0.1755	0.2799	0.4278
		0.7373	0.2592	0.5148	0.4132	0.6358	0.2609	0.5949	0.3131	0.7851	0.2963	0.5752	0.3623									0.7851	0.2963	0.5752	0.3623
		0.5851	0.3486	0.1111	0.5352	0.6925	0.3457	0.1111	0.3501	0.3791	0.3568	0.789	0.2573									0.3791	0.3568	0.789	0.2573
		0.7642	0.3318	0.6596	0.4132	0.7403	0.4253	0.6878	0.6723	0.7642	0.7281	0.5457	0.608									0.7642	0.7281	0.5457	0.608
		0.6328	0.3986	0.692	0.4587	0.6746	0.3585	0.2968	0.5686	0.9224	0.6903	0.5724	0.4982									0.9224	0.6903	0.5724	0.4982
		0.4507	0.2592	0.0478	0.1954	0.5522	0.3759	0.1421	0.2354	0	0.2074	0.9255	0.0947									0	0.2074	0.9255	0.0947
		0.5522	0.2836	0.1421	0.3131	0.7552	0.3126	0.4065	0.3447	0.6209	0.3521	0.2096	0.4854									0.6209	0.3521	0.2096	0.4854
		0.6866	0.3515	0.1055	0.6025	0.6657	0.3347	0.6793	0.4587	0.6328	0.3649	0.5148	0.3847									0.6328	0.3649	0.5148	0.3847
		0.7493	0.3515	0.166	0.2354	0.7552	0.3945	0.5049	0.6402	0.5463	0.4044	0.3741	0.895									0.5463	0.4044	0.3741	0.895
		0.5672	0.3945	0.6793	0.3131	0.7373	0.3347	0.5668	0.1602	0.1493	0.2202	0.4135	0.2931									0.1493	0.2202	0.4135	0.2931
		0.6119	0.1976	0.6864	0.8167	0.6925	0.355	0.0323	0.6383	0.7373	0.373	0.3938	0.5091									0.7373	0.373	0.3938	0.5091
		0.5493	0.3231	0.6878	0.2615	0.6746	0.3347	0.6596	0.747	0.6119	0.373	0.6315	0.3635									0.6119	0.373	0.6315	0.3635
		0.7373	0.4329	0.2658	0.5686	0.2806	0.3266	0.1421	0.3962	0.7433	0.477	0.6835	0.6044									0.7433	0.477	0.6835	0.6044
		0.3522	0.1522	0.5091	0.5771	0.7552	0.3684	0.4065	0.3962	0.4537	0.2969	0.0774	0.9484									0.4537	0.2969	0.0774	0.9484
		0.5672	0.3986	0.2658	0.7433	0.603	0.4253	0.0478	0.7609	0.791	0.8309	0.5752	0.6335									0.791	0.8309	0.5752	0.6335
		0.9075	0.2929	0.2658	0.2615	0.6806	0.4329	0.4219	0.5576	0.7612	0.4027	0.6976	0.3459									0.7612	0.4027	0.6976	0.3459
		0.6746	0.3696	0.0506	0.5959	0.609	0.2899	0.1252	0.9047	0.3851	0.2359	0.5584	0.73									0.3851	0.2359	0.5584	0.73
		0.8687	0.3544	0.3615	0.7755	0.7552	0.3504	0.1421	0.9047	0.6507	0.8658	0.6484	0.2773									0.6507	0.8658	0.6484	0.2773
		0.4507	0.3457	0.5162	0.8167	0.7493	0.3405	0.1927	0.4848	0.5493	0.2812	0.6554	0.4187									0.5493	0.2812	0.6554	0.4187
		0.8925	0.3004	0.6793	0.4587	0.7373	0.2929	0.0506	0.6723	0.5373	0.1505	0.3657	0.2973									0.5373	0.1505	0.3657	0.2973
		0.7403	0.3515	0.5049	0.3501	0.6119	0.3574	0.5049	0.6978	0.9224	0.5381	0.5429	0.625									0.9224	0.5381	0.5429	0.625
		0.6836	0.3568	0.2658	0.7433	0.5672	0.3544	0.436	0.3131	0.9224	0.3905	0.3671	0.4982									0.9224	0.3905	0.3671	0.4982
		0.7075	0.2609	0.5485	0.6978	0.5582	0.362	0.166	0.5528	0.4896	0.3074	0.6343	0.6729									0.4896	0.3074	0.6343	0.6729
		0.6925	0.3202	0.1421	0.1602	0.9612	0.3266	0.6287	0.6723	0.7612	0.8181	0.5049	0.3962									0.7612	0.8181	0.5049	0.3962
		0.6746	0.3637	0.4065	0.1602	0.6716	0.4253	0.5654	0.5576	0.9373	0.8483	0.5148	0.5437									0.9373	0.8483	0.5148	0.5437
		0.5552	0.2609	0.2658	0.7755	0.609	0.3004	0.692	0.7433	0.7224	0.8216	0.6779	0.5528									0.7224	0.8216	0.6779	0.5528
		0.6746	0.2992	0.1463	0.1802	0.7403	0.3231	0.4107	0.6086	0.7015	0.3585	0.3727	0.5024									0.7015	0.3585	0.3727	0.5024
		0.7224	0.355	0.1674	0.2354	0.5851	0.4433	0.0506	0.1802	0.1493	0.2202	0.4135	0.2931									0.1493	0.2202	0.4135	0.2931
		0.6358	0.3945	0.0914	0.1802	0.8925	0.412	0.5049	0.5528	0.6269	0.4451	0.4473	0.8465									0.6269	0.4451	0.4473	0.8465
		0.5642	0.3492	0.5654	0.5388	0.6925	0.3794	0.1421	0.8167	0.5642	0.3696	0.0492	0.8076									0.5642	0.3696	0.0492	0.8076
		0.9433	0.3486	0.3615	0.3131	0.7403	0.3759	0.2658	0.5576	0.7015	0.2586	0.5963	0.5067									0.7015	0.2586	0.5963	0.5067
		0.6746	0.2592	0.6878	0.4587	0.9075	0.362	0.6259	0.4132	0.2687	0.2185	0.2236	0.912									0.2687	0.2185	0.2236	0.912
		0.3522	0.4253	0.5654	0.5024	0.6925	0.3126	0.1674	0.1602	0.7104	0.3713	0.3446	0.8125									0.7104	0.3713	0.3446	0.8125
		0.4507	0.3231	0.0914	0.5097	0.4955	0.3266	0.1674	0.5576	0.7373	0.3777	0.4205	0.5637									0.7373	0.3777	0.4205	0.5637
		0.6716	0.3945	0.6793	0.6383	0.5463	0.1976	0.1674	0.7609	0.8	0.975	0.5471	0.4163									0.8	0.975	0.5471	0.4163
		0.6299	0.3422	0.1421	0.7822	0.603	0.3457	0.5049	0.1602	0.5313	0.3027	0.7075	0.3896									0.5313	0.3027	0.7075	0.3896
		0.5672	0.3405	0.2588	0.3962	0.6925	0.2929	0.5274	0.1954	0.7373	0.4137	0.0985	0.7822									0.7373	0.4137	0.0985	0.7822
		0.6925	0.3568	0.2658	0.1954	0.6925	0.3986	0.4529	0.3944	0.6806	0.3812	0.7032	0.6074									0.6806	0.3812	0.7032	0.6074
		0.7373	0.4253	0.6596	0.7609	0.4507	0.3266	0.166	0.5667	0.7493	0.6804	0.2574	0.8174									0.7493	0.6804	0.2574	0.8174
		0.7224	0.3004	0.5626	0.1954	0.8687	0.3266	0.4107	0.7755	0.6985	0.6798	0.4599	0.7324									0.6985	0.6798	0.4599	0.7324
		0.5493	0.2592	0.654	0.7652	0.7403	0.3945	0.0506	0.3131	0.5313	0.276	0.5359	0.554									0.5313	0.276	0.5359	0.554
		0.8627	0.3759	0.0914	0.6025	0.7373	0.3539	0.4107	0.1954	0.7045	0.792	0.3924	0.5977									0.7045	0.792	0.3924	0.5977
		0.6209	0.3347	0.166	0.1954	0.6746	0.3568	0.6793	0.5637	0.6866	0.8797	0.692	0.466									0.6866	0.8797	0.692	0.466
		0.7642	0.2929	0.6287	0.5686	0.7552	0.3812	0.0914	0.7822	0.406	0.2987	0.6048	0.3714									0.406	0.2987	0.6048	0.3714
		0.7403	0.3539	0.1674	0.8064	0.5493	0.2836	0.6639	0.9047	0.8597	0.441	0.0886	0.5103									0.8597	0.441	0.0886	0.5103
		0.6328	0.3504	0.6596	0.9084	0.6925	0.4253	0.512	0.5352	0.2328	0.2911	0.8425	0.0983									0.2328	0.2911	0.8425	0.0983
		0.5851	0.3266	0.3615	0.4606	0.9612	0.362	0.2658	0.3155	0.9433	0.3353	0.1181	0.5237									0.9433	0.3353	0.1181	0.5237
		0.6746	0.3266	0.5204	0.4587	0.7552	0.2824	0.1674	0.6086	0.8149	0.3748	0.6231	0.3149									0.8149	0.3748	0.6231	0.3149
		0.5672	0.4433	0.3615	0.3635	0.606	0.1522	0.5049	0.3131	0.4239	0.7757	0.73	0.3453									0.4239	0.7757	0.73	0.3453
		0.609	0.2249	0.0914	0.3975	0.7493	0.3085	0.1674	0.5771	0.6866	0.3335	0.5556	0.3155									0.6866	0.3335	0.5556	0.3155
		0.7552	0.3539	0.6118	0.2221	0.6806	0.3085	0.2968	0.6723	0.8	0.2708	0.211	0.4163									0.8	0.2708	0.211	0.4163
		0.6836	0.2836	0.1153	0.2615	0.7552	0.4131	0.1421	0.4587	0.5373	0.3248	0.7947	0.21									0.5373	0.3248	0.7947	0.21
		0.6925	0.2899	0.6793	0.5024	0.6299	0.3515	0.0478	0.3131	0.4955	0.2504	0.5668	0.5564									0.4955	0.2504	0.5668	0.5564
		0.6746	0.4329	0.4107	0.3962	0.6716	0.3637	0.5949	0.5686	0.9731	0.8669	0.4669	0.534									0.9731	0.8669	0.4669	0.534
		0.7552	0.362	0.0914	0.5686	0.7403	0.2992	0.1674	0.3962	0.4806	0.4352	0.7314	0.4005									0.4806	0.4352	0.7314	0.4005
		0.609	0.3126	0.6287	0.3962	0.6746	0.3266	0.1421	0.747	0.7015	0.3916	0.1139	0.5091									0.7015	0.3916	0.1139	0.5091
		0.9433	0.2992	0.0999	0.1602	0.7493	0.3231	0.6596	0.3962	0.8776	0.6973	0.5007	0.7785									0.8776	0.6973	0.5007	0.7785
		0.5672	0.3515	0.4107	0.6383	0.7552	0.3202	0.4065	0.608	0.4955	0.416	0.4824	0.6808									0.4955	0.416	0.4824	0.6808
		0.6746	0.2894	0.3615	0.5352	0.6746	0.2929	0.166	0.9047	0.3582	0.2876	0.8706	0.1238									0.3582	0.2876	0.8706	0.1238
		0.8627	0.355	0.1421	0.8167	0.6746	0.3568	0.0506	0.6335	0.6179	0.3684	0.0759	0.6317									0.6179	0.3684	0.0759	0.6317
		0.6657	0.3986	0.0985	0.5686	0.5463	0.3202	0.6596	0.3975	0.7731	0.7902	0.526	0.3137									0.7731	0.7902	0.526	0.3137
		0.3522	0.3986	0.1252	0.5686	0.7493	0.355	0.6596	0.9278	0.6836	0.7798	0.6385	0.4848									0.6836	0.7798	0.6385	0.4848
		0.609	0.355	0.6864	0.3155	0.6836	0.373	0.1069	0.5528	0.6925	0.3591	0.616	0.3131									0.6925	0.3591	0.616	0.3131
		0.9612	0.3777	0.6793	0.3635	0.9433	0.3574	0.5949	0.6025	0.7134	0.3364	0.5977	0.2925									0.7134	0.3364	0.5977	0.2925
		0.6716	0.2255	0.6878	0.8076	0.7373	0.4433	0.6878	0.4606	0.5522	0.7914	0.4726	0.5212									0.5522	0.7914	0.4726	0.5212
		0.7552	0.412	0.2658	0.3799	0.7552	0.2836	0.0506	0.6335	0.6269	0.3986	0.3994	0.8362									0.6269	0.3986	0.3994	0.8362
		0.9045	0.3231	0.5837	0.1954	0.6746	0.2836	0.2053	0.8076	0.7612	0.5264	0.5556	0.3459									0.7612	0.5264	0.5556	0.3459
		0.4507	0.2923	0.1927	0.1954	0.6866	0.3574	0.5654	0.9047	0.6836	0.7798	0.6385	0.4848									0.6836	0.7798	0.6385	0.4848
		0.7373	0.3347	0.6596	0.9029	0.5493	0.4433	0.5049	0.5771	0.7522	0.3475	0.038	0.5868									0.7522	0.3475	0.038	0.5868
		0.6746	0.2249	0.0985	0.5528	0.5433	0.3486	0.512	0.3962	0.7672	0.3178	0.5992	0.4363									0.7672	0.3178	0.5992	0.4363
		0.6418	0.2876	0.3615	0.2354	0.6925	0.362	0.5949	0.6402	0.797	0.8826	0.5148	0.5698									0.797	0.8826	0.5148	0.5698
		0.7552	0.3457	0.4065	0.5237	0.6806	0.3202	0.6287	0.3131	0	0	0.5865	0.0947									0	0	0.5865	0.0947
		0.6925	0.2249	0.2658	0.5667	0.6388	0.3318	0.4065	0.9278	0.6119	0.373	0.6315	0.3635									0.6119	0.373	0.6315	0.3635
		0.6806	0.2801	0.6793	0.7445	0.7403	0.3637	0.6287	0.3131	0.5552	0.2981	0.5049	0.6978									0.5552	0.2981	0.5049	0.6978
		0.8687	0.3945	0.692	0.4606	0.7552	0.2249	0.0506	0.4854	0.8209	0.3556	0.1083	0.585									0.8209	0.3556	0.1083	0.585
		0.6746	0.3266	0.5049	0.3155	0.7552	0.3085	0.5162	0.9272	0.5821	0.3051	0.5302	0.5437									0.5821	0.3051	0.5302	0.5437
		0.4149	0.2992	0.5654	0.8167	0.8687	0.3544	0.5049	0.5576	0.8388	0.4428	0.7032	0.2512									0.8388	0.4428	0.7032	0.2512
		0.9045	0.3812	0.5091	0.4132	0.7552	0.362	0.0506	0.5352	0.6328	0.8617	0.661	0.3847									0.6328	0.8617	0.661	0.3847
		0.4955	0.2365	0.2658	0.6086	0.5552	0.3777	0.2658	0.1802	0.609	0.1947	0.2433	0.4199									0.609	0.1947	0.2433	0.4199
		0.7373	0.3405	0.4529	0.6025	0.8627	0.3539	0.1153	0.1602	0.9403	0.4335	0.0464	0.6007									0.9403	0.4335	0.0464	0.6007
		0.6209	0.2255	0.1252	0.9175	0.7642	0.3544	0.1927	0.9047	0.2687	0.1209	0.3952	0.3234									0.2687	0.1209	0.3952	0.3234
		0.5463	0.2801	0.4529	0.3501	0.603	0.362	0.692	0.3799	0.8627	0.7844	0.4712	0.6159									0.8627	0.7844	0.4712	0.6159
		0.9612	0.3266	0.3615	0.1954	0.6806	0.2836	0.166	0.9047	0.6866	0.3283	0.6188	0.3586									0.6866	0.3283	0.6188	0.3586
		0.5851	0.3544	0.2053	0.6402	0.7493	0.3515	0.1674	0.6402	0.6418	0.4079	0.6835	0.6001									0.6418	0.4079	0.6835	0.6001
		0.7403	0.3986	0.5668	0.6402	0.9075	0.3515	0.6259	0.3635	0.6299	0.4033	0.4093	0.8265									0.6299	0.4033	0.4093	0.8265
		0.7403	0.4329	0.692	0.8167	0.6716	0.3794	0.0506	0.9047	0.6985	0.6944	0.5091	0.858									0.6985	0.6944	0.5091	0.858
		0.5851	0.3405	0.5091	0.6978	0.7373	0.3266	0.699	0.7445	0.6209	0.387	0.6512	0.6529									0.6209	0.387	0.6512	0.6529
		0.4507	0.3945	0.1421	0.6086	0.6746	0.3202	0.1069	0.1802	0.5493	0.4468	0.7103	0.4187									0.5493	0.4468	0.7103	0.4187
		0.7075	0.3266	0.1111	0.1954	0.6746	0.3945	0.512	0.3944	0.6	0.7182	0.6456	0.5006									0.6	0.7182	0.6456	0.5006
		0.6209	0.2917	0.5162	0.3799	0.9045	0.355	0.692	0.4587	0.5612	0.4044	0.3826	0.7354									0.5612	0.4044	0.3826	0.7354
		0.8687	0.3347	0.1069	0.5352	0.7552	0.4433	0.2658	0.3131	0.4955	0.3382	0.1969	0.9108									0.4955	0.3382	0.1969	0.9108
		0.6806	0.3759	0.4065	0.2615	0.6925	0.4253	0.5837	0.3799	0.5493	0.2812	0.6554	0.4187									0.5493	0.2812	0.6554	0.4187
		0.7403	0.3568	0.1252	0.3131	0.6925	0.3899	0.5049	0.9029	0.2955	0.2533	0.8326	0.2882									0.2955	0.2533	0.8326	0.2882
		0.609	0.3085	0.5162	0.5528	0.5851	0.3504	0.4374	0.3131	0.6239	0.2382	0.1688	0.497									0.6239	0.2382	0.1688	0.497
		0.609	0.3945	0.4529	0.5237	0.7224	0.2929	0.5049	0.6335	0.5313	0.3318	0.0549	0.9515									0.5313	0.3318	0.0549	0.9515
		0.5463	0.2923	0.2588	0.5576	0.6746	0.3899	0.1674	0.6402	0.7313	0.6572	0.429	0.5358									0.7313	0.6572	0.429	0.5358
		0.7224	0.3486	0.3615	0.2615	0.5672	0.355	0.6259	0.3131	0.797	0.5003	0.6245	0.5698									0.797	0.5003	0.6245	0.5698
		0.609	0.3945	0.512	0.5686	0.4955	0.3085	0.6596	0.5576	0.5373	0.33	0.602	0.21									0.5373	0.33	0.602	0.21
		0.7642	0.3347	0.6864	0.8167	0.606	0.3085	0.512	0.6402	0.7194	0.355	0.4655	0.5843									0.7194	0.355	0.4655	0.5843
		0.8239	0.2255	0.6596	0.6086	0.6209	0.2836	0.0506	0.8064	0.3284	0.2435	0.7159	0.6845									0.3284	0.2435	0.7159	0.6845
		0.2806	0.3986	0.654	0.7652	0.8239	0.355	0.1674	0.5667	0.5672	0.3579	0.3474	0.9393									0.5672	0.3579	0.3474	0.9393
		0.3522	0.1522	0.1421	0.6402	0.9612	0.3568	0.0942	0.5686	0.6985	0.3771	0.7271	0.6511									0.6985	0.3771	0.7271	0.6511
		0.6806	0.3794	0.166	0.9272	0.9075	0.2801	0.1674	0.9029	0.5433	0.4033	0.7975	0.8562									0.5433	0.4033	0.7975	0.8562
		0.7075	0.4433	0.6878	0.5352	0.6925	0.3544	0.0506	0.5686	0.4806	0.1447	0.2714	0.4545									0.4806	0.1447	0.2714	0.4545
		0.6119	0.3457	0.5668	0.7433	0.609	0.4253	0.0506	0.1602	0.7254	0.7391	0.218	0.5795									0.7254	0.7391	0.218	0.5795
		0.6358	0.3266	0.4529	0.9278	0.7552	0.362	0.166	0.7652	0.3612	0.2278	0.7398	0.2488									0.3612	0.2278	0.7398	0.2488
		0.609	0.3986	0.654	0.5352	0.3522	0.4253	0.0506	0.7822	0.5493	0.2812	0.6554	0.4187									0.5493	0.2812	0.6554	0.4187
		0.7224	0.3574	0.512	0.608	0.6299	0.3794	0.6639	0.2354	0.809	0.4463	0.5485	0.6329									0.809	0.4463	0.5485	0.6329
		0.7403	0.3347	0.6793	0.1802	0.6418	0.1976	0.1674	0.5953	0.6	0.713	0.2897	0.7633									0.6	0.713	0.2897	0.7633
		0.609	0.3504	0.6287	0.1954	0.8687	0.2836	0.654	0.3501	0.4418	0.4637	0.5556	0.4642									0.4418	0.4637	0.5556	0.4642
		0.7642	0.3085	0.4205	0.3131	0.8776	0.3544	0.5949	0.5237	0.7075	0.2899	0.4627	0.571									0.7075	0.2899	0.4627	0.571
		0.6925	0.3794	0.4374	0.1802	0.9612	0.3945	0.2968	0.5576	0.6299	0.3777	0.353	0.8337									0.6299	0.3777	0.353	0.8337
		0.6746	0.3637	0.436	0.8076	0.8776	0.3004	0.0914	0.1802	0.7134	0.3527	0.5288	0.2925									0.7134	0.3527	0.5288	0.2925
		0.5463	0.3544	0.4065	0.1954	0.6746	0.2899	0.6793	0.7433	0.7075	0.3556	0.7201	0.3447									0.7075	0.3556	0.7201	0.3447
		0.9433	0.3899	0.6287	0.5667	0.9075	0.2609	0.5049	0.3962	0.2806	0.1249	0.4093	0.2354									0.2806	0.1249	0.4093	0.2354
		0.6209	0.3422	0.5949	0.6402	0.4418	0.2836	0.5274	0.6335	0.8746	0.4253	0.6399	0.7712									0.8746	0.4253	0.6399	0.7712
		0.3522	0.3085	0.3615	0.1602	0.6806	0.3574	0.5949	0.5637	0.3791	0.2923	0.6399	0.1911									0.3791	0.2923	0.6399	0.1911
		0.9433	0.3748	0.6864	0.1954	0.6925	0.2899	0.0478	0.3131	0.597	0.8257	0.4979	0.4691									0.597	0.8257	0.4979	0.4691
		0.609	0.3486	0.4205	0.6978	0.7493	0.2592	0.6287	0.5667	0.7582	0.3585	0.4712	0.4879									0.7582	0.3585	0.4712	0.4879
		0.5672	0.373	0.699	0.5085	0.609	0.362	0.4529	0.1602	0.2687	0.2185	0.2236	0.912									0.2687	0.2185	0.2236	0.912
		0.9612	0.3544	0.5837	0.3962	0.6299	0.3457	0.1421	0.1802	0.8687	0.9814	0.4951	0.4587									0.8687	0.9814	0.4951	0.4587
		0.8687	0.3457	0.5049	0.2615	0.6806	0.2836	0.0506	0.9047	0.7343	0.6514	0.4459	0.5528									0.7343	0.6514	0.4459	0.5528
		0.9045	0.4131	0.6793	0.6723	0.7373	0.4433	0.699	0.7433	0.8	0.975	0.5471	0.4163									0.8	0.975	0.5471	0.4163
		0.6925	0.3696	0.0703	0.3501	0.5851	0.3748	0.1421	0.6402	0.809	0.6409	0.4684	0.5704									0.809	0.6409	0.4684	0.5704
		0.6388	0.355	0.4107	0.9084	0.5582	0.2923	0.1674	0.5667	0.5373	0.6996	0.6962	0.2973									0.5373	0.6996	0.6962	0.2973
		0.7642	0.4433	0.699	0.5237	0.6716	0.2836	0.512	0.9047	0.4149	0.3254	0.6582	0.2779									0.4149	0.3254	0.6582	0.2779
		0.7403	0.4149	0.5049	0.6335	0.5642	0.3759	0.4065	0.4587	0.5493	0.244	0.2068	0.3695									0.5493	0.244	0.2068	0.3695
		0.4149	0.2899	0.699	0.7445	0.6925	0.3777	0.6639	0.5667	0.5821	0.8123	0.3826	0.4181									0.5821	0.8123	0.3826	0.4181
		0.9045	0.3318	0.2053	0.1954	0.5582	0.2923	0.5626	0.7609	0.4955	0.3457	0.5105	0.9108									0.4955	0.3457	0.5105	0.9108
		0.609	0.2992	0.6287	0.2354	0.7493	0.2365	0.4205	0.3635	0.7224	0.8216	0.6779	0.5528									0.7224	0.8216	0.6779	0.5528
		0.609	0.4433	0.1421	0.1802	0.7373	0.3544	0.6287	0.6335	0.8776	0.8268	0.519	0.5352									0.8776	0.8268	0.519	0.5352
		0.6925	0.2923	0.6259	0.1954	0.7552	0.3004	0.699	0.3962	0.6388	0.3353	0.481	0.4867									0.6388	0.3353	0.481	0.4867
		0.6746	0.3986	0.0914	0.2615	0.7224	0.2801	0.1674	0.3962	0.7075	0.4096	0.7736	0.7609									0.7075	0.4096	0.7736	0.7609
		0.7403	0.3986	0.2968	0.6025	0.7493	0.2836	0.6596	0.3155	0.8269	0.2946	0.6414	0.3641									0.8269	0.2946	0.6414	0.3641
		0.6299	0.2801	0.2053	0.5237	0.7403	0.3202	0.3615	0.3447	0.4806	0.4352	0.7314	0.4005									0.4806	0.4352	0.7314	0.4005
		0.5522	0.362	0.654	0.5959	0.5672	0.3515	0.4065	0.9047	0.6925	0.3591	0.616	0.3131									0.6925	0.3591	0.616	0.3131
		0.6746	0.2249	0.1646	0.2615	0.8925	0.3504	0.4374	0.3962	0.6478	0.2714	0.2053	0.4132									0.6478	0.2714	0.2053	0.4132
		0.6209	0.3748	0.6596	0.5667	0.6478	0.3457	0.6639	0.5686	0.8448	0.7397	0.3333	0.7706									0.8448	0.7397	0.3333	0.7706
		0.7224	0.2992	0.3615	0.5237	0.594	0.373	0.5148	0.2354	0.3851	0.3359	0.3038	0.73									0.3851	0.3359	0.3038	0.73
		0.6746	0.3457	0.2968	0.2615	0.7552	0.3266	0.1125	0.3944	0.6537	0.3539	0.0956	0.6074									0.6537	0.3539	0.0956	0.6074
		0.6716	0.3748	0.4205	0.5686	0.7403	0.2992	0.512	0.6025	0.8478	0.4102	0.1322	0.5752									0.8478	0.4102	0.1322	0.5752
		0.609	0.3486	0.6793	0.2615	0.6746	0.2365	0.6287	0.9029	0.7522	0.8594	0.4923	0.5036									0.7522	0.8594	0.4923	0.5036
		0.5463	0.2801	0.6287	0.7609	0.5493	0.3347	0.1069	0.3799	0.7403	0.3707	0.3924	0.5953									0.7403	0.3707	0.3924	0.5953
		0.5672	0.3986	0.1421	0.5953	0.8627	0.3585	0.5091	0.6025	0.7701	0.4091	0.6132	0.4994									0.7701	0.4091	0.6132	0.4994
		0.7075	0.2255	0.6793	0.4587	0.7642	0.362	0.5837	0.3131	0.7224	0.4248	0.6878	0.7439									0.7224	0.4248	0.6878	0.7439
		0.7642	0.4433	0.5204	0.2221	0.9433	0.4433	0.6878	0.5637	0.6985	0.7391	0.211	0.7858									0.6985	0.7391	0.211	0.7858
		0.6716	0.3794	0.1055	0.1954	0.4955	0.2609	0.0478	0.6025	0.8358	0.8303	0.4951	0.5127									0.8358	0.8303	0.4951	0.5127
		0.3522	0.1522	0.1111	0.3962	0.9612	0.2249	0.0323	0.6402	0.8687	0.3457	0.166	0.4587									0.8687	0.3457	0.166	0.4587
		0.8627	0.2609	0.1111	0.2615	0.6806	0.3266	0.0506	0.9175	0.5612	0.4416	0.7131	0.7354									0.5612	0.4416	0.7131	0.7354
		0.5463	0.3486	0.1139	0.747	0.6925	0.3777	0.3615	0.608	0.5731	0.3725	0.7553	0.8307									0.5731	0.3725	0.7553	0.8307
		0.5642	0.3945	0.6287	0.747	0.7642	0.4433	0.2968	0.7609	0.4955	0.416	0.4824	0.6808									0.4955	0.416	0.4824	0.6808
		0.606	0.2917	0.1139	0.3155	0.609	0.1522	0.0506	0.6402	0.4806	0.1447	0.2714	0.4545									0.4806	0.1447	0.2714	0.4545
		0.4507	0.2847	0.5654	0.5024	0.7403	0.362	0.6596	0.1954	0.8149	0.8582	0.602	0.2919									0.8149	0.8582	0.602	0.2919
		0.4955	0.3945	0.4374	0.5667	0.9433	0.3004	0.692	0.7609	0.7254	0.3376	0.6976	0.318									0.7254	0.3376	0.6976	0.318
		0.603	0.2249	0.6864	0.5576	0.7552	0.4149	0.166	0.2354	0.8925	0.3626	0.3727	0.5273									0.8925	0.3626	0.3727	0.5273
		0.5851	0.2894	0.0506	0.5637	0.7224	0.4433	0.6287	0.3799	0.4985	0.3614	0.308	0.3823									0.4985	0.3614	0.308	0.3823
		0.4507	0.3486	0.4529	0.6335	0.603	0.3585	0.5654	0.5085	0.4866	0.2899	0.5935	0.3975									0.4866	0.2899	0.5935	0.3975
		0.4149	0.4253	0.5091	0.7433	0.5463	0.362	0.6596	0.6402	0.7642	0.4195	0.0647	0.8064									0.7642	0.4195	0.0647	0.8064
		0.4418	0.3405	0.3615	0.5485	0.6806	0.362	0.2968	0.6335	0.7642	0.3847	0.4051	0.608									0.7642	0.3847	0.4051	0.608
		0.5463	0.4149	0.6878	0.7445	0.7224	0.355	0.0506	0.5576	0.7343	0.3759	0.0577	0.5564									0.7343	0.3759	0.0577	0.5564
		0.4955	0.2894	0.692	0.3799	0.7403	0.3266	0.1463	0.6978	0.6448	0.3312	0.5499	0.4606									0.6448	0.3312	0.5499	0.4606
		0.6716	0.2917	0.5837	0.5771	0.606	0.3405	0.5049	0.1602	0.6239	0.4422	0.7454	0.6559									0.6239	0.4422	0.7454	0.6559
		0.6866	0.2876	0.6596	0.1802	0.6866	0.362	0.5162	0.1954	0.6418	0.3591	0.8959	0.9278									0.6418	0.3591	0.8959	0.9278
		0.7403	0.1522	0.5274	0.4587	0.5851	0.2899	0.0478	0.3799	0.5612	0.7118	0.3305	0.7112									0.5612	0.7118	0.3305	0.7112
		0.5851	0.3696	0.5668	0.3131	0.7642	0.3486	0.6864	0.3799	0.6716	0.3056	0.6526	0.3659									0.6716	0.3056	0.6526	0.3659
		0.5493	0.4131	0.1674	0.6335	0.7403	0.4253	0.2588	0.5686	0.6179	0.3539	0.4374	0.6038									0.6179	0.3539	0.4374	0.6038
		0.6925	0.1522	0.5485	0.5686	0.8627	0.3585	0.5204	0.4854	0.7075	0.4294	0.0675	0.7609									0.7075	0.4294	0.0675	0.7609
		0.6925	0.3266	0.2658	0.3962	0.6746	0.4433	0.6596	0.1954	0.6806	0.3858	0.0366	0.8975									0.6806	0.3858	0.0366	0.8975
		0.2806	0.2824	0.6259	0.3944	0.6209	0.2836	0.6878	0.5637	0.5881	0.3719	0.6737	0.5109									0.5881	0.3719	0.6737	0.5109
		0.2806	0.3544	0.5148	0.5686	0.7493	0.3266	0.654	0.3131	0.5612	0.3876	0.7257	0.514									0.5612	0.3876	0.7257	0.514
		0.8925	0.4433	0.5274	0.747	0.9075	0.2847	0.512	0.9678	0.4716	0.308	0.6385	0.2039									0.4716	0.308	0.6385	0.2039
		0.7403	0.3574	0.1421	0.2615	0.9045	0.4253	0.1421	0.5528	0.7642	0.6456	0.443	0.8234									0.7642	0.6456	0.443	0.8234
		0.7224	0.2365	0.0323	0.6383	0.5493	0.362	0.1674	0.6402	0.8597	0.8303	0.5246	0.3525									0.8597	0.8303	0.5246	0.3525
		0.4955	0.2824	0.0985	0.3131	0.5493	0.2836	0.166	0.9084	0.5731	0.4184	0.6554	0.5279									0.5731	0.4184	0.6554	0.5279
		0.8925	0.2824	0.1139	0.3944	0.5522	0.3945	0.1069	0.5388	0.7582	0.3585	0.4712	0.4879									0.7582	0.3585	0.4712	0.4879
		0.8925	0.1522	0.6864	0.2354	0.4866	0.3637	0.6287	0.7609	0.4716	0.4155	0.7961	0.3859									0.4716	0.4155	0.7961	0.3859
		0.7403	0.4253	0.6793	0.5085	0.6836	0.362	0.512	0.3799	0.6478	0.3312	0.5879	0.4132									0.6478	0.3312	0.5879	0.4132
		0.2806	0.2249	0.1125	0.1954	0.6925	0.3231	0.5654	0.5637	0.7522	0.8594	0.4923	0.5036									0.7522	0.8594	0.4923	0.5036
		0.7075	0.3777	0.2053	0.5637	0.6358	0.4253	0.5626	0.3131	0.7284	0.3806	0.1167	0.6001									0.7284	0.3806	0.1167	0.6001
		0.4955	0.1976	0.0985	0.6025	0.6119	0.2876	0.0506	0.7822	0.6478	0.3928	0.6835	0.6711									0.6478	0.3928	0.6835	0.6711
		0.4866	0.2876	0.699	0.5528	0.2806	0.373	0.6287	0.5024	0.4358	0.387	0.557	0.9211									0.4358	0.387	0.557	0.9211
		0.6209	0.373	0.5204	0.5637	0.6746	0.2824	0.1547	0.9047	0.5254	0.3056	0.8706	0.9126									0.5254	0.3056	0.8706	0.9126
		0.2806	0.2801	0.5668	0.8167	0.9612	0.3515	0.5049	0.5771	0.8209	0.8024	0.5204	0.378									0.8209	0.8024	0.5204	0.378
		0.8687	0.3637	0.1069	0.5667	0.8687	0.2836	0.1181	0.5667	0.5821	0.1795	0.3136	0.3689									0.5821	0.1795	0.3136	0.3689
		0.9075	0.2249	0.4529	0.7652	0.8627	0.3126	0.692	0.5686	0.6	0.7182	0.6456	0.5006									0.6	0.7182	0.6456	0.5006
		0.6746	0.3945	0.5049	0.2615	0.5851	0.3515	0.0506	0.5576	0.6209	0.4439	0.3868	0.855									0.6209	0.4439	0.3868	0.855
		0.5433	0.3405	0.0914	0.3501	0.5433	0.3574	0.5949	0.3962	0.8239	0.3864	0.3699	0.6086									0.8239	0.3864	0.3699	0.6086
		0.6448	0.4149	0.1547	0.2615	0.7493	0.3544	0.6287	0.6335	0.8209	0.8199	0.5007	0.585									0.8209	0.8199	0.5007	0.585
		0.9045	0.2917	0.1153	0.4587	0.6657	0.2249	0.0323	0.5576	0.8687	0.3457	0.166	0.4587									0.8687	0.3457	0.166	0.4587
		0.6925	0.2992	0.1069	0.1954	0.6746	0.3266	0.1674	0.8064	0.6746	0.2702	0.2166	0.3962									0.6746	0.2702	0.2166	0.3962
		0.7403	0.3684	0.2658	0.5097	0.8776	0.3266	0.6259	0.9047	0.8418	0.3678	0.0591	0.605									0.8418	0.3678	0.0591	0.605
		0.9612	0.3266	0.5162	0.8167	0.7552	0.2836	0.0506	0.608	0.6866	0.369	0.3643	0.466									0.6866	0.369	0.3643	0.466
		0.8776	0.2876	0.3615	0.747	0.5522	0.2836	0.1069	0.5085	0.4507	0.1952	0.3333	0.2615									0.4507	0.1952	0.3333	0.2615
		0.9045	0.2801	0.1111	0.2615	0.4955	0.3504	0.0914	0.5637	0.7015	0.3585	0.3727	0.5024									0.7015	0.3585	0.3727	0.5024
		0.6478	0.3231	0.6793	0.5667	0.5672	0.2592	0.5049	0.9272	0.5104	0.4515	0.7384	0.4248									0.5104	0.4515	0.7384	0.4248
		0.609	0.4149	0.1125	0.2354	0.4866	0.3347	0.512	0.6402	0.6209	0.3876	0.1435	0.5297									0.6209	0.3876	0.1435	0.5297
		0.9075	0.4329	0.0323	0.2221	0.9433	0.3556	0.0478	0.6402	0.9612	0.3231	0.1181	0.5686									0.9612	0.3231	0.1181	0.5686
		0.6746	0.3231	0.2658	0.6402	0.6388	0.3945	0.2053	0.1802	0.5642	0.3033	0.7356	0.2275									0.5642	0.3033	0.7356	0.2275
		0.6716	0.2365	0.4205	0.5097	0.6806	0.2899	0.5049	0.5024	0.9731	0.3847	0.3713	0.534									0.9731	0.3847	0.3713	0.534
		0.9075	0.3347	0.436	0.3944	0.5851	0.3794	0.2658	0.5024	0.6866	0.3231	0.5907	0.3805									0.6866	0.3231	0.5907	0.3805
		0.9075	0.373	0.1674	0.4132	0.5433	0.355	0.6639	0.9047	0.5851	0.2359	0.2504	0.3799									0.5851	0.2359	0.2504	0.3799
		0.5672	0.3405	0.2053	0.2615	0.6746	0.3004	0.1421	0.3131	0.6836	0.4399	0.6554	0.8161									0.6836	0.4399	0.6554	0.8161
		0.8925	0.362	0.3615	0.5686	0.6209	0.4329	0.5162	0.8076	0.5463	0.4189	0.7004	0.8064									0.5463	0.4189	0.7004	0.8064
		0.8627	0.2824	0.6878	0.2615	0.6925	0.2836	0.1055	0.5667	0.6119	0.373	0.6315	0.3635									0.6119	0.373	0.6315	0.3635
		0.5672	0.4131	0.6864	0.9229	0.7403	0.2609	0.0506	0.4848	0.6328	0.8617	0.661	0.3847									0.6328	0.8617	0.661	0.3847
		0.5552	0.3759	0.166	0.5237	0.8687	0.2836	0.0506	0.5576	0.3582	0.2191	0.6948	0.443									0.3582	0.2191	0.6948	0.443
		0.9612	0.3945	0.0985	0.2221	0.4149	0.3539	0.0914	0.2221	0.9373	0.8483	0.5148	0.5437									0.9373	0.8483	0.5148	0.5437
		0.6746	0.3492	0.1421	0.4606	0.7493	0.3515	0.0506	0.5024	0.5672	0.3608	0.789	0.1602									0.5672	0.3608	0.789	0.1602
		0.9612	0.2876	0.5668	0.8076	0.8239	0.2836	0.4065	0.5576	0.9194	0.81	0.4599	0.6408									0.9194	0.81	0.4599	0.6408
		0.7552	0.412	0.1069	0.1954	0.7493	0.2836	0.4065	0.1802	0.6358	0.3335	0.5851	0.2913									0.6358	0.3335	0.5851	0.2913
		0.4866	0.2836	0.692	0.7822	0.7493	0.3945	0.5049	0.6402	0.4149	0.2714	0.1632	0.6335									0.4149	0.2714	0.1632	0.6335
		0.603	0.3486	0.699	0.608	0.8776	0.3812	0.5485	0.1802	0.8239	0.3864	0.3699	0.6086									0.8239	0.3864	0.3699	0.6086
		0.603	0.3637	0.4205	0.9229	0.7552	0.2836	0.0323	0.5024	0.8328	0.6856	0.4557	0.5243									0.8328	0.6856	0.4557	0.5243
		0.5672	0.4329	0.1125	0.5771	0.7403	0.3684	0.5668	0.9678	0.8478	0.8664	0.4655	0.5752									0.8478	0.8664	0.4655	0.5752
		0.5582	0.4131	0.1252	0.1602	0.6299	0.3231	0.6287	0.6402	0.6716	0.7124	0.5162	0.4873									0.6716	0.7124	0.5162	0.4873
		0.2806	0.3684	0.5274	0.6086	0.9075	0.4131	0.6864	0.5667	0.5821	0.7682	0.3797	0.5862									0.5821	0.7682	0.3797	0.5862
		0.6209	0.3556	0.1125	0.9278	0.2806	0.3266	0.4065	0.7609	0.7224	0.4248	0.6878	0.7439									0.7224	0.4248	0.6878	0.7439
		0.5672	0.3486	0.4529	0.5959	0.6806	0.3777	0.1125	0.9084	0.6358	0.2557	0.1927	0.5485									0.6358	0.2557	0.1927	0.5485
		0.5672	0.373	0.2053	0.608	0.8687	0.2836	0.5049	0.9047	0.5642	0.3463	0.7145	0.3617									0.5642	0.3463	0.7145	0.3617
		0.8687	0.2923	0.0478	0.5771	0.7403	0.4131	0.512	0.9229	0.9134	0.4404	0.6456	0.2803									0.9134	0.4404	0.6456	0.2803
		0.5851	0.3986	0.6118	0.5085	0.4149	0.3544	0.0506	0.5576	0.8925	0.8042	0.4796	0.5783									0.8925	0.8042	0.4796	0.5783
		0.8687	0.412	0.5148	0.6335	0.6925	0.3945	0.0506	0.7609	0.3791	0.3568	0.789	0.2573									0.3791	0.3568	0.789	0.2573
		0.4507	0.3266	0.1674	0.5237	0.8627	0.3794	0.654	0.6025	0.6806	0.3812	0.7032	0.6074									0.6806	0.3812	0.7032	0.6074
		0.7403	0.4131	0.0914	0.5024	0.6925	0.2894	0.6864	0.3944	0.8866	0.8512	0.4796	0.3234									0.8866	0.8512	0.4796	0.3234
		0.7403	0.2801	0.692	0.1802	0.7403	0.4433	0.0914	0.9047	0.8687	0.3562	0.007	0.6147									0.8687	0.3562	0.007	0.6147
		0.606	0.2255	0.5837	0.9678	0.5851	0.2824	0.0506	0.3131	0.6299	0.4033	0.4093	0.8265									0.6299	0.4033	0.4093	0.8265
		0.5582	0.3899	0.5162	0.9047	0.5552	0.3544	0.1421	0.3131	0.7343	0.7583	0.5162	0.4126									0.7343	0.7583	0.5162	0.4126
		0.9612	0.355	0.3615	0.608	0.7403	0.3266	0.0506	0.9047	0.7075	0.3986	0.8129	0.9029									0.7075	0.3986	0.8129	0.9029
		0.8925	0.3515	0.166	0.4132	0.6448	0.362	0.5148	0.1954	0.8597	0.8303	0.5246	0.3525									0.8597	0.8303	0.5246	0.3525
		0.6746	0.1522	0.1069	0.6978	0.6806	0.3004	0.5949	0.5388	0.7104	0.4096	0.5851	0.6347									0.7104	0.4096	0.5851	0.6347
		0.7373	0.1522	0.3615	0.6978	0.6746	0.4433	0.2968	0.7609	0.5612	0.4044	0.3826	0.7354									0.5612	0.4044	0.3826	0.7354
		0.609	0.3486	0.0942	0.6402	0.4955	0.3405	0.6596	0.3962	0.4358	0.2539	0.602	0.466									0.4358	0.2539	0.602	0.466
		0.594	0.2801	0.0985	0.1602	0.7373	0.3486	0.0914	0.9084	0.5373	0.1505	0.3657	0.2973									0.5373	0.1505	0.3657	0.2973
		0.7403	0.2801	0.2053	0.1954	0.6358	0.2847	0.166	0.5637	0.8	0.2859	0.1266	0.5042									0.8	0.2859	0.1266	0.5042
		0.7224	0.3266	0.5485	0.3799	0.7552	0.3004	0.1674	0.5667	0.2806	0.2708	0.8833	0.2354									0.2806	0.2708	0.8833	0.2354
		0.6299	0.3405	0.1139	0.1954	0.3522	0.3544	0.5949	0.3962	0.4806	0.4352	0.7314	0.4005									0.4806	0.4352	0.7314	0.4005
		0.5642	0.4131	0.5049	0.9047	0.8776	0.2929	0.512	0.9229	0.4418	0.3062	0.6076	0.4642									0.4418	0.3062	0.6076	0.4642
		0.4866	0.4253	0.3615	0.5528	0.6866	0.412	0.6287	0.3447	0.6179	0.3021	0.5387	0.4484									0.6179	0.3021	0.5387	0.4484
		0.5642	0.2249	0.0914	0.3131	0.6866	0.362	0.0506	0.6402	0.6806	0.3858	0.0366	0.8975									0.6806	0.3858	0.0366	0.8975
		0.6328	0.3812	0.1139	0.1954	0.6328	0.2255	0.4205	0.5771	0.5015	0.3562	0.1252	0.8131									0.5015	0.3562	0.1252	0.8131
		0.6478	0.2894	0.1547	0.1602	0.6925	0.3945	0.4065	0.2221	0.8149	1	0.4923	0.3149									0.8149	1	0.4923	0.3149
		0.8627	0.3986	0.692	0.3131	0.7493	0.3266	0.1674	0.3131	0.7791	0.9076	0.5148	0.3392									0.7791	0.9076	0.5148	0.3392
		0.6806	0.355	0.692	0.3635	0.7493	0.362	0.436	0.3962	0.8627	0.3812	0.3741	0.6025									0.8627	0.3812	0.3741	0.6025
		0.8687	0.2836	0.4374	0.5771	0.6925	0.3515	0.0703	0.5667	0.3791	0.2923	0.6399	0.1911									0.3791	0.2923	0.6399	0.1911
		0.2806	0.3812	0.1139	0.5771	0.7493	0.2836	0.0506	0.3155	0.7791	0.3475	0.5274	0.4945									0.7791	0.3475	0.5274	0.4945
		0.7403	0.1522	0.166	0.5576	0.6716	0.3266	0.1111	0.6025	0.5821	0.3533	0.9198	0.9181									0.5821	0.3533	0.9198	0.9181
		0.7552	0.2894	0.436	0.5686	0.9075	0.2836	0.654	0.5686	0.7254	0.3376	0.6976	0.318									0.7254	0.3376	0.6976	0.318
		0.6806	0.3637	0.4529	0.5959	0.609	0.3231	0.5485	0.4587	0.7373	0.4707	0.6667	0.5388									0.7373	0.4707	0.6667	0.5388
		0.6806	0.2992	0.692	0.3962	0.7373	0.2249	0.1153	0.5686	0.8925	0.7286	0.4979	0.5273									0.8925	0.7286	0.4979	0.5273
		0.2806	0.2929	0.166	0.5388	0.7552	0.3126	0.2588	0.9029	0.803	0.3393	0.5345	0.5067									0.803	0.3393	0.5345	0.5067
		0.9433	0.3585	0.2658	0.3501	0.6925	0.2836	0.1646	0.3501	0.4955	0.3457	0.5105	0.9108									0.4955	0.3457	0.5105	0.9108
		0.7642	0.3544	0.3615	0.2615	0.6358	0.2836	0.512	0.6402	0.8119	0.946	0.4951	0.2992									0.8119	0.946	0.4951	0.2992
		0.6388	0.3986	0.6287	0.7755	0.3522	0.355	0.2053	0.1602	0.7104	0.7647	0.5091	0.7785									0.7104	0.7647	0.5091	0.7785
		0.5522	0.355	0.0323	0.3944	0.6418	0.3515	0.4529	0.6383	0.7791	0.3759	0.5612	0.3392									0.7791	0.3759	0.5612	0.3392
		0.7403	0.3759	0.0703	0.5212	0.7403	0.355	0.692	0.1954	0.7493	0.3765	0.0633	0.9047									0.7493	0.3765	0.0633	0.9047
		0.5552	0.4433	0.6793	0.3962	0.8239	0.3759	0.2658	0.747	0.6507	0.3568	0.6343	0.2773									0.6507	0.3568	0.6343	0.2773
		0.8627	0.355	0.2053	0.6723	0.6746	0.3405	0.6118	0.8064	0.5851	0.4364	0.3826	0.7039									0.5851	0.4364	0.3826	0.7039
		0.7552	0.3202	0.6864	0.5637	0.9612	0.1522	0.5049	0.5528	0.5313	0.3027	0.7075	0.3896									0.5313	0.3027	0.7075	0.3896
		0.7493	0.4131	0.5654	0.3962	0.6418	0.3544	0.6287	0.5237	0.7224	0.24	0.1139	0.4399									0.7224	0.24	0.1139	0.4399
		0.5672	0.3986	0.1181	0.5097	0.6418	0.3486	0.699	0.1602	0.6657	0.4399	0.083	0.7652									0.6657	0.4399	0.083	0.7652
		0.9433	0.3986	0.512	0.5667	0.8925	0.2836	0.692	0.5237	0.5701	0.3376	0.8411	0.165									0.5701	0.3376	0.8411	0.165
		0.8687	0.4131	0.0506	0.2615	0.7493	0.2609	0.5626	0.9047	0.8537	0.459	0.6442	0.7627									0.8537	0.459	0.6442	0.7627
		0.4149	0.3422	0.699	0.6086	0.7493	0.412	0.1421	0.3501	0.7701	0.4404	0.2827	0.7955									0.7701	0.4404	0.2827	0.7955
		0.7224	0.3986	0.5049	0.6025	0.7373	0.3515	0.1674	0.5485	0.4955	0.2504	0.5668	0.5564									0.4955	0.2504	0.5668	0.5564
		0.7493	0.4329	0.0914	0.4132	0.7403	0.2836	0.6259	0.7433	0.7522	0.8594	0.4923	0.5036									0.7522	0.8594	0.4923	0.5036
		0.5672	0.3266	0.5049	0.6335	0.5433	0.2824	0.1674	0.8167	0.5642	0.3033	0.7356	0.2275									0.5642	0.3033	0.7356	0.2275
		0.2806	0.3085	0.5654	0.9175	0.9075	0.3318	0.6878	0.5686	0.9612	0.9227	0.5105	0.5686									0.9612	0.9227	0.5105	0.5686
		0.4507	0.3486	0.436	0.7822	0.6925	0.4253	0.4529	0.5686	0.8866	0.416	0.6723	0.3234									0.8866	0.416	0.6723	0.3234
		0.5672	0.3539	0.3615	0.6383	0.6806	0.1976	0.1927	0.4132	0.594	0.4579	0.4726	0.6274									0.594	0.4579	0.4726	0.6274
		0.6358	0.3126	0.5837	0.5686	0.9612	0.3266	0.5091	0.7609	0.6836	0.7798	0.6385	0.4848									0.6836	0.7798	0.6385	0.4848
		0.7552	0.3945	0.5654	0.3799	0.7552	0.2836	0.4627	0.9278	0.2657	0.265	0.3122	0.7549									0.2657	0.265	0.3122	0.7549
		0.609	0.3231	0.6118	0.5528	0.6925	0.3266	0.2588	0.4132	0.7881	0.3091	0.5767	0.3762									0.7881	0.3091	0.5767	0.3762
		0.4955	0.3486	0.6596	0.7433	0.7403	0.3812	0.5949	0.2615	0.597	0.3713	0.4191	0.9593									0.597	0.3713	0.4191	0.9593
		0.2806	0.4131	0.1125	0.3962	0.6746	0.362	0.1421	0.5953	0.609	0.2836	0.5795	0.5097									0.609	0.2836	0.5795	0.5097
		0.9075	0.3544	0.2658	0.8167	0.5522	0.2365	0.1111	0.9029	0.5104	0.4515	0.7384	0.4248									0.5104	0.4515	0.7384	0.4248
		0.7552	0.3544	0.1547	0.3501	0.6746	0.1976	0.4205	0.9029	0.7522	0.8077	0.5077	0.5437									0.7522	0.8077	0.5077	0.5437
		0.4418	0.3986	0.6878	0.3635	0.6806	0.3405	0.6639	0.6402	0.7403	0.7455	0.5232	0.8125									0.7403	0.7455	0.5232	0.8125
		0.4507	0.3794	0.6287	0.6086	0.6746	0.3266	0.5148	0.4606	0.7582	0.3585	0.4712	0.4879									0.7582	0.3585	0.4712	0.4879
		0.5582	0.2592	0.6287	0.7822	0.6836	0.3457	0.1421	0.5686	0.8955	0.9355	0.481	0.3683									0.8955	0.9355	0.481	0.3683
		0.6836	0.2899	0.6259	0.7445	0.5433	0.3202	0.4065	0.3131	0.6806	0.373	0.4965	0.747									0.6806	0.373	0.4965	0.747
		0.6388	0.2609	0.4219	0.3962	0.606	0.3486	0.6287	0.5576	0.2478	0.122	0.8776	0.111									0.2478	0.122	0.8776	0.111
		0.4955	0.355	0.4065	0.3155	0.5672	0.3574	0.5049	0.3501	0.7254	0.8704	0.5738	0.318									0.7254	0.8704	0.5738	0.318
		0.609	0.3759	0.5162	0.5953	0.6299	0.4149	0.5049	0.3131	0.8149	0.86	0.5443	0.4211									0.8149	0.86	0.5443	0.4211
		0.5552	0.2249	0.1421	0.5686	0.7493	0.355	0.6878	0.5667	0.5791	0.7182	0.5457	0.6286									0.5791	0.7182	0.5457	0.6286
		0.9075	0.4253	0.6118	0.5667	0.7493	0.3266	0.0914	0.2221	0.1493	0.1284	0.8425	0.2931									0.1493	0.1284	0.8425	0.2931
		0.5672	0.2365	0.1646	0.2354	0.7075	0.3347	0.2053	0.1802	0.9612	0.3231	0.1181	0.5686									0.9612	0.3231	0.1181	0.5686
		0.7403	0.3777	0.6287	0.6978	0.594	0.3266	0.1125	0.6086	0.8866	0.3777	0.4669	0.46									0.8866	0.3777	0.4669	0.46
		0.609	0.4131	0.6793	0.2221	0.5493	0.3318	0.699	0.1954	0.3522	0.2237	0.6006	0.7433									0.3522	0.2237	0.6006	0.7433
		0.6716	0.3347	0.2053	0.5097	0.7552	0.3138	0.512	0.7755	0.609	0.3382	0.8129	0.1954									0.609	0.3382	0.8129	0.1954
		0.7642	0.2923	0.166	0.9047	0.6866	0.2992	0.0506	0.5576	0.6299	0.4224	0.3221	0.8368									0.6299	0.4224	0.3221	0.8368
		0.4507	0.3504	0.6118	0.747	0.9433	0.3696	0.3615	0.9047	0.4	0.1604	0.3333	0.415									0.4	0.1604	0.3333	0.415
		0.6746	0.3986	0.6287	0.3944	0.6716	0.2876	0.166	0.5212	0.8597	0.3236	0.6596	0.3525									0.8597	0.3236	0.6596	0.3525
		0.7373	0.3544	0.3615	0.4587	0.606	0.2923	0.6287	0.7609	0.4955	0.2162	0.2785	0.3944									0.4955	0.2162	0.2785	0.3944
		0.609	0.3486	0.3615	0.5237	0.7403	0.2609	0.2658	0.5667	0.6657	0.2562	0.166	0.4569									0.6657	0.2562	0.166	0.4569
		0.6119	0.3492	0.6793	0.9229	0.6925	0.3486	0.692	0.747	0.8627	0.6851	0.5359	0.4921									0.8627	0.6851	0.5359	0.4921
		0.8687	0.373	0.1421	0.5024	0.2806	0.3405	0.6639	0.9278	0.2806	0.1249	0.4093	0.2354									0.2806	0.1249	0.4093	0.2354
		0.7373	0.3085	0.6878	0.5352	0.603	0.362	0.5654	0.5771	0.6866	0.8797	0.692	0.466									0.6866	0.8797	0.692	0.466
		0.6119	0.4253	0.166	0.6086	0.5493	0.2836	0.6287	0.3962	0.5821	0.394	0.1913	0.7919									0.5821	0.394	0.1913	0.7919
		0.6388	0.3759	0.699	0.5085	0.4149	0.2249	0.5148	0.5528	0.803	0.8629	0.4149	0.463									0.803	0.8629	0.4149	0.463
		0.6746	0.3637	0.6793	0.3447	0.6806	0.2923	0.4205	0.1602	0.8	0.2708	0.211	0.4163									0.8	0.2708	0.211	0.4163
		0.6746	0.3085	0.166	0.5771	0.9433	0.3748	0.692	0.9272	0.7612	0.2981	0.5373	0.3962									0.7612	0.2981	0.5373	0.3962
		0.4418	0.3539	0.0999	0.7433	0.6806	0.362	0.6259	0.5237	0.7552	0.4672	0.6568	0.6329									0.7552	0.4672	0.6568	0.6329
		0.5582	0.3777	0.5949	0.1954	0.7642	0.362	0.1674	0.5667	0.3493	0.2214	0.8087	0.3519									0.3493	0.2214	0.8087	0.3519
		0.9433	0.2592	0.699	0.8064	0.6716	0.1976	0.1421	0.5667	0.6239	0.3957	0.3769	0.8835									0.6239	0.3957	0.3769	0.8835
		0.8239	0.2824	0.2968	0.3975	0.3522	0.3504	0.5148	0.7652	0.4418	0.3062	0.6076	0.4642									0.4418	0.3062	0.6076	0.4642
		0.9612	0.3126	0.6878	0.1954	0.8627	0.3266	0.1547	0.9047	0.6806	0.3318	0.18	0.5504									0.6806	0.3318	0.18	0.5504
		0.8687	0.2894	0.699	0.5771	0.9045	0.4329	0.1153	0.3447	0.3851	0.2359	0.5584	0.73									0.3851	0.2359	0.5584	0.73
		0.6328	0.2365	0.6287	0.7433	0.6119	0.3231	0.1421	0.1602	0.8806	0.3922	0.2996	0.557									0.8806	0.3922	0.2996	0.557
		0.3522	0.3986	0.699	0.2221	0.2806	0.3266	0.512	0.5576	0.6806	0.3556	0.4838	0.6402									0.6806	0.3556	0.4838	0.6402
		0.6328	0.3457	0.2658	0.7609	0.4866	0.362	0.0506	0.1602	0.2657	0.2051	0.6329	0.7549									0.2657	0.2051	0.6329	0.7549
		0.7403	0.3544	0.2588	0.3447	0.5672	0.3266	0.4529	0.6402	0.4299	0.3788	0.4895	0.8428									0.4299	0.3788	0.4895	0.8428
		0.4507	0.1522	0.6793	0.2615	0.6418	0.355	0.1421	0.3501	0.3522	0.2551	0.6835	0.5358									0.3522	0.2551	0.6835	0.5358
		0.609	0.2876	0.1139	0.7755	0.6806	0.3318	0.1463	0.6335	0.8149	0.2824	0.526	0.4211									0.8149	0.2824	0.526	0.4211
		0.3522	0.3347	0.5485	0.1602	0.5522	0.2836	0.0506	0.4587	0.6836	0.4666	0.7764	0.7882									0.6836	0.4666	0.7764	0.7882
		0.8776	0.3696	0.699	0.6025	0.5522	0.3794	0.692	0.9047	0.4358	0.387	0.557	0.9211									0.4358	0.387	0.557	0.9211
		0.609	0.373	0.5668	0.8064	0.4955	0.3085	0.692	0.3131	0.5284	0.7153	0.353	0.3926									0.5284	0.7153	0.353	0.3926
		0.606	0.4433	0.692	0.8076	0.6746	0.2836	0.1125	0.5771	0.5433	0.3062	0.5499	0.3501									0.5433	0.3062	0.5499	0.3501
		0.2806	0.355	0.0506	0.747	0.7373	0.3544	0.6878	0.5667	0.6746	0.2702	0.2166	0.3962									0.6746	0.2702	0.2166	0.3962
		0.4418	0.3812	0.3615	0.9047	0.7403	0.362	0.6878	0.6086	0.6657	0.7252	0.3671	0.7609									0.6657	0.7252	0.3671	0.7609
		0.8687	0.3585	0.1153	0.5024	0.5493	0.3318	0.166	0.3962	0.5761	0.3457	0.4121	1									0.5761	0.3457	0.4121	1
		0.5851	0.2801	0.699	0.5959	0.6746	0.3405	0.5049	0.9229	0	0.2074	0.9255	0.0947									0	0.2074	0.9255	0.0947
		0.8925	0.1522	0.1927	0.7445	0.5582	0.355	0.0914	0.4606	0.791	0.344	0.4135	0.4357									0.791	0.344	0.4135	0.4357
		0.9612	0.2824	0.1139	0.608	0.6925	0.362	0.1547	0.4606	0.6746	0.3707	0.6231	0.3962									0.6746	0.3707	0.6231	0.3962
		0.6746	0.2592	0.692	0.4587	0.6746	0.4253	0.1421	0.7609	0.4	0.1604	0.3333	0.415									0.4	0.1604	0.3333	0.415
		0.8687	0.3544	0.1111	0.5959	0.7552	0.3794	0.692	0.608	0.8149	0.2824	0.526	0.4211									0.8149	0.2824	0.526	0.4211
		0.609	0.4131	0.5949	0.6025	0.6806	0.3544	0.1139	0.9047	0.4985	0.2167	0.7539	0.2221									0.4985	0.2167	0.7539	0.2221
		0.4507	0.3544	0.1139	0.8076	0.4507	0.3585	0.5654	0.7433	0.4955	0.416	0.4824	0.6808									0.4955	0.416	0.4824	0.6808
		0.6418	0.3945	0.654	0.5085	0.7642	0.2899	0.1674	0.3447	0.6746	0.2702	0.2166	0.3962									0.6746	0.2702	0.2166	0.3962
		0.5582	0.3347	0.3615	0.2354	0.603	0.1522	0.5949	0.5576	0.609	0.3963	0.6118	0.5467									0.609	0.3963	0.6118	0.5467
		0.6358	0.3585	0.4065	0.5771	0.4507	0.3004	0.5148	0.6025	0.4239	0.7757	0.73	0.3453									0.4239	0.7757	0.73	0.3453
		0.5851	0.3202	0.1463	0.9278	0.6806	0.3504	0.6596	0.5686	0.9075	0.9233	0.5134	0.537									0.9075	0.9233	0.5134	0.537
		0.5582	0.2836	0.6287	0.2354	0.3522	0.3231	0.699	0.6402	0.7104	0.8286	0.5612	0.6347									0.7104	0.8286	0.5612	0.6347
		0.6478	0.3347	0.5949	0.5686	0.4418	0.3457	0.1674	0.3962	0.1493	0.2202	0.4135	0.2931									0.1493	0.2202	0.4135	0.2931
		0.9075	0.2592	0.3615	0.3962	0.7642	0.362	0.6596	0.9047	0.8149	0.2824	0.526	0.4211									0.8149	0.2824	0.526	0.4211
		0.5582	0.3347	0.6596	0.5686	0.6358	0.3986	0.6793	0.9229	0.8209	0.3556	0.1083	0.585									0.8209	0.3556	0.1083	0.585
		0.6418	0.3492	0.4219	0.5528	0.5522	0.3986	0.436	0.5576	0.4239	0.1395	0.3249	0.3453									0.4239	0.1395	0.3249	0.3453
		0.5851	0.412	0.1421	0.4854	0.6299	0.2365	0.6793	0.7609	0.9194	0.7699	0.4585	0.4654									0.9194	0.7699	0.4585	0.4654
		0.606	0.4433	0.6639	0.608	0.5582	0.4329	0.0506	0.7433	0.6328	0.4474	0.4023	0.6863									0.6328	0.4474	0.4023	0.6863
		0.5642	0.2801	0.6864	0.2615	0.9075	0.3585	0.6596	0.6723	0.7522	0.2708	0.5359	0.5437									0.7522	0.2708	0.5359	0.5437
		0.5522	0.1522	0.1463	0.8064	0.5493	0.373	0.6287	0.5667	0.6179	0.4887	0.6034	0.4072									0.6179	0.4887	0.6034	0.4072
		0.8776	0.3986	0.5485	0.4587	0.7403	0.3574	0.4065	0.2615	0.7075	0.4712	0.6217	0.5085									0.7075	0.4712	0.6217	0.5085
		0.7373	0.3266	0.5148	0.5667	0.7403	0.355	0.6596	0.5528	0.7194	0.7292	0.5415	0.5843									0.7194	0.7292	0.5415	0.5843
		0.4149	0.2592	0.4107	0.3155	0.6925	0.3486	0.4205	0.2221	0.9134	0.4532	0.5401	0.5728									0.9134	0.4532	0.5401	0.5728
		0.6209	0.3794	0.3615	0.5686	0.5463	0.3422	0.2658	0.3131	0.5761	0.3114	0.4473	0.801									0.5761	0.3114	0.4473	0.801
		0.6806	0.3574	0.6878	0.5352	0.6925	0.3794	0.166	0.3155	0.4507	0.3161	0.6034	0.5182									0.4507	0.3161	0.6034	0.5182
		0.6418	0.3266	0.2053	0.5528	0.6328	0.4149	0.692	0.3131	0.8	0.7379	0.5063	0.5479									0.8	0.7379	0.5063	0.5479
		0.9612	0.2249	0.1139	0.7652	0.6836	0.2836	0.0506	0.5352	0.7761	0.3783	0.6371	0.6153									0.7761	0.3783	0.6371	0.6153
		0.9612	0.3004	0.3615	0.1602	0.7552	0.3794	0.6287	0.5667	0.4985	0.2894	0.5626	0.3823									0.4985	0.2894	0.5626	0.3823
		0.9075	0.3486	0.5091	0.3944	0.4149	0.3515	0.1547	0.1602	0.8119	0.8629	0.5682	0.5479									0.8119	0.8629	0.5682	0.5479
		0.5552	0.3457	0.1674	0.7433	0.7552	0.355	0.5837	0.5528	0.4806	0.222	0.2911	0.4005									0.4806	0.222	0.2911	0.4005
		0.9433	0.3684	0.6793	0.1602	0.6925	0.2836	0.5091	0.5576	0.797	0.8826	0.5148	0.5698									0.797	0.8826	0.5148	0.5698
		0.9612	0.355	0.4065	0.9047	0.6925	0.362	0.4529	0.3962	0.7284	0.423	0.5949	0.6001									0.7284	0.423	0.5949	0.6001
		0.4418	0.3544	0.1153	0.9175	0.6746	0.2836	0.4065	0.5576	0.7791	0.3759	0.5612	0.3392									0.7791	0.3759	0.5612	0.3392
		0.6836	0.3945	0.5204	0.2354	0.5672	0.3266	0.2658	0.5528	0.4806	0.222	0.2911	0.4005									0.4806	0.222	0.2911	0.4005
		0.6358	0.2899	0.6596	0.1954	0.7403	0.3405	0.0323	0.5528	0.7821	0.3672	0.4079	0.4296									0.7821	0.3672	0.4079	0.4296
		0.9612	0.3004	0.6639	0.3131	0.8627	0.4131	0.1421	0.9047	0.6657	0.3777	0.5105	0.7652									0.6657	0.3777	0.5105	0.7652
		0.6836	0.4131	0.3615	0.3962	0.6328	0.4433	0.6287	0.9084	0.4507	0.1755	0.2799	0.4278									0.4507	0.1755	0.2799	0.4278
		0.8239	0.3347	0.2968	0.2615	0.8239	0.3126	0.2968	0.5576	0.8209	0.8024	0.5204	0.378									0.8209	0.8024	0.5204	0.378
		0.2806	0.2824	0.6793	0.6086	0.6925	0.362	0.692	0.3962	0.4478	0.2469	0.8523	0.2033									0.4478	0.2469	0.8523	0.2033
		0.5851	0.4131	0.1421	0.5024	0.6925	0.3684	0.5274	0.6402	0.8149	0.3748	0.6231	0.3149									0.8149	0.3748	0.6231	0.3149
		0.6806	0.3138	0.6259	0.2221	0.7552	0.3318	0.1055	0.3131	0.8597	0.3236	0.6596	0.3525									0.8597	0.3236	0.6596	0.3525
		0.6746	0.3504	0.2968	0.6335	0.6418	0.1522	0.6287	0.3962	0.797	0.5003	0.6245	0.5698									0.797	0.5003	0.6245	0.5698
		0.8627	0.2609	0.5668	0.5237	0.4418	0.373	0.2588	0.5771	0.8149	0.3085	0.6062	0.2919									0.8149	0.3085	0.6062	0.2919
		0.9075	0.3696	0.1111	0.4854	0.9433	0.2836	0.6878	0.7609	0.5403	0.1964	0.1842	0.5255									0.5403	0.1964	0.1842	0.5255
		0.9045	0.3777	0.6596	0.3962	0.8627	0.3812	0.5162	0.5667	0.7373	0.8379	0.6231	0.4964									0.7373	0.8379	0.6231	0.4964
		0.5522	0.4253	0.6793	0.2354	0.7552	0.3266	0.0506	0.5576	0.9045	0.7565	0.4979	0.5795									0.9045	0.7565	0.4979	0.5795
		0.7403	0.2876	0.2053	0.9229	0.6866	0.3457	0.5091	0.9047	0.6179	0.437	0.4613	0.9472									0.6179	0.437	0.4613	0.9472
		0.4866	0.2801	0.166	0.1954	0.6746	0.3405	0.0506	0.5686	0.7433	0.7501	0.4951	0.7973									0.7433	0.7501	0.4951	0.7973
		0.7403	0.412	0.6259	0.1954	0.7642	0.3986	0.1674	0.2615	0.6358	0.3521	0.1013	0.9175									0.6358	0.3521	0.1013	0.9175
		0.5851	0.2824	0.166	0.7822	0.9075	0.4433	0.692	0.5667	0.6985	0.8263	0.6315	0.3513									0.6985	0.8263	0.6315	0.3513
		0.5552	0.4433	0.1421	0.1954	0.6746	0.3574	0.0506	0.3962	0.5821	0.4003	0.7426	0.5862									0.5821	0.4003	0.7426	0.5862
		0.609	0.3486	0.699	0.1602	0.606	0.2255	0.6287	0.5576	0.7672	0.4381	0.3826	0.8356									0.7672	0.4381	0.3826	0.8356
		0.606	0.3504	0.4107	0.9278	0.8627	0.2249	0.1674	0.1954	0.6328	0.4271	0.5077	0.7391									0.6328	0.4271	0.5077	0.7391
		0.6119	0.3504	0.3615	0.4854	0.6925	0.3748	0.0323	0.6086	0.7313	0.2499	0.2588	0.3677									0.7313	0.2499	0.2588	0.3677
		0.5582	0.3759	0.5654	0.6723	0.5463	0.3684	0.6878	0.6402	0.5313	0.2766	0.5738	0.429									0.5313	0.2766	0.5738	0.429
		0.6209	0.1522	0.5837	0.747	0.6925	0.3231	0.1547	0.6025	0.6985	0.3771	0.7271	0.6511									0.6985	0.3771	0.7271	0.6511
		0.9612	0.2917	0.2053	0.3944	0.7552	0.362	0.1125	0.3131	0.6746	0.3707	0.6231	0.3962									0.6746	0.3707	0.6231	0.3962
		0.7403	0.4131	0.4065	0.3962	0.6806	0.1976	0.1674	0.9047	0.9612	0.9227	0.5105	0.5686									0.9612	0.9227	0.5105	0.5686
		0.7373	0.3759	0.3615	0.1802	0.6119	0.3266	0.0506	0.9678	0.7104	0.7118	0.5612	0.8125									0.7104	0.7118	0.5612	0.8125
		0.6866	0.3515	0.1421	0.2221	0.6716	0.3945	0.1139	0.2221	0.5313	0.276	0.5359	0.554									0.5313	0.276	0.5359	0.554
		0.6358	0.2255	0.5654	0.5959	0.5552	0.3457	0.1674	0.6723	0.5313	0.3457	0.744	0.71									0.5313	0.3457	0.744	0.71
		0.8627	0.3504	0.5148	0.2354	0.7552	0.3405	0.0506	0.1802	0.9433	0.8234	0.519	0.5237									0.9433	0.8234	0.519	0.5237
		0.5552	0.3544	0.654	0.5528	0.6478	0.412	0.6596	0.6402	0.7194	0.355	0.4655	0.5843									0.7194	0.355	0.4655	0.5843
		0.6716	0.3544	0.0506	0.6402	0.6836	0.2917	0.1674	0.6402	0.7104	0.8286	0.5612	0.6347									0.7104	0.8286	0.5612	0.6347
		0.9433	0.4253	0.4374	0.4854	0.7552	0.3266	0.2658	0.7652	0.6866	0.5107	0.5851	0.3805									0.6866	0.5107	0.5851	0.3805
		0.4507	0.2923	0.4205	0.5686	0.5851	0.3486	0.2968	0.9047	0.4985	0.2894	0.5626	0.3823									0.4985	0.2894	0.5626	0.3823
		0.5851	0.3486	0.1139	0.1954	0.6836	0.3544	0.699	0.1602	0.5373	0.2853	0.5682	0.446									0.5373	0.2853	0.5682	0.446
		0.609	0.355	0.4529	0.3962	0.7552	0.2609	0.4205	0.9047	0.4806	0.222	0.2911	0.4005									0.4806	0.222	0.2911	0.4005
		0.8627	0.3405	0.0703	0.3962	0.7403	0.3266	0.5091	0.1802	0.4507	0.3597	0.7004	0.2615									0.4507	0.3597	0.7004	0.2615
		0.6478	0.4131	0.1069	0.9084	0.5463	0.3347	0.1674	0.4848	0.8478	0.4102	0.1322	0.5752									0.8478	0.4102	0.1322	0.5752
		0.7493	0.3457	0.4529	0.6723	0.6925	0.3138	0.692	0.9084	0.2687	0.308	0.6667	0.912									0.2687	0.308	0.6667	0.912
		0.8687	0.2365	0.1252	0.2354	0.7552	0.2899	0.166	0.6402	0.6358	0.3335	0.5851	0.2913									0.6358	0.3335	0.5851	0.2913
		0.5493	0.2876	0.2658	0.5085	0.7403	0.3812	0.4529	0.2221	0.4239	0.7757	0.73	0.3453									0.4239	0.7757	0.73	0.3453
		0.609	0.3637	0.6596	0.6978	0.6119	0.362	0.2053	0.1954	0.9731	0.8669	0.4669	0.534									0.9731	0.8669	0.4669	0.534
		0.7403	0.3515	0.1069	0.1954	0.7493	0.3544	0.1674	0.2221	0.7373	0.3033	0.1336	0.5388									0.7373	0.3033	0.1336	0.5388
		0.6388	0.3568	0.6793	0.1954	0.6716	0.2255	0.0506	0.5024	0.8149	0.4695	0.3952	0.7907									0.8149	0.4695	0.3952	0.7907
		0.5522	0.362	0.5949	0.9278	0.5522	0.2249	0.6596	0.9047	0.6418	0.337	0.0577	0.9278									0.6418	0.337	0.0577	0.9278
		0.9612	0.4149	0.0942	0.6723	0.6806	0.4131	0.5091	0.6025	0.6478	0.2714	0.2053	0.4132									0.6478	0.2714	0.2053	0.4132
		0.6388	0.2592	0.0703	0.5024	0.6119	0.1522	0.512	0.4848	0.7701	0.3533	0.4585	0.4994									0.7701	0.3533	0.4585	0.4994
		0.5582	0.412	0.654	0.3944	0.7373	0.3347	0.1674	0.5237	0.6119	0.2156	0.2053	0.3635									0.6119	0.2156	0.2053	0.3635
		0.5851	0.3457	0.6596	0.9678	0.7552	0.362	0.5049	0.3635	0.6358	0.4788	0.7637	0.838									0.6358	0.4788	0.7637	0.838
		0.6746	0.4253	0.5274	0.2354	0.4955	0.3899	0.6287	0.3131	0.5313	0.2905	0.1519	0.554									0.5313	0.2905	0.1519	0.554
		0.6925	0.2836	0.3615	0.6335	0.6716	0.3492	0.5668	0.6383	0.594	0.7937	0.4782	0.5212									0.594	0.7937	0.4782	0.5212
		0.7493	0.3504	0.699	0.5024	0.7403	0.3899	0.5949	0.5576	0.597	0.3155	0.6667	0.3398									0.597	0.3155	0.6667	0.3398
		0.9612	0.412	0.6878	0.2221	0.6806	0.2801	0.4065	0.5686	0.8	0.975	0.5471	0.4163									0.8	0.975	0.5471	0.4163
		0.9433	0.3266	0.699	0.4587	0.6806	0.3266	0.3615	0.3635	0.5463	0.3945	0.5696	0.9084									0.5463	0.3945	0.5696	0.9084
		0.6806	0.4433	0.6287	0.2615	0.5552	0.3544	0.5949	0.3962	0.6	0.3091	0.1294	0.5006									0.6	0.3091	0.1294	0.5006
		0.9612	0.3504	0.5485	0.5667	0.5552	0.3515	0.2053	0.608	0.6328	0.3649	0.5148	0.3847									0.6328	0.3649	0.5148	0.3847
		0.6746	0.4433	0.4107	0.2615	0.6836	0.3457	0.5837	0.6402	0.8657	0.7362	0.4276	0.5959									0.8657	0.7362	0.4276	0.5959
		0.5582	0.2899	0.5668	0.4848	0.6119	0.1976	0.6118	0.5352	0.397	0.2679	0.5485	0.6578									0.397	0.2679	0.5485	0.6578
		0.5672	0.1522	0.5274	0.5352	0.6358	0.3748	0.0506	0.5576	0.1582	0.2045	0.9564	0									0.1582	0.2045	0.9564	0
		0.2806	0.2923	0.5162	0.3131	0.6746	0.2836	0.0506	0.7609	0	0.2074	0.9255	0.0947									0	0.2074	0.9255	0.0947
		0.9075	0.4433	0.3615	0.5667	0.7075	0.3347	0.0506	0.5667	0.6478	0.3829	0.8073	0.9217									0.6478	0.3829	0.8073	0.9217
		0.2806	0.3266	0.2588	0.4587	0.9075	0.2899	0.1674	0.3131	0.7731	0.7902	0.526	0.3137									0.7731	0.7902	0.526	0.3137
		0.8687	0.2801	0.1421	0.4587	0.8687	0.4433	0.0323	0.3131	0.6866	0.3876	0.8129	0.7725									0.6866	0.3876	0.8129	0.7725
		0.6657	0.3318	0.6639	0.3962	0.5552	0.3515	0.5204	0.5576	0.6478	0.3312	0.5879	0.4132									0.6478	0.3312	0.5879	0.4132
		0.6925	0.3794	0.5091	0.3501	0.7493	0.3544	0.5049	0.6383	0.5254	0.3207	0.1899	0.9126									0.5254	0.3207	0.1899	0.9126
		0.606	0.4329	0.0506	0.1954	0.9433	0.4149	0.692	0.3131	0.8925	0.8042	0.4796	0.5783									0.8925	0.8042	0.4796	0.5783
		0.9612	0.3138	0.1125	0.5686	0.5672	0.3759	0.2658	0.3962	0.7731	0.3521	0.6456	0.3137									0.7731	0.3521	0.6456	0.3137
		0.8687	0.3405	0.6793	0.5024	0.4866	0.362	0.1674	0.5686	0.809	0.3405	0.0113	0.6323									0.809	0.3405	0.0113	0.6323
		0.4507	0.3486	0.1139	0.9029	0.9612	0.3457	0.6878	0.6025	0.5373	0.1505	0.3657	0.2973									0.5373	0.1505	0.3657	0.2973
		0.9433	0.2592	0.1421	0.1802	0.3522	0.3515	0.654	0.3501	0.8269	0.2946	0.6414	0.3641									0.8269	0.2946	0.6414	0.3641
		0.4955	0.3759	0.5274	0.3501	0.6119	0.2592	0.6118	0.5953	0.7224	0.8414	0.571	0.4399									0.7224	0.8414	0.571	0.4399
		0.6358	0.2592	0.699	0.9029	0.7552	0.3515	0.6287	0.5237	0.6179	0.3684	0.0759	0.6317									0.6179	0.3684	0.0759	0.6317
		0.603	0.2894	0.6793	0.3799	0.7403	0.3405	0.1055	0.3131	0.3134	0.3068	0.9311	0.7864									0.3134	0.3068	0.9311	0.7864
		0.6448	0.3486	0.6287	0.2615	0.6299	0.4131	0.654	0.8076	0.8119	0.4038	0.6174	0.2992									0.8119	0.4038	0.6174	0.2992
		0.5582	0.2923	0.4065	0.1954	0.7552	0.3347	0.0506	0.5959	0.4149	0.3254	0.6582	0.2779									0.4149	0.3254	0.6582	0.2779
		0.5672	0.2923	0.699	0.5388	0.7552	0.3126	0.1674	0.3962	0.5522	0.2731	0.7271	0.2221									0.5522	0.2731	0.7271	0.2221
		0.4507	0.1522	0.1674	0.2615	0.6925	0.2992	0.5049	0.3501	0.3582	0.2191	0.6948	0.443									0.3582	0.2191	0.6948	0.443
		0.7403	0.3492	0.166	0.3962	0.603	0.3759	0.1153	0.5485	0.6478	0.3312	0.5879	0.4132									0.6478	0.3312	0.5879	0.4132
		0.603	0.2249	0.1111	0.6335	0.7373	0.3004	0.6864	0.5352	0.6746	0.2702	0.2166	0.3962									0.6746	0.2702	0.2166	0.3962
		0.7403	0.3085	0.6639	0.8167	0.7373	0.1522	0.1927	0.3447	0.5851	0.3632	0.6104	0.3799									0.5851	0.3632	0.6104	0.3799
		0.9075	0.2899	0.5485	0.7755	0.7493	0.3515	0.1674	0.3944	0.597	0.3161	0.4374	0.4691									0.597	0.3161	0.4374	0.4691
		0.5672	0.3347	0.3615	0.6978	0.6119	0.3777	0.5162	0.8076	0.6657	0.7176	0.488	0.7979									0.6657	0.7176	0.488	0.7979
		0.6806	0.362	0.1153	0.2221	0.7373	0.3544	0.5274	0.9175	0.7343	0.6607	0.4276	0.821									0.7343	0.6607	0.4276	0.821
		0.6806	0.3544	0.4529	0.5771	0.5851	0.3266	0.6793	0.5576	0.803	0.8629	0.4149	0.463									0.803	0.8629	0.4149	0.463
		0.8239	0.412	0.5091	0.3131	0.6925	0.3347	0.6287	0.2354	0.6269	0.3574	0.6104	0.2069									0.6269	0.3574	0.6104	0.2069
		0.6299	0.2847	0.4374	0.5576	0.7075	0.362	0.5162	0.6383	0.6657	0.3225	0.8439	0.7979									0.6657	0.3225	0.8439	0.7979
		0.7403	0.2801	0.699	0.6383	0.5433	0.362	0.512	0.6402	0.7224	0.3736	0.4388	0.5528									0.7224	0.3736	0.4388	0.5528
		0.4149	0.4131	0.0506	0.1954	0.5522	0.355	0.1674	0.6025	0.7612	0.3114	0.436	0.5746									0.7612	0.3114	0.436	0.5746
		0.609	0.3986	0.2968	0.9272	0.9612	0.3457	0.692	0.5686	0.6179	0.3021	0.5387	0.4484									0.6179	0.3021	0.5387	0.4484
		0.6478	0.2836	0.654	0.747	0.4955	0.2836	0.1421	0.5686	0.6746	0.2702	0.2166	0.3962									0.6746	0.2702	0.2166	0.3962
		0.6716	0.4131	0.2968	0.9678	0.7552	0.3574	0.4374	0.6335	0.7731	0.3521	0.6456	0.3137									0.7731	0.3521	0.6456	0.3137
										0.5642	0.3463	0.7145	0.3617									0.5642	0.3463	0.7145	0.3617
										0.591	0.3736	0.8847	0.8174									0.591	0.3736	0.8847	0.8174
										0.2687	0.1429	0.3319	0.3762									0.2687	0.1429	0.3319	0.3762
										0.803	0.785	0.4051	0.5067									0.803	0.785	0.4051	0.5067
										0.8149	0.86	0.5443	0.4211									0.8149	0.86	0.5443	0.4211
										0.7731	0.7902	0.526	0.3137									0.7731	0.7902	0.526	0.3137
										0.7104	0.7118	0.5612	0.8125									0.7104	0.7118	0.5612	0.8125
										0.5164	0.3934	0.4698	0.858									0.5164	0.3934	0.4698	0.858
										0.4776	0.2981	0.5443	0.6784									0.4776	0.2981	0.5443	0.6784
										0.4328	0.3103	0.5879	0.3817									0.4328	0.3103	0.5879	0.3817
										0.7642	0.7281	0.4796	0.3416									0.7642	0.7281	0.4796	0.3416
										0.4716	0.308	0.6385	0.2039									0.4716	0.308	0.6385	0.2039
										0.5493	0.3451	0.5823	0.3695									0.5493	0.3451	0.5823	0.3695
										0.7045	0.4492	0.7117	0.5977									0.7045	0.4492	0.7117	0.5977
										0.806	0.4282	0.6554	0.7755									0.806	0.4282	0.6554	0.7755
										0.5045	0.4033	0.5823	0.8999									0.5045	0.4033	0.5823	0.8999
										0.2687	0.2894	0.7356	0.3234									0.2687	0.2894	0.7356	0.3234
										0.9194	0.8472	0.4993	0.4909									0.9194	0.8472	0.4993	0.4909
										0.2806	0.2708	0.8833	0.2354									0.2806	0.2708	0.8833	0.2354
										0.7104	0.7647	0.5091	0.7785									0.7104	0.7647	0.5091	0.7785
										0.4328	0.3103	0.5879	0.3817									0.4328	0.3103	0.5879	0.3817
										0.6657	0.4433	0.5288	0.7172									0.6657	0.4433	0.5288	0.7172
										0.7343	0.4538	0.3938	0.821									0.7343	0.4538	0.3938	0.821
										0	0.2074	0.9255	0.0947									0	0.2074	0.9255	0.0947
										0.4507	0.1755	0.2799	0.4278									0.4507	0.1755	0.2799	0.4278
										0.4239	0.1395	0.3249	0.3453									0.4239	0.1395	0.3249	0.3453
										0.6358	0.3661	0.0253	0.838									0.6358	0.3661	0.0253	0.838
										0.8149	1	0.4923	0.3149									0.8149	1	0.4923	0.3149
										0.6836	0.3928	0.0338	0.8161									0.6836	0.3928	0.0338	0.8161
										0.803	0.8629	0.4149	0.463									0.803	0.8629	0.4149	0.463
										0.6388	0.2266	0.1491	0.3859									0.6388	0.2266	0.1491	0.3859
										0.9224	0.5381	0.5429	0.625									0.9224	0.5381	0.5429	0.625
										0.5373	0.1505	0.3657	0.2973									0.5373	0.1505	0.3657	0.2973
										0.7642	0.7281	0.4796	0.3416									0.7642	0.7281	0.4796	0.3416
										0.609	0.3382	0.8129	0.1954									0.609	0.3382	0.8129	0.1954
										0.4985	0.3655	0.2082	0.5055									0.4985	0.3655	0.2082	0.5055
										0.591	0.3806	0.7693	0.4672									0.591	0.3806	0.7693	0.4672
										0.5672	0.3608	0.789	0.1602									0.5672	0.3608	0.789	0.1602
										0.7522	0.3405	0.5331	0.5036									0.7522	0.3405	0.5331	0.5036
										0.6209	0.3021	0.5556	0.4854									0.6209	0.3021	0.5556	0.4854
										0.5582	0.4381	0.7848	0.5024									0.5582	0.4381	0.7848	0.5024
										0.7134	0.3527	0.5288	0.2925									0.7134	0.3527	0.5288	0.2925
										0.5701	0.4143	0.4852	0.7057									0.5701	0.4143	0.4852	0.7057
										0.5821	0.8123	0.3826	0.4181									0.5821	0.8123	0.3826	0.4181
										0	0	0.5865	0.0947									0	0	0.5865	0.0947
										0.8358	0.7653	0.1927	0.6305									0.8358	0.7653	0.1927	0.6305
										0.5433	0.4033	0.7975	0.8562									0.5433	0.4033	0.7975	0.8562
										0.7672	0.4207	0.6639	0.7427									0.7672	0.4207	0.6639	0.7427
										0.8209	0.3428	0.6132	0.378									0.8209	0.3428	0.6132	0.378
										0.9433	0.3353	0.1181	0.5237									0.9433	0.3353	0.1181	0.5237
										0.1463	0.1964	0.7539	0.622									0.1463	0.1964	0.7539	0.622
										0.6746	0.2702	0.2166	0.3962									0.6746	0.2702	0.2166	0.3962
										0.4955	0.3382	0.1969	0.9108									0.4955	0.3382	0.1969	0.9108
										0.2687	0.308	0.6667	0.912									0.2687	0.308	0.6667	0.912
										0.7224	0.3736	0.4388	0.5528									0.7224	0.3736	0.4388	0.5528
										0.8687	0.3254	0.0956	0.5097									0.8687	0.3254	0.0956	0.5097
										0.6716	0.3329	0.7679	0.1802									0.6716	0.3329	0.7679	0.1802
										0.6388	0.3353	0.481	0.4867									0.6388	0.3353	0.481	0.4867
										0.7791	0.8112	0.5091	0.4945									0.7791	0.8112	0.5091	0.4945
										0.9612	0.3231	0.1181	0.5686									0.9612	0.3231	0.1181	0.5686
										0.7373	0.7484	0.3094	0.5637									0.7373	0.7484	0.3094	0.5637
										0.4328	0.8327	0.7032	0.3817									0.4328	0.8327	0.7032	0.3817
										0.8597	0.3236	0.6596	0.3525									0.8597	0.3236	0.6596	0.3525
										0.7254	0.4596	0.6864	0.5795									0.7254	0.4596	0.6864	0.5795
										0.6687	0.4207	0.3727	0.8095									0.6687	0.4207	0.3727	0.8095
										0.5612	0.4416	0.7131	0.7354									0.5612	0.4416	0.7131	0.7354
										0.3493	0.2214	0.8087	0.3519									0.3493	0.2214	0.8087	0.3519
										0.6478	0.448	0.4093	0.6711									0.6478	0.448	0.4093	0.6711
										0.8746	0.4253	0.6399	0.7712									0.8746	0.4253	0.6399	0.7712
										0.594	0.2783	0.6385	0.4005									0.594	0.2783	0.6385	0.4005
										0.5821	0.394	0.1913	0.7919									0.5821	0.394	0.1913	0.7919
										0.6358	0.4294	0.0942	0.7275									0.6358	0.4294	0.0942	0.7275
										0.3612	0.2278	0.7398	0.2488									0.3612	0.2278	0.7398	0.2488
										0.7254	0.8704	0.5738	0.318									0.7254	0.8704	0.5738	0.318
										0.3522	0.2034	0.7904	0.3598									0.3522	0.2034	0.7904	0.3598
										0.7104	0.8181	0.2574	0.5722									0.7104	0.8181	0.2574	0.5722
										0.8866	0.8512	0.4796	0.3234									0.8866	0.8512	0.4796	0.3234
										0.609	0.1947	0.2433	0.4199									0.609	0.1947	0.2433	0.4199
										0.5791	0.4213	0.7314	0.6286									0.5791	0.4213	0.7314	0.6286
										0.6119	0.373	0.6315	0.3635									0.6119	0.373	0.6315	0.3635
										0.1493	0.2202	0.4135	0.2931									0.1493	0.2202	0.4135	0.2931
										0.7731	0.4608	0.256	0.7925									0.7731	0.4608	0.256	0.7925
										0.7284	0.3713	0.398	0.5194									0.7284	0.3713	0.398	0.5194
										0.6269	0.3649	0.8762	0.929									0.6269	0.3649	0.8762	0.929
										0.4806	0.222	0.2911	0.4005									0.4806	0.222	0.2911	0.4005
										0.4776	0.2981	0.5443	0.6784									0.4776	0.2981	0.5443	0.6784
										0.8	0.2708	0.211	0.4163									0.8	0.2708	0.211	0.4163
										0.3134	0.2679	0.2729	0.7864									0.3134	0.2679	0.2729	0.7864
										0.5104	0.2132	0.2743	0.4248									0.5104	0.2132	0.2743	0.4248
										0.5463	0.3945	0.5696	0.9084									0.5463	0.3945	0.5696	0.9084
										0.8687	0.9814	0.4951	0.4587									0.8687	0.9814	0.4951	0.4587
										0.7343	0.7275	0.5471	0.4818									0.7343	0.7275	0.5471	0.4818
										0.5701	0.4224	0.7482	0.7057									0.5701	0.4224	0.7482	0.7057
										0.7701	0.3533	0.4585	0.4994									0.7701	0.3533	0.4585	0.4994
										0	0	0.5865	0.0947									0	0	0.5865	0.0947
										0.7254	0.4596	0.6864	0.5795									0.7254	0.4596	0.6864	0.5795
										0.4149	0.3254	0.6582	0.2779									0.4149	0.3254	0.6582	0.2779
										0.6657	0.7252	0.3671	0.7609									0.6657	0.7252	0.3671	0.7609
										0.4149	0.3254	0.6582	0.2779									0.4149	0.3254	0.6582	0.2779
										0.9433	0.3353	0.1181	0.5237									0.9433	0.3353	0.1181	0.5237
										0.9463	0.3074	0.0759	0.5127									0.9463	0.3074	0.0759	0.5127
										0.4328	0.3103	0.5879	0.3817									0.4328	0.3103	0.5879	0.3817
										0.7731	0.3521	0.6456	0.3137									0.7731	0.3521	0.6456	0.3137
										0.594	0.4579	0.4726	0.6274									0.594	0.4579	0.4726	0.6274
										0.8806	0.6485	0.5415	0.557									0.8806	0.6485	0.5415	0.557
										0.9224	0.5381	0.5429	0.625									0.9224	0.5381	0.5429	0.625
										0.5821	0.1795	0.3136	0.3689									0.5821	0.1795	0.3136	0.3689
										0.5612	0.4282	0.4965	0.7112									0.5612	0.4282	0.4965	0.7112
										0.7373	0.4137	0.0985	0.7822									0.7373	0.4137	0.0985	0.7822
										0.5642	0.4131	0.7778	0.8331									0.5642	0.4131	0.7778	0.8331
										0.2657	0.265	0.3122	0.7549									0.2657	0.265	0.3122	0.7549
										0.803	0.6961	0.263	0.5928									0.803	0.6961	0.263	0.5928
										0.7015	0.3916	0.1139	0.5091									0.7015	0.3916	0.1139	0.5091
										0.597	0.3219	0.6695	0.3592									0.597	0.3219	0.6695	0.3592
										0.6448	0.3492	0.173	0.4606									0.6448	0.3492	0.173	0.4606
										0.4507	0.3597	0.7004	0.2615									0.4507	0.3597	0.7004	0.2615
										0.6716	0.3329	0.7679	0.1802									0.6716	0.3329	0.7679	0.1802
										0.6358	0.4218	0.7173	0.5485									0.6358	0.4218	0.7173	0.5485
										0.6866	0.3231	0.5907	0.3805									0.6866	0.3231	0.5907	0.3805
										0.5373	0.3603	0.7679	0.77									0.5373	0.3603	0.7679	0.77
										0.7313	0.3533	0.0844	0.6159									0.7313	0.3533	0.0844	0.6159
										0.7224	0.4248	0.6878	0.7439									0.7224	0.4248	0.6878	0.7439
										0.5522	0.3202	0.512	0.5212									0.5522	0.3202	0.512	0.5212
										0.7493	0.6804	0.2574	0.8174									0.7493	0.6804	0.2574	0.8174
										0.7612	0.3754	0.0717	0.5922									0.7612	0.3754	0.0717	0.5922
										0.8	0.2708	0.211	0.4163									0.8	0.2708	0.211	0.4163
										0.9194	0.81	0.4599	0.6408									0.9194	0.81	0.4599	0.6408
										0.9612	0.9227	0.5105	0.5686									0.9612	0.9227	0.5105	0.5686
										0.3134	0.2679	0.2729	0.7864									0.3134	0.2679	0.2729	0.7864
										0.5612	0.3794	0.6779	0.5922									0.5612	0.3794	0.6779	0.5922
										0.7075	0.7048	0.4121	0.571									0.7075	0.7048	0.4121	0.571
										0.8657	0.509	0.564	0.6383									0.8657	0.509	0.564	0.6383
										0.6209	0.3521	0.2096	0.4854									0.6209	0.3521	0.2096	0.4854
										0.8985	0.3405	0.5795	0.3447									0.8985	0.3405	0.5795	0.3447
										0.9612	0.9227	0.5105	0.5686									0.9612	0.9227	0.5105	0.5686
										0.5582	0.2522	0.2166	0.5024									0.5582	0.2522	0.2166	0.5024
										0.2328	0.2005	0.948	0.0983									0.2328	0.2005	0.948	0.0983
										0.7731	0.7902	0.526	0.3137									0.7731	0.7902	0.526	0.3137
										0.6179	0.3539	0.4374	0.6038									0.6179	0.3539	0.4374	0.6038
										0.4925	0.2597	0.6371	0.3768									0.4925	0.2597	0.6371	0.3768
										0.6866	0.369	0.3643	0.466									0.6866	0.369	0.3643	0.466
										0.7612	0.8658	0.5724	0.4982									0.7612	0.8658	0.5724	0.4982
										0.8955	0.9355	0.481	0.3683									0.8955	0.9355	0.481	0.3683
										0.5821	0.4614	0.7848	0.7919									0.5821	0.4614	0.7848	0.7919
										0.6866	0.3335	0.5556	0.3155									0.6866	0.3335	0.5556	0.3155
										0.3522	0.2551	0.6835	0.5358									0.3522	0.2551	0.6835	0.5358
										0.8388	0.4428	0.7032	0.2512									0.8388	0.4428	0.7032	0.2512
										0.6299	0.4648	0.647	0.5291									0.6299	0.4648	0.647	0.5291
										0.5463	0.326	0.0731	0.9084									0.5463	0.326	0.0731	0.9084
										0.8	0.2708	0.211	0.4163									0.8	0.2708	0.211	0.4163
										0.8209	0.8199	0.5007	0.585									0.8209	0.8199	0.5007	0.585
										0.8269	0.2946	0.6414	0.3641									0.8269	0.2946	0.6414	0.3641
										0.1582	0.2045	0.9564	0									0.1582	0.2045	0.9564	0
										0.6269	0.3858	0.3685	0.8465									0.6269	0.3858	0.3685	0.8465
										0.7552	0.3004	0.1406	0.5576									0.7552	0.3004	0.1406	0.5576
										0.8358	0.8303	0.4951	0.5127									0.8358	0.8303	0.4951	0.5127
										0.7343	0.6607	0.4276	0.821									0.7343	0.6607	0.4276	0.821
										0.7612	0.4155	0.0774	0.5291									0.7612	0.4155	0.0774	0.5291
										0.2985	0.2481	0.692	0.2263									0.2985	0.2481	0.692	0.2263
										0.7672	0.3852	0.1153	0.4072									0.7672	0.3852	0.1153	0.4072
										0.6328	0.4271	0.5077	0.7391									0.6328	0.4271	0.5077	0.7391
										0.5463	0.3945	0.5696	0.9084									0.5463	0.3945	0.5696	0.9084
										0.6388	0.3353	0.481	0.4867									0.6388	0.3353	0.481	0.4867
										0.7403	0.4695	0.789	0.7755									0.7403	0.4695	0.789	0.7755
										0.8597	0.4184	0.339	0.5067									0.8597	0.4184	0.339	0.5067
										0.5134	0.2894	0.5556	0.5279									0.5134	0.2894	0.5556	0.5279
										0.7642	0.6456	0.443	0.8234									0.7642	0.6456	0.443	0.8234
										0.5313	0.3399	0.8734	0.8859									0.5313	0.3399	0.8734	0.8859
										0.7493	0.4509	0.3797	0.8174									0.7493	0.4509	0.3797	0.8174
										0.6985	0.4608	0.4852	0.7324									0.6985	0.4608	0.4852	0.7324
										0.2478	0.2522	0.8551	0.111									0.2478	0.2522	0.8551	0.111
										0.8418	0.7635	0.4824	0.6117									0.8418	0.7635	0.4824	0.6117
										0.9403	0.4335	0.0464	0.6007									0.9403	0.4335	0.0464	0.6007
										0.6119	0.373	0.6315	0.3635									0.6119	0.373	0.6315	0.3635
										0.8358	0.8303	0.4951	0.5127									0.8358	0.8303	0.4951	0.5127
										0.6985	0.6944	0.5091	0.858									0.6985	0.6944	0.5091	0.858
										0.7224	0.8414	0.571	0.4399									0.7224	0.8414	0.571	0.4399
										0.3493	0.3114	0.315	0.3519									0.3493	0.3114	0.315	0.3519
										0.6836	0.7798	0.6385	0.4848									0.6836	0.7798	0.6385	0.4848
										0.7642	0.4724	0.6146	0.8064									0.7642	0.4724	0.6146	0.8064
										0.6209	0.3876	0.6624	0.8477									0.6209	0.3876	0.6624	0.8477
										0.4866	0.3312	0.2982	0.3975									0.4866	0.3312	0.2982	0.3975
										0.5373	0.3277	0.2208	0.446									0.5373	0.3277	0.2208	0.446
										0.5881	0.3783	0.4346	0.8574									0.5881	0.3783	0.4346	0.8574
										0.7224	0.8216	0.6779	0.5528									0.7224	0.8216	0.6779	0.5528
										0.9194	0.3754	0.4262	0.4654									0.9194	0.3754	0.4262	0.4654
										0.8866	0.3777	0.4669	0.46									0.8866	0.3777	0.4669	0.46
										0.5343	0.3277	0.5795	0.4005									0.5343	0.3277	0.5795	0.4005
										0.5254	0.3056	0.8706	0.9126									0.5254	0.3056	0.8706	0.9126
										0.7045	0.3492	0.6793	0.2718									0.7045	0.3492	0.6793	0.2718
										0.2687	0.3405	0.9269	0.3762									0.2687	0.3405	0.9269	0.3762
										0.7881	0.8478	0.5302	0.3762									0.7881	0.8478	0.5302	0.3762
										0.7224	0.8216	0.6779	0.5528									0.7224	0.8216	0.6779	0.5528
										0.8687	0.3457	0.166	0.4587									0.8687	0.3457	0.166	0.4587
										0.2806	0.1249	0.4093	0.2354									0.2806	0.1249	0.4093	0.2354
										0.4866	0.3312	0.2982	0.3975									0.4866	0.3312	0.2982	0.3975
										0.3791	0.226	0.8917	0.1911									0.3791	0.226	0.8917	0.1911
										0.609	0.355	0.6554	0.1954									0.609	0.355	0.6554	0.1954
										0.8925	0.7286	0.4979	0.5273									0.8925	0.7286	0.4979	0.5273
										0.6179	0.3684	0.0759	0.6317									0.6179	0.3684	0.0759	0.6317
										0.9075	0.2923	0.1406	0.537									0.9075	0.2923	0.1406	0.537
										0.9134	0.4404	0.6456	0.2803									0.9134	0.4404	0.6456	0.2803
										0.7104	0.4096	0.5851	0.6347									0.7104	0.4096	0.5851	0.6347
										0.4507	0.3597	0.7004	0.2615									0.4507	0.3597	0.7004	0.2615
										0.5642	0.3696	0.0492	0.8076									0.5642	0.3696	0.0492	0.8076
										0.5701	0.4143	0.4852	0.7057									0.5701	0.4143	0.4852	0.7057
										0.7701	0.4096	0.3643	0.7992									0.7701	0.4096	0.3643	0.7992
										0.2328	0.2911	0.8425	0.0983									0.2328	0.2911	0.8425	0.0983
										0.8239	0.7833	0.3924	0.6086									0.8239	0.7833	0.3924	0.6086
										0.9463	0.3074	0.0759	0.5127									0.9463	0.3074	0.0759	0.5127
										0.7731	0.4608	0.256	0.7925									0.7731	0.4608	0.256	0.7925
										0.791	0.67	0.6104	0.4357									0.791	0.67	0.6104	0.4357
										0.4985	0.3614	0.308	0.3823									0.4985	0.3614	0.308	0.3823
										0.8388	0.4428	0.7032	0.2512									0.8388	0.4428	0.7032	0.2512
										0.9134	0.4404	0.6456	0.2803									0.9134	0.4404	0.6456	0.2803
										0.609	0.3382	0.8129	0.1954									0.609	0.3382	0.8129	0.1954
										0.6	0.4492	0.6639	0.5267									0.6	0.4492	0.6639	0.5267
										0.9194	0.81	0.4599	0.6408									0.9194	0.81	0.4599	0.6408
										0.7104	0.4666	0.6779	0.5722									0.7104	0.4666	0.6779	0.5722
										0.603	0.3219	0.5823	0.3447									0.603	0.3219	0.5823	0.3447
										0.4925	0.4021	0.8228	0.3768									0.4925	0.4021	0.8228	0.3768
										0.7552	0.4323	0.6765	0.5576									0.7552	0.4323	0.6765	0.5576
										0.3582	0.2876	0.8706	0.1238									0.3582	0.2876	0.8706	0.1238
										0.9134	0.8948	0.5162	0.5728									0.9134	0.8948	0.5162	0.5728
										0.6358	0.4788	0.7637	0.838									0.6358	0.4788	0.7637	0.838
										0.9075	0.9233	0.5134	0.537									0.9075	0.9233	0.5134	0.537
										0.5642	0.4259	0.8228	0.8076									0.5642	0.4259	0.8228	0.8076
										0.8149	1	0.4923	0.3149									0.8149	1	0.4923	0.3149
										0.5194	0.3637	0.6245	0.5073									0.5194	0.3637	0.6245	0.5073
										0.6866	0.8797	0.692	0.466									0.6866	0.8797	0.692	0.466
										0.9075	0.9233	0.5134	0.537									0.9075	0.9233	0.5134	0.537
										0.6746	0.2702	0.2166	0.3962									0.6746	0.2702	0.2166	0.3962
										0.4418	0.3347	0.6048	0.6723									0.4418	0.3347	0.6048	0.6723
										0.4239	0.2423	0.8101	0.2682									0.4239	0.2423	0.8101	0.2682
										0.8687	0.3457	0.166	0.4587									0.8687	0.3457	0.166	0.4587
										0.8358	0.8303	0.4951	0.5127									0.8358	0.8303	0.4951	0.5127
										0.7522	0.8077	0.5077	0.5437									0.7522	0.8077	0.5077	0.5437
										0.9433	0.7321	0.5148	0.588									0.9433	0.7321	0.5148	0.588
										0.594	0.3422	0.4726	0.5212									0.594	0.3422	0.4726	0.5212
										0.7134	0.3364	0.5977	0.2925									0.7134	0.3364	0.5977	0.2925
										0.6358	0.3335	0.5851	0.2913									0.6358	0.3335	0.5851	0.2913
										0.6448	0.3312	0.5499	0.4606									0.6448	0.3312	0.5499	0.4606
										0.6269	0.3574	0.6104	0.2069									0.6269	0.3574	0.6104	0.2069
										0.8358	0.3039	0.5612	0.3817									0.8358	0.3039	0.5612	0.3817
										0.6358	0.3335	0.5851	0.2913									0.6358	0.3335	0.5851	0.2913
										0.9224	0.3905	0.3671	0.4982									0.9224	0.3905	0.3671	0.4982
										0.9612	0.9227	0.5105	0.5686									0.9612	0.9227	0.5105	0.5686
										0.9075	0.9233	0.5134	0.537									0.9075	0.9233	0.5134	0.537
										0.9373	0.8483	0.5148	0.5437									0.9373	0.8483	0.5148	0.5437
										0.9194	0.3242	0.0731	0.4909									0.9194	0.3242	0.0731	0.4909
										0.7164	0.7716	0.3376	0.5176									0.7164	0.7716	0.3376	0.5176
										0.9075	0.2923	0.1406	0.537									0.9075	0.2923	0.1406	0.537
										0.7284	0.3806	0.1167	0.6001									0.7284	0.3806	0.1167	0.6001
										0.2806	0.1249	0.4093	0.2354									0.2806	0.1249	0.4093	0.2354
										0.7373	0.4137	0.0985	0.7822									0.7373	0.4137	0.0985	0.7822
										0.7552	0.4672	0.6568	0.6329									0.7552	0.4672	0.6568	0.6329
										0.9075	0.9233	0.5134	0.537									0.9075	0.9233	0.5134	0.537
										0.9612	0.3231	0.1181	0.5686									0.9612	0.3231	0.1181	0.5686
										0.2478	0.122	0.8776	0.111									0.2478	0.122	0.8776	0.111
										0.3134	0.3068	0.9311	0.7864									0.3134	0.3068	0.9311	0.7864
										0.8149	0.2824	0.526	0.4211									0.8149	0.2824	0.526	0.4211
										0	0.2074	0.9255	0.0947									0	0.2074	0.9255	0.0947
										0.609	0.3382	0.8129	0.1954									0.609	0.3382	0.8129	0.1954
										0.5313	0.3027	0.7075	0.3896									0.5313	0.3027	0.7075	0.3896
										0.8388	0.9704	0.5148	0.2512									0.8388	0.9704	0.5148	0.2512
										0.6358	0.2557	0.1927	0.5485									0.6358	0.2557	0.1927	0.5485
										0.7701	0.4404	0.2827	0.7955									0.7701	0.4404	0.2827	0.7955
										0.5254	0.3056	0.8706	0.9126									0.5254	0.3056	0.8706	0.9126
										0.7612	0.4457	0.5443	0.5922									0.7612	0.4457	0.5443	0.5922
										0.8687	0.9814	0.4951	0.4587									0.8687	0.9814	0.4951	0.4587
										0.2687	0.308	0.6667	0.912									0.2687	0.308	0.6667	0.912
										0.6925	0.3591	0.616	0.3131									0.6925	0.3591	0.616	0.3131
										0.5701	0.3707	0.6428	0.165									0.5701	0.3707	0.6428	0.165
										0.6985	0.2684	0.5781	0.3513									0.6985	0.2684	0.5781	0.3513
										0.7313	0.3777	0.5612	0.3513									0.7313	0.3777	0.5612	0.3513
										0.4507	0.4602	0.4979	0.5182									0.4507	0.4602	0.4979	0.5182
										0.9731	0.8669	0.4669	0.534									0.9731	0.8669	0.4669	0.534
										0.803	0.785	0.4051	0.5067									0.803	0.785	0.4051	0.5067
										0.797	0.5003	0.6245	0.5698									0.797	0.5003	0.6245	0.5698
										0.4955	0.3178	0.7018	0.3944									0.4955	0.3178	0.7018	0.3944
										0.8209	0.3428	0.6132	0.378									0.8209	0.3428	0.6132	0.378
										0.6806	0.3556	0.4838	0.6402									0.6806	0.3556	0.4838	0.6402
										0.7373	0.373	0.3938	0.5091									0.7373	0.373	0.3938	0.5091
										0.6597	0.4015	0.3404	0.821									0.6597	0.4015	0.3404	0.821
										0.8448	0.4451	0.6456	0.7706									0.8448	0.4451	0.6456	0.7706
										0.6328	0.4271	0.5077	0.7391									0.6328	0.4271	0.5077	0.7391
										0.3612	0.2801	0.7595	0.2488									0.3612	0.2801	0.7595	0.2488
										0.9045	0.6862	0.5668	0.5959									0.9045	0.6862	0.5668	0.5959
										0.7672	0.3178	0.5992	0.4363									0.7672	0.3178	0.5992	0.4363
										0.8418	0.7321	0.5232	0.605									0.8418	0.7321	0.5232	0.605
										0.9075	0.9233	0.5134	0.537									0.9075	0.9233	0.5134	0.537
										0.6209	0.3521	0.2096	0.4854									0.6209	0.3521	0.2096	0.4854
										0.597	0.3388	0.5443	0.3398									0.597	0.3388	0.5443	0.3398
										0.603	0.3219	0.5823	0.3447									0.603	0.3219	0.5823	0.3447
										0.5343	0.3277	0.5795	0.4005									0.5343	0.3277	0.5795	0.4005
										0.6866	0.7246	0.4993	0.3586									0.6866	0.7246	0.4993	0.3586
										0.2478	0.122	0.8776	0.111									0.2478	0.122	0.8776	0.111
										0.5433	0.2667	0.6554	0.3501									0.5433	0.2667	0.6554	0.3501
										0.9194	0.81	0.4599	0.6408									0.9194	0.81	0.4599	0.6408
										0.7134	0.3527	0.5288	0.2925									0.7134	0.3527	0.5288	0.2925
										0.7522	0.8077	0.5077	0.5437									0.7522	0.8077	0.5077	0.5437
										0.9463	0.3074	0.0759	0.5127									0.9463	0.3074	0.0759	0.5127
										0.9134	0.4404	0.6456	0.2803									0.9134	0.4404	0.6456	0.2803
										0.7104	0.4096	0.5851	0.6347									0.7104	0.4096	0.5851	0.6347
										0.8597	0.8303	0.5246	0.3525									0.8597	0.8303	0.5246	0.3525
										0.5493	0.3376	0.1153	0.8167									0.5493	0.3376	0.1153	0.8167
										0.8776	0.3178	0.1435	0.5352									0.8776	0.3178	0.1435	0.5352
										0.803	0.3393	0.5345	0.5067									0.803	0.3393	0.5345	0.5067
										0.5582	0.2522	0.2166	0.5024									0.5582	0.2522	0.2166	0.5024
										0.597	0.3161	0.4374	0.4691									0.597	0.3161	0.4374	0.4691
										0.8776	0.4573	0.661	0.7785									0.8776	0.4573	0.661	0.7785
										0.5522	0.4073	0.6695	0.2221									0.5522	0.4073	0.6695	0.2221
										0.5582	0.2522	0.2166	0.5024									0.5582	0.2522	0.2166	0.5024
										0.3791	0.1865	0.3488	0.2573									0.3791	0.1865	0.3488	0.2573
										0.397	0.355	0.5767	0.6578									0.397	0.355	0.5767	0.6578
										0.3851	0.2452	1	0.9072									0.3851	0.2452	1	0.9072
										0.5403	0.3818	0.3643	0.7967									0.5403	0.3818	0.3643	0.7967
										0.7313	0.792	0.4866	0.3513									0.7313	0.792	0.4866	0.3513
										0.6836	0.2231	0.1786	0.4848									0.6836	0.2231	0.1786	0.4848
										0.4776	0.3945	0.481	0.6784									0.4776	0.3945	0.481	0.6784
										0.9104	0.8402	0.5218	0.6159									0.9104	0.8402	0.5218	0.6159
										0	0	0.5865	0.0947									0	0	0.5865	0.0947
										0.2328	0.2911	0.8425	0.0983									0.2328	0.2911	0.8425	0.0983
										0.6299	0.4648	0.647	0.5291									0.6299	0.4648	0.647	0.5291
										0.5642	0.3696	0.0492	0.8076									0.5642	0.3696	0.0492	0.8076
										0.5672	0.4433	0.6821	0.1602									0.5672	0.4433	0.6821	0.1602
										0.5373	0.1505	0.3657	0.2973									0.5373	0.1505	0.3657	0.2973
										0.6239	0.4666	0.3868	0.6559									0.6239	0.4666	0.3868	0.6559
										0.8418	0.7321	0.5232	0.605									0.8418	0.7321	0.5232	0.605
										0.6866	0.369	0.3643	0.466									0.6866	0.369	0.3643	0.466
										0.6806	0.3318	0.18	0.5504									0.6806	0.3318	0.18	0.5504
										0.7851	0.774	0.488	0.571									0.7851	0.774	0.488	0.571
										0.8627	0.3812	0.3741	0.6025									0.8627	0.3812	0.3741	0.6025
										0.5612	0.4282	0.4965	0.7112									0.5612	0.4282	0.4965	0.7112
										0.609	0.3382	0.8129	0.1954									0.609	0.3382	0.8129	0.1954
										0.6	0.4492	0.6639	0.5267									0.6	0.4492	0.6639	0.5267
										0.6358	0.4416	0.5204	0.9175									0.6358	0.4416	0.5204	0.9175
										0.8358	0.7653	0.1927	0.6305									0.8358	0.7653	0.1927	0.6305
										0.4239	0.1395	0.3249	0.3453									0.4239	0.1395	0.3249	0.3453
										0.8388	0.9704	0.5148	0.2512									0.8388	0.9704	0.5148	0.2512
										0.7134	0.3527	0.5288	0.2925									0.7134	0.3527	0.5288	0.2925
										0.9463	0.9582	0.5063	0.5127									0.9463	0.9582	0.5063	0.5127
										0.406	0.2987	0.6048	0.3714									0.406	0.2987	0.6048	0.3714
										0.6716	0.4829	0.6568	0.3659									0.6716	0.4829	0.6568	0.3659
										0.8269	0.3097	0.5527	0.3762									0.8269	0.3097	0.5527	0.3762
										0.4597	0.1546	0.2461	0.4296									0.4597	0.1546	0.2461	0.4296
										0.8209	0.8024	0.5204	0.378									0.8209	0.8024	0.5204	0.378
										0.7761	0.7978	0.5851	0.6153									0.7761	0.7978	0.5851	0.6153
										0.8119	0.3847	0.3966	0.5479									0.8119	0.3847	0.3966	0.5479
										0.7045	0.4492	0.7117	0.5977									0.7045	0.4492	0.7117	0.5977
										0.4507	0.3132	0.6456	0.4278									0.4507	0.3132	0.6456	0.4278
										0.9373	0.3759	0.3938	0.5437									0.9373	0.3759	0.3938	0.5437
										0.7731	0.3521	0.6456	0.3137									0.7731	0.3521	0.6456	0.3137
										0.8627	0.6955	0.5696	0.6025									0.8627	0.6955	0.5696	0.6025
										0.4358	0.3039	0.2574	0.466									0.4358	0.3039	0.2574	0.466
										0.2478	0.2522	0.8551	0.111									0.2478	0.2522	0.8551	0.111
										0.5164	0.3934	0.4698	0.858									0.5164	0.3934	0.4698	0.858
										0.7075	0.7048	0.4121	0.571									0.7075	0.7048	0.4121	0.571
										0.5493	0.244	0.2068	0.3695									0.5493	0.244	0.2068	0.3695
										0.8	0.7379	0.5063	0.5479									0.8	0.7379	0.5063	0.5479
										0.5373	0.2853	0.5682	0.446									0.5373	0.2853	0.5682	0.446
										0.7552	0.4323	0.6765	0.5576									0.7552	0.4323	0.6765	0.5576
										0.7522	0.2708	0.5359	0.5437									0.7522	0.2708	0.5359	0.5437
										0.5791	0.7182	0.5457	0.6286									0.5791	0.7182	0.5457	0.6286
										0.9194	0.3242	0.0731	0.4909									0.9194	0.3242	0.0731	0.4909
										0.8	0.4846	0.6456	0.6329									0.8	0.4846	0.6456	0.6329
										0.806	0.4282	0.6554	0.7755									0.806	0.4282	0.6554	0.7755
										0.7582	0.6386	0.4135	0.8519									0.7582	0.6386	0.4135	0.8519
										0.9224	0.5381	0.5429	0.625									0.9224	0.5381	0.5429	0.625
										0.4597	0.2865	0.6596	0.4296									0.4597	0.2865	0.6596	0.4296
										0.6179	0.4056	0.2152	0.4484									0.6179	0.4056	0.2152	0.4484
										0.4716	0.2737	0.7271	0.3859									0.4716	0.2737	0.7271	0.3859
										0.6806	0.373	0.4965	0.747									0.6806	0.373	0.4965	0.747
										0.8537	0.3533	0.4023	0.5115									0.8537	0.3533	0.4023	0.5115
										0.8597	0.3236	0.6596	0.3525									0.8597	0.3236	0.6596	0.3525
										0.7612	0.4021	0.7398	0.8204									0.7612	0.4021	0.7398	0.8204
										0.5731	0.3725	0.7553	0.8307									0.5731	0.3725	0.7553	0.8307
										0.4836	0.362	0.2799	0.7294									0.4836	0.362	0.2799	0.7294
										0.6239	0.4422	0.7454	0.6559									0.6239	0.4422	0.7454	0.6559
										0.5821	0.4614	0.7848	0.7919									0.5821	0.4614	0.7848	0.7919
										0.1582	0.2045	0.9564	0									0.1582	0.2045	0.9564	0
										0.7343	0.7275	0.5471	0.4818									0.7343	0.7275	0.5471	0.4818
										0.7075	0.2667	0.1392	0.5085									0.7075	0.2667	0.1392	0.5085
										0.5313	0.2289	0.2068	0.5431									0.5313	0.2289	0.2068	0.5431
										0.5045	0.3254	0.0619	0.8999									0.5045	0.3254	0.0619	0.8999
										0.4866	0.3312	0.2982	0.3975									0.4866	0.3312	0.2982	0.3975
										0.8119	0.946	0.4951	0.2992									0.8119	0.946	0.4951	0.2992
										0.8866	0.8512	0.4796	0.3234									0.8866	0.8512	0.4796	0.3234
										0.8806	0.7496	0.4979	0.6074									0.8806	0.7496	0.4979	0.6074
										0.5791	0.4213	0.7314	0.6286									0.5791	0.4213	0.7314	0.6286
										0.5373	0.3248	0.7947	0.21									0.5373	0.3248	0.7947	0.21
										0.606	0.484	0.6442	0.361									0.606	0.484	0.6442	0.361
										0.7612	0.2667	0.1941	0.4982									0.7612	0.2667	0.1941	0.4982
										0.8955	0.9355	0.481	0.3683									0.8955	0.9355	0.481	0.3683
										0.9134	0.4532	0.5401	0.5728									0.9134	0.4532	0.5401	0.5728
										0.603	0.3219	0.5823	0.3447									0.603	0.3219	0.5823	0.3447
										0.7015	0.7676	0.4487	0.5067									0.7015	0.7676	0.4487	0.5067
										0.5433	0.3359	0.0802	0.8562									0.5433	0.3359	0.0802	0.8562
										0.8269	0.8408	0.4782	0.3762									0.8269	0.8408	0.4782	0.3762
										0.6209	0.387	0.6512	0.6529									0.6209	0.387	0.6512	0.6529
										0.6239	0.2382	0.1688	0.497									0.6239	0.2382	0.1688	0.497
										0.6716	0.7124	0.5162	0.4873									0.6716	0.7124	0.5162	0.4873
										0.8269	0.3097	0.5527	0.3762									0.8269	0.3097	0.5527	0.3762
										0.7075	0.3701	0.0619	0.9029									0.7075	0.3701	0.0619	0.9029
										0.4149	0.2714	0.1632	0.6335									0.4149	0.2714	0.1632	0.6335
										0.5522	0.4073	0.6695	0.2221									0.5522	0.4073	0.6695	0.2221
										0.2955	0.0912	0.3488	0.2882									0.2955	0.0912	0.3488	0.2882
										0.5522	0.3202	0.512	0.5212									0.5522	0.3202	0.512	0.5212
										0.606	0.3632	0.0267	0.9229									0.606	0.3632	0.0267	0.9229
										0.2687	0.308	0.6667	0.912									0.2687	0.308	0.6667	0.912
										0.5134	0.2894	0.5556	0.5279									0.5134	0.2894	0.5556	0.5279
										0.2478	0.122	0.8776	0.111									0.2478	0.122	0.8776	0.111
										0.6478	0.6926	0.2391	0.7415									0.6478	0.6926	0.2391	0.7415
										0.8955	0.3318	0.5781	0.3683									0.8955	0.3318	0.5781	0.3683
										0.2687	0.2894	0.7356	0.3234									0.2687	0.2894	0.7356	0.3234
										0.6806	0.7042	0.571	0.5504									0.6806	0.7042	0.571	0.5504
										0.6358	0.4416	0.5204	0.9175									0.6358	0.4416	0.5204	0.9175
										0.8537	0.459	0.6442	0.7627									0.8537	0.459	0.6442	0.7627
										0.5313	0.2289	0.2068	0.5431									0.5313	0.2289	0.2068	0.5431
										0.7403	0.4277	0.097	0.7609									0.7403	0.4277	0.097	0.7609
										0.7851	0.774	0.488	0.571									0.7851	0.774	0.488	0.571
										0.8	0.2859	0.1266	0.5042									0.8	0.2859	0.1266	0.5042
										0.791	0.5003	0.6259	0.6335									0.791	0.5003	0.6259	0.6335
										0.7612	0.7112	0.4233	0.5291									0.7612	0.7112	0.4233	0.5291
										0.8149	0.6578	0.4782	0.7907									0.8149	0.6578	0.4782	0.7907
										0.8	0.369	0.4529	0.4527									0.8	0.369	0.4529	0.4527
										0.4239	0.7757	0.73	0.3453									0.4239	0.7757	0.73	0.3453
										0.4716	0.2737	0.7271	0.3859									0.4716	0.2737	0.7271	0.3859
										0.6985	0.3649	0.8284	0.7858									0.6985	0.3649	0.8284	0.7858
										0.6358	0.3463	0.6948	0.3598									0.6358	0.3463	0.6948	0.3598
										0.5433	0.3062	0.5499	0.3501									0.5433	0.3062	0.5499	0.3501
										0.7254	0.3376	0.6976	0.318									0.7254	0.3376	0.6976	0.318
										0.7851	0.3864	0.0731	0.571									0.7851	0.3864	0.0731	0.571
										0.6478	0.2714	0.2053	0.4132									0.6478	0.2714	0.2053	0.4132
										0.7015	0.2586	0.5963	0.5067									0.7015	0.2586	0.5963	0.5067
										0.7313	0.3777	0.5612	0.3513									0.7313	0.3777	0.5612	0.3513
										0.8836	0.4532	0.6301	0.7506									0.8836	0.4532	0.6301	0.7506
										0.8209	0.3428	0.6132	0.378									0.8209	0.3428	0.6132	0.378
										0.8269	0.7821	0.4641	0.5067									0.8269	0.7821	0.4641	0.5067
										0.6478	0.2714	0.2053	0.4132									0.6478	0.2714	0.2053	0.4132
										0.6328	0.7327	0.5541	0.7391									0.6328	0.7327	0.5541	0.7391
										0.5522	0.3957	0.3615	0.7876									0.5522	0.3957	0.3615	0.7876
										0.7254	0.8704	0.5738	0.318									0.7254	0.8704	0.5738	0.318
										0.5313	0.3399	0.8734	0.8859									0.5313	0.3399	0.8734	0.8859
										0.6806	0.3858	0.0366	0.8975									0.6806	0.3858	0.0366	0.8975
										0.5403	0.1964	0.1842	0.5255									0.5403	0.1964	0.1842	0.5255
										0.1582	0.2045	0.9564	0									0.1582	0.2045	0.9564	0
										0.4418	0.4637	0.5556	0.4642									0.4418	0.4637	0.5556	0.4642
										0.5373	0.6996	0.6962	0.2973									0.5373	0.6996	0.6962	0.2973
										0.5045	0.3254	0.0619	0.8999									0.5045	0.3254	0.0619	0.8999
										0.5701	0.4224	0.7482	0.7057									0.5701	0.4224	0.7482	0.7057
										0.7313	0.8605	0.5415	0.3677									0.7313	0.8605	0.5415	0.3677
										0.8687	0.3457	0.166	0.4587									0.8687	0.3457	0.166	0.4587
										0.6239	0.3591	0.1646	0.4782									0.6239	0.3591	0.1646	0.4782
										0.7552	0.6926	0.4557	0.6984									0.7552	0.6926	0.4557	0.6984
										0.7463	0.7141	0.4346	0.6056									0.7463	0.7141	0.4346	0.6056
										0.7701	0.4091	0.6132	0.4994									0.7701	0.4091	0.6132	0.4994
										0.791	0.5003	0.6259	0.6335									0.791	0.5003	0.6259	0.6335
										0.6687	0.4131	0.4641	0.6766									0.6687	0.4131	0.4641	0.6766
										0.6209	0.4375	0.6006	0.5297									0.6209	0.4375	0.6006	0.5297
										0.9134	0.8739	0.4655	0.2803									0.9134	0.8739	0.4655	0.2803
										0.5851	0.4422	0.4993	0.6748									0.5851	0.4422	0.4993	0.6748
										0.803	0.785	0.4051	0.5067									0.803	0.785	0.4051	0.5067
										0.6239	0.2382	0.1688	0.497									0.6239	0.2382	0.1688	0.497
										0.5791	0.4213	0.7314	0.6286									0.5791	0.4213	0.7314	0.6286
										0.7642	0.6456	0.443	0.8234									0.7642	0.6456	0.443	0.8234
										0.5701	0.4143	0.4852	0.7057									0.5701	0.4143	0.4852	0.7057
										0.8388	0.4428	0.7032	0.2512									0.8388	0.4428	0.7032	0.2512
										0.7373	0.4137	0.7342	0.7822									0.7373	0.4137	0.7342	0.7822
										0.5761	0.3114	0.4473	0.801									0.5761	0.3114	0.4473	0.801
										0.5612	0.3329	0.1224	0.5922									0.5612	0.3329	0.1224	0.5922
										0.7612	0.2667	0.1941	0.4982									0.7612	0.2667	0.1941	0.4982
										0.4507	0.4602	0.4979	0.5182									0.4507	0.4602	0.4979	0.5182
										0.6866	0.3231	0.5907	0.3805									0.6866	0.3231	0.5907	0.3805
										0.4985	0.2934	0.5752	0.5055									0.4985	0.2934	0.5752	0.5055
										0.4149	0.1888	0.3418	0.2779									0.4149	0.1888	0.3418	0.2779
										0.8627	0.6862	0.5795	0.48									0.8627	0.6862	0.5795	0.48
										0.4716	0.308	0.6385	0.2039									0.4716	0.308	0.6385	0.2039
										0.6328	0.8617	0.661	0.3847									0.6328	0.8617	0.661	0.3847
										0.7672	0.6549	0.5105	0.8356									0.7672	0.6549	0.5105	0.8356
										0.8925	0.3097	0.0731	0.5771									0.8925	0.3097	0.0731	0.5771
										0.5373	0.373	0.2278	0.77									0.5373	0.373	0.2278	0.77
										0.8478	0.8664	0.4655	0.5752									0.8478	0.8664	0.4655	0.5752
										0.4149	0.2714	0.1632	0.6335									0.4149	0.2714	0.1632	0.6335
										0.6448	0.3492	0.173	0.4606									0.6448	0.3492	0.173	0.4606
										0.8925	0.7856	0.5851	0.5771									0.8925	0.7856	0.5851	0.5771
										0.8955	0.3318	0.5781	0.3683									0.8955	0.3318	0.5781	0.3683
										0.7672	0.6549	0.5105	0.8356									0.7672	0.6549	0.5105	0.8356
										0.6179	0.4056	0.2152	0.4484									0.6179	0.4056	0.2152	0.4484
										0.8149	1	0.4923	0.3149									0.8149	1	0.4923	0.3149
										0.8687	0.3254	0.0956	0.5097									0.8687	0.3254	0.0956	0.5097
										0.5791	0.4213	0.7314	0.6286									0.5791	0.4213	0.7314	0.6286
										0.3791	0.3568	0.789	0.2573									0.3791	0.3568	0.789	0.2573
										0.8179	0.6578	0.308	0.7512									0.8179	0.6578	0.308	0.7512
										0.4985	0.2167	0.7539	0.2221									0.4985	0.2167	0.7539	0.2221
										0.8149	0.8582	0.602	0.2919									0.8149	0.8582	0.602	0.2919
										0.4507	0.1755	0.2799	0.4278									0.4507	0.1755	0.2799	0.4278
										0.4239	0.7757	0.73	0.3453									0.4239	0.7757	0.73	0.3453
										0.8627	0.6955	0.5696	0.6025									0.8627	0.6955	0.5696	0.6025
										0.5313	0.4009	0.7525	0.5431									0.5313	0.4009	0.7525	0.5431
										1	0.3963	0.3854	0.5164									1	0.3963	0.3854	0.5164
										0.7104	0.3701	0.8368	0.7785									0.7104	0.3701	0.8368	0.7785
										0.2478	0.122	0.8776	0.111									0.2478	0.122	0.8776	0.111
										0.4836	0.362	0.2799	0.7294									0.4836	0.362	0.2799	0.7294
										0.8925	0.3097	0.0731	0.5771									0.8925	0.3097	0.0731	0.5771
										0.8657	0.7362	0.4276	0.5959									0.8657	0.7362	0.4276	0.5959
										0.4179	0.2777	0.6048	0.3677									0.4179	0.2777	0.6048	0.3677
										0.7881	0.3812	0.4346	0.5619									0.7881	0.3812	0.4346	0.5619
										0.5821	0.394	0.1913	0.7919									0.5821	0.394	0.1913	0.7919
										0.4149	0.3254	0.6582	0.2779									0.4149	0.3254	0.6582	0.2779
										0.8	0.8402	0.5134	0.4527									0.8	0.8402	0.5134	0.4527
										0.6925	0.4277	0.5963	0.5892									0.6925	0.4277	0.5963	0.5892
										0.8209	0.8024	0.5204	0.378									0.8209	0.8024	0.5204	0.378
										0.7433	0.7513	0.4641	0.6044									0.7433	0.7513	0.4641	0.6044
										0.791	0.67	0.6104	0.4357									0.791	0.67	0.6104	0.4357
										0.4418	0.3062	0.6076	0.4642									0.4418	0.3062	0.6076	0.4642
										0.3612	0.2278	0.7398	0.2488									0.3612	0.2278	0.7398	0.2488
										0.5463	0.3957	0.1927	0.8064									0.5463	0.3957	0.1927	0.8064
										0.8746	0.7653	0.5162	0.7712									0.8746	0.7653	0.5162	0.7712
										0.594	0.4317	0.7342	0.5376									0.594	0.4317	0.7342	0.5376
										0.591	0.3806	0.7693	0.4672									0.591	0.3806	0.7693	0.4672
										0.4806	0.1447	0.2714	0.4545									0.4806	0.1447	0.2714	0.4545
										0.6866	0.8797	0.692	0.466									0.6866	0.8797	0.692	0.466
										0.7075	0.5102	0.5752	0.3447									0.7075	0.5102	0.5752	0.3447
										0.8388	0.9704	0.5148	0.2512									0.8388	0.9704	0.5148	0.2512
										0.8597	0.3236	0.6596	0.3525									0.8597	0.3236	0.6596	0.3525
										0.6269	0.3574	0.6104	0.2069									0.6269	0.3574	0.6104	0.2069
										0.6239	0.3591	0.1646	0.4782									0.6239	0.3591	0.1646	0.4782
										0.5642	0.3463	0.7145	0.3617									0.5642	0.3463	0.7145	0.3617
										0.7672	0.8158	0.2911	0.5941									0.7672	0.8158	0.2911	0.5941
										0.5522	0.4433	0.5091	0.7876									0.5522	0.4433	0.5091	0.7876
										0.9224	0.6903	0.5724	0.4982									0.9224	0.6903	0.5724	0.4982
										0.8687	0.3457	0.166	0.4587									0.8687	0.3457	0.166	0.4587
										0.6209	0.4375	0.6006	0.5297									0.6209	0.4375	0.6006	0.5297
										0.5463	0.4044	0.3741	0.895									0.5463	0.4044	0.3741	0.895
										0.6657	0.7071	0.5527	0.4569									0.6657	0.7071	0.5527	0.4569
										0.7194	0.7292	0.5415	0.5843									0.7194	0.7292	0.5415	0.5843
										0.5612	0.3794	0.6779	0.5922									0.5612	0.3794	0.6779	0.5922
										0.803	0.8629	0.4149	0.463									0.803	0.8629	0.4149	0.463
										0.4985	0.3353	0.6287	0.2221									0.4985	0.3353	0.6287	0.2221
										0.7731	0.7902	0.526	0.3137									0.7731	0.7902	0.526	0.3137
										0.6806	0.3556	0.4838	0.6402									0.6806	0.3556	0.4838	0.6402
										0.8119	0.946	0.4951	0.2992									0.8119	0.946	0.4951	0.2992
										0.7224	0.4463	0.3615	0.8107									0.7224	0.4463	0.3615	0.8107
										0.5493	0.3451	0.5823	0.3695									0.5493	0.3451	0.5823	0.3695
										0.8119	0.8629	0.5682	0.5479									0.8119	0.8629	0.5682	0.5479
										0.8149	0.3085	0.6062	0.2919									0.8149	0.3085	0.6062	0.2919
										0.1463	0.2876	0.3713	0.622									0.1463	0.2876	0.3713	0.622
										0.5791	0.7182	0.5457	0.6286									0.5791	0.7182	0.5457	0.6286
										0.597	0.3893	0.6526	0.7227									0.597	0.3893	0.6526	0.7227
										0.6119	0.373	0.6315	0.3635									0.6119	0.373	0.6315	0.3635
										0.7343	0.7275	0.5471	0.4818									0.7343	0.7275	0.5471	0.4818
										0.7493	0.4108	0.7792	0.9047									0.7493	0.4108	0.7792	0.9047
										0.7015	0.2586	0.5963	0.5067									0.7015	0.2586	0.5963	0.5067
										0.7403	0.3858	0.0928	0.5771									0.7403	0.3858	0.0928	0.5771
										0.4687	0.4021	0.6062	0.5989									0.4687	0.4021	0.6062	0.5989
										0.6537	0.4137	0.1153	0.7919									0.6537	0.4137	0.1153	0.7919
										0.7254	0.8704	0.5738	0.318									0.7254	0.8704	0.5738	0.318
										0.591	0.4143	0.3277	0.8174									0.591	0.4143	0.3277	0.8174
										0.7045	0.3492	0.6793	0.2718									0.7045	0.3492	0.6793	0.2718
										0.4806	0.7188	0.5682	0.4545									0.4806	0.7188	0.5682	0.4545
										0.5642	0.4579	0.7722	0.3617									0.5642	0.4579	0.7722	0.3617
										0.4955	0.4253	0.7342	0.6808									0.4955	0.4253	0.7342	0.6808
										0.7343	0.3266	0.481	0.4818									0.7343	0.3266	0.481	0.4818
										0.6239	0.3666	0.0281	0.9242									0.6239	0.3666	0.0281	0.9242
										0.397	0.355	0.5767	0.6578									0.397	0.355	0.5767	0.6578
										0.406	0.2987	0.6048	0.3714									0.406	0.2987	0.6048	0.3714
										0.5284	0.3196	0.5907	0.3926									0.5284	0.3196	0.5907	0.3926
										0.6209	0.3021	0.5556	0.4854									0.6209	0.3021	0.5556	0.4854
										0.8866	0.8512	0.4796	0.3234									0.8866	0.8512	0.4796	0.3234
										0.5791	0.4213	0.7314	0.6286									0.5791	0.4213	0.7314	0.6286
										0.5881	0.3027	0.5654	0.5158									0.5881	0.3027	0.5654	0.5158
										0.8179	0.6578	0.308	0.7512									0.8179	0.6578	0.308	0.7512
										0.7522	0.7862	0.5654	0.5868									0.7522	0.7862	0.5654	0.5868
										0.7612	0.688	0.2335	0.8204									0.7612	0.688	0.2335	0.8204
										0.6866	0.3231	0.5907	0.3805									0.6866	0.3231	0.5907	0.3805
										0.7731	0.4608	0.256	0.7925									0.7731	0.4608	0.256	0.7925
										0.6716	0.3329	0.7679	0.1802									0.6716	0.3329	0.7679	0.1802
										0.5672	0.4433	0.6821	0.1602									0.5672	0.4433	0.6821	0.1602
										0.3522	0.2237	0.6006	0.7433									0.3522	0.2237	0.6006	0.7433
										0.609	0.1947	0.2433	0.4199									0.609	0.1947	0.2433	0.4199
										0.9612	0.3231	0.1181	0.5686									0.9612	0.3231	0.1181	0.5686
										0.4507	0.1952	0.3333	0.2615									0.4507	0.1952	0.3333	0.2615
										0.9612	0.9227	0.5105	0.5686									0.9612	0.9227	0.5105	0.5686
										0.6746	0.2702	0.2166	0.3962									0.6746	0.2702	0.2166	0.3962
										0.8627	0.6955	0.5696	0.6025									0.8627	0.6955	0.5696	0.6025
										0.4955	0.416	0.4824	0.6808									0.4955	0.416	0.4824	0.6808
										0.6866	0.7246	0.4993	0.3586									0.6866	0.7246	0.4993	0.3586
										0.5731	0.4184	0.6554	0.5279									0.5731	0.4184	0.6554	0.5279
										0.809	0.4463	0.5485	0.6329									0.809	0.4463	0.5485	0.6329
										0.4567	0.2382	0.7454	0.3167									0.4567	0.2382	0.7454	0.3167
										0.6985	0.2684	0.5781	0.3513									0.6985	0.2684	0.5781	0.3513
										0.6478	0.2714	0.2053	0.4132									0.6478	0.2714	0.2053	0.4132
										0	0.2074	0.9255	0.0947									0	0.2074	0.9255	0.0947
										0.7015	0.7676	0.4487	0.5067									0.7015	0.7676	0.4487	0.5067
										0.9731	0.3847	0.3713	0.534									0.9731	0.3847	0.3713	0.534
										0.5284	0.7153	0.353	0.3926									0.5284	0.7153	0.353	0.3926
										0.7254	0.8704	0.5738	0.318									0.7254	0.8704	0.5738	0.318
										0.9731	0.3847	0.3713	0.534									0.9731	0.3847	0.3713	0.534
										0.6746	0.2702	0.2166	0.3962									0.6746	0.2702	0.2166	0.3962
										0.6119	0.373	0.6315	0.3635									0.6119	0.373	0.6315	0.3635
										0.6955	0.6659	0.1603	0.767									0.6955	0.6659	0.1603	0.767
										0.5612	0.3329	0.1224	0.5922									0.5612	0.3329	0.1224	0.5922
										0.3791	0.226	0.8917	0.1911									0.3791	0.226	0.8917	0.1911
										0.1582	0.2045	0.9564	0									0.1582	0.2045	0.9564	0
										0.9612	0.3231	0.1181	0.5686									0.9612	0.3231	0.1181	0.5686
										0.4179	0.2777	0.6048	0.3677									0.4179	0.2777	0.6048	0.3677
										0.6478	0.2714	0.2053	0.4132									0.6478	0.2714	0.2053	0.4132
										0.809	0.6409	0.4684	0.5704									0.809	0.6409	0.4684	0.5704
										0.8597	0.3236	0.6596	0.3525									0.8597	0.3236	0.6596	0.3525
										0.7612	0.3312	0.0323	0.6657									0.7612	0.3312	0.0323	0.6657
										0.4806	0.222	0.2911	0.4005									0.4806	0.222	0.2911	0.4005
										0.9134	0.8948	0.5162	0.5728									0.9134	0.8948	0.5162	0.5728
										0.7612	0.4027	0.6976	0.3459									0.7612	0.4027	0.6976	0.3459
										0.5851	0.3632	0.6104	0.3799									0.5851	0.3632	0.6104	0.3799
										0.7373	0.2504	0.1547	0.4964									0.7373	0.2504	0.1547	0.4964
										0.7761	0.7978	0.5851	0.6153									0.7761	0.7978	0.5851	0.6153
										0.8627	0.3812	0.3741	0.6025									0.8627	0.3812	0.3741	0.6025
										0.7761	0.7577	0.4824	0.4011									0.7761	0.7577	0.4824	0.4011
										0.4507	0.2103	0.7257	0.2779									0.4507	0.2103	0.7257	0.2779
										0.7851	0.3864	0.0731	0.571									0.7851	0.3864	0.0731	0.571
										0.7164	0.4596	0.6554	0.568									0.7164	0.4596	0.6554	0.568
										0.6388	0.3887	0.7806	0.4867									0.6388	0.3887	0.7806	0.4867
										0.6716	0.3329	0.7679	0.1802									0.6716	0.3329	0.7679	0.1802
										0.4985	0.2167	0.7539	0.2221									0.4985	0.2167	0.7539	0.2221
										0.6507	0.3568	0.6343	0.2773									0.6507	0.3568	0.6343	0.2773
										0.8	0.4846	0.6456	0.6329									0.8	0.4846	0.6456	0.6329
										0.4149	0.1888	0.3418	0.2779									0.4149	0.1888	0.3418	0.2779
										0.6985	0.4608	0.4852	0.7324									0.6985	0.4608	0.4852	0.7324
										0.9433	0.8234	0.519	0.5237									0.9433	0.8234	0.519	0.5237
										0.6716	0.7339	0.3882	0.4885									0.6716	0.7339	0.3882	0.4885
										0.6418	0.4079	0.6835	0.6001									0.6418	0.4079	0.6835	0.6001
										0.8806	0.6485	0.5415	0.557									0.8806	0.6485	0.5415	0.557
										0.4418	0.2371	0.5274	0.6723									0.4418	0.2371	0.5274	0.6723
										0.8478	0.3684	0.0745	0.6068									0.8478	0.3684	0.0745	0.6068
										0.7582	0.3835	0.3657	0.8519									0.7582	0.3835	0.3657	0.8519
										0.3612	0.2278	0.7398	0.2488									0.3612	0.2278	0.7398	0.2488
										0.5373	0.3603	0.7679	0.77									0.5373	0.3603	0.7679	0.77
										0.4478	0.2469	0.8523	0.2033									0.4478	0.2469	0.8523	0.2033
										0.4687	0.3085	0.474	0.5989									0.4687	0.3085	0.474	0.5989
										0.8358	0.3039	0.5612	0.3817									0.8358	0.3039	0.5612	0.3817
										0.8149	0.86	0.5443	0.4211									0.8149	0.86	0.5443	0.4211
										0	0.2074	0.9255	0.0947									0	0.2074	0.9255	0.0947
										0.791	0.67	0.6104	0.4357									0.791	0.67	0.6104	0.4357
										0.8866	0.8512	0.4796	0.3234									0.8866	0.8512	0.4796	0.3234
										0.609	0.3759	0.3586	0.8792									0.609	0.3759	0.3586	0.8792
										0.594	0.3393	0.526	0.6274									0.594	0.3393	0.526	0.6274
										0.806	0.4282	0.6554	0.7755									0.806	0.4282	0.6554	0.7755
										0.7284	0.3806	0.1167	0.6001									0.7284	0.3806	0.1167	0.6001
										0.5493	0.3451	0.5823	0.3695									0.5493	0.3451	0.5823	0.3695
										0.7672	0.6438	0.5105	0.4363									0.7672	0.6438	0.5105	0.4363
										0.7731	0.7902	0.526	0.3137									0.7731	0.7902	0.526	0.3137
										0.7493	0.6804	0.2574	0.8174									0.7493	0.6804	0.2574	0.8174
										0.1493	0.1284	0.8425	0.2931									0.1493	0.1284	0.8425	0.2931
										0.2328	0.2911	0.8425	0.0983									0.2328	0.2911	0.8425	0.0983
										0.7612	0.6368	0.4374	0.6657									0.7612	0.6368	0.4374	0.6657
										0.8925	0.3097	0.0731	0.5771									0.8925	0.3097	0.0731	0.5771
										0.5582	0.4381	0.7848	0.5024									0.5582	0.4381	0.7848	0.5024
										0.5612	0.7118	0.3305	0.7112									0.5612	0.7118	0.3305	0.7112
										0.7791	0.43	0.5893	0.6189									0.7791	0.43	0.5893	0.6189
										0.7791	0.9076	0.5148	0.3392									0.7791	0.9076	0.5148	0.3392
										0.5642	0.4259	0.8228	0.8076									0.5642	0.4259	0.8228	0.8076
										0.5433	0.3062	0.5499	0.3501									0.5433	0.3062	0.5499	0.3501
										0.6657	0.7316	0.5204	0.5546									0.6657	0.7316	0.5204	0.5546
										0.7433	0.3574	0.6695	0.6007									0.7433	0.3574	0.6695	0.6007
										0.5821	0.8123	0.3826	0.4181									0.5821	0.8123	0.3826	0.4181
										0.8866	0.3777	0.4669	0.46									0.8866	0.3777	0.4669	0.46
										0.5821	0.394	0.1913	0.7919									0.5821	0.394	0.1913	0.7919
										0.4955	0.416	0.4824	0.6808									0.4955	0.416	0.4824	0.6808
										0.7224	0.3736	0.4388	0.5528									0.7224	0.3736	0.4388	0.5528
										0.4985	0.3614	0.308	0.3823									0.4985	0.3614	0.308	0.3823
										0.2687	0.1429	0.3319	0.3762									0.2687	0.1429	0.3319	0.3762
										0.4597	0.1546	0.2461	0.4296									0.4597	0.1546	0.2461	0.4296
										0.8746	0.4253	0.6399	0.7712									0.8746	0.4253	0.6399	0.7712
										0.6179	0.4056	0.2152	0.4484									0.6179	0.4056	0.2152	0.4484
										0.3791	0.3568	0.789	0.2573									0.3791	0.3568	0.789	0.2573
										0.4507	0.1766	0.2644	0.5024									0.4507	0.1766	0.2644	0.5024
										0.4179	0.2342	0.7018	0.3677									0.4179	0.2342	0.7018	0.3677
										0.5433	0.3062	0.5499	0.3501									0.5433	0.3062	0.5499	0.3501
										0.6239	0.4044	0.429	0.9242									0.6239	0.4044	0.429	0.9242
										0.2985	0.179	0.8326	0.2263									0.2985	0.179	0.8326	0.2263
										0.791	0.5003	0.6259	0.6335									0.791	0.5003	0.6259	0.6335
										0.5373	0.6996	0.6962	0.2973									0.5373	0.6996	0.6962	0.2973
										0.5821	0.4184	0.4543	0.9751									0.5821	0.4184	0.4543	0.9751
										0.7075	0.4712	0.6217	0.5085									0.7075	0.4712	0.6217	0.5085
										0.7373	0.3777	0.4205	0.5637									0.7373	0.3777	0.4205	0.5637
										0.7045	0.3492	0.6793	0.2718									0.7045	0.3492	0.6793	0.2718
										0.4328	0.8327	0.7032	0.3817									0.4328	0.8327	0.7032	0.3817
										0.5164	0.3585	0.3516	0.858									0.5164	0.3585	0.3516	0.858
										0.3493	0.3114	0.315	0.3519									0.3493	0.3114	0.315	0.3519
										0.597	0.3306	0.4402	0.9933									0.597	0.3306	0.4402	0.9933
										0.594	0.4579	0.4726	0.6274									0.594	0.4579	0.4726	0.6274
										0.8	0.2708	0.211	0.4163									0.8	0.2708	0.211	0.4163
										0.8687	0.3562	0.007	0.6147									0.8687	0.3562	0.007	0.6147
										0.8985	0.3405	0.5795	0.3447									0.8985	0.3405	0.5795	0.3447
										0.7522	0.8594	0.4923	0.5036									0.7522	0.8594	0.4923	0.5036
										0.7522	0.8594	0.4923	0.5036									0.7522	0.8594	0.4923	0.5036
										0.6	0.4102	0.1153	0.5267									0.6	0.4102	0.1153	0.5267
										0.4478	0.2847	0.7567	0.2033									0.4478	0.2847	0.7567	0.2033
										0.3582	0.2876	0.8706	0.1238									0.3582	0.2876	0.8706	0.1238
										0.2687	0.3405	0.9269	0.3762									0.2687	0.3405	0.9269	0.3762
										0.609	0.7066	0.6062	0.4199									0.609	0.7066	0.6062	0.4199
										0.7433	0.3574	0.6695	0.6007									0.7433	0.3574	0.6695	0.6007
										0.5701	0.4224	0.7482	0.7057									0.5701	0.4224	0.7482	0.7057
										0.9612	0.9227	0.5105	0.5686									0.9612	0.9227	0.5105	0.5686
										0.6478	0.3945	0.4051	0.8489									0.6478	0.3945	0.4051	0.8489
										0.9284	0.3335	0.0717	0.6517									0.9284	0.3335	0.0717	0.6517
										0.6657	0.2562	0.166	0.4569									0.6657	0.2562	0.166	0.4569
										0.8328	0.362	0.3643	0.5243									0.8328	0.362	0.3643	0.5243
										0.7313	0.3666	0.7595	0.8113									0.7313	0.3666	0.7595	0.8113
										0.5373	0.33	0.602	0.21									0.5373	0.33	0.602	0.21
										0.5642	0.4259	0.8228	0.8076									0.5642	0.4259	0.8228	0.8076
										0.7284	0.3806	0.1167	0.6001									0.7284	0.3806	0.1167	0.6001
										0.8149	0.2824	0.526	0.4211									0.8149	0.2824	0.526	0.4211
										0.5433	0.3196	0.865	0.9697									0.5433	0.3196	0.865	0.9697
										0.6866	0.369	0.3643	0.466									0.6866	0.369	0.3643	0.466
										0.9075	0.2923	0.1406	0.537									0.9075	0.2923	0.1406	0.537
										0.8	0.975	0.5471	0.4163									0.8	0.975	0.5471	0.4163
										0.5821	0.7682	0.3797	0.5862									0.5821	0.7682	0.3797	0.5862
										0.3582	0.2191	0.8453	0.1238									0.3582	0.2191	0.8453	0.1238
										0.4149	0.2516	0.6498	0.6335									0.4149	0.2516	0.6498	0.6335
										0.7104	0.8181	0.2574	0.5722									0.7104	0.8181	0.2574	0.5722
										0.4955	0.2162	0.2785	0.3944									0.4955	0.2162	0.2785	0.3944
										0.8806	0.7496	0.4979	0.6074									0.8806	0.7496	0.4979	0.6074
										0.6	0.7182	0.6456	0.5006									0.6	0.7182	0.6456	0.5006
										0.6806	0.3318	0.18	0.5504									0.6806	0.3318	0.18	0.5504
										0.8149	0.3085	0.6062	0.2919									0.8149	0.3085	0.6062	0.2919
										0.7821	0.7554	0.4838	0.6183									0.7821	0.7554	0.4838	0.6183
										0.7164	0.7089	0.2293	0.568									0.7164	0.7089	0.2293	0.568
										0.1582	0.2045	0.9564	0									0.1582	0.2045	0.9564	0
										0.8388	0.4428	0.7032	0.2512									0.8388	0.4428	0.7032	0.2512
										0.5791	0.7182	0.5457	0.6286									0.5791	0.7182	0.5457	0.6286
										0.6328	0.4474	0.4023	0.6863									0.6328	0.4474	0.4023	0.6863
										0.809	0.3405	0.0113	0.6323									0.809	0.3405	0.0113	0.6323
										0.1463	0.1964	0.7539	0.622									0.1463	0.1964	0.7539	0.622
										0.7104	0.7118	0.5612	0.8125									0.7104	0.7118	0.5612	0.8125
										0.6299	0.4033	0.4093	0.8265									0.6299	0.4033	0.4093	0.8265
										0.6925	0.3544	0.5401	0.3131									0.6925	0.3544	0.5401	0.3131
										0.7403	0.4695	0.789	0.7755									0.7403	0.4695	0.789	0.7755
										0.6478	0.448	0.4093	0.6711									0.6478	0.448	0.4093	0.6711
										0.8687	0.9814	0.4951	0.4587									0.8687	0.9814	0.4951	0.4587
										0.406	0.2987	0.6048	0.3714									0.406	0.2987	0.6048	0.3714
										0.9104	0.4585	0.5091	0.6159									0.9104	0.4585	0.5091	0.6159
										0.9045	0.7565	0.4979	0.5795									0.9045	0.7565	0.4979	0.5795
										0.7313	0.2499	0.2588	0.3677									0.7313	0.2499	0.2588	0.3677
										0.7522	0.8077	0.5077	0.5437									0.7522	0.8077	0.5077	0.5437
										0.8269	0.8547	0.5063	0.3641									0.8269	0.8547	0.5063	0.3641
										0.5045	0.3254	0.0619	0.8999									0.5045	0.3254	0.0619	0.8999
										0.8418	0.3678	0.0591	0.605									0.8418	0.3678	0.0591	0.605
										0.7224	0.4102	0.8031	0.8975									0.7224	0.4102	0.8031	0.8975
										0.597	0.4654	0.775	0.3592									0.597	0.4654	0.775	0.3592
										0.7761	0.7577	0.4824	0.4011									0.7761	0.7577	0.4824	0.4011
										0.7552	0.4323	0.6765	0.5576									0.7552	0.4323	0.6765	0.5576
										0.7493	0.6188	0.2349	0.7846									0.7493	0.6188	0.2349	0.7846
										0.4507	0.3236	0.699	0.2779									0.4507	0.3236	0.699	0.2779
										0.7343	0.4538	0.3938	0.821									0.7343	0.4538	0.3938	0.821
										0.7463	0.3248	0.6512	0.372									0.7463	0.3248	0.6512	0.372
										0.3791	0.3568	0.789	0.2573									0.3791	0.3568	0.789	0.2573
										0.5403	0.4242	0.7792	0.5255									0.5403	0.4242	0.7792	0.5255
										0.4478	0.2847	0.7567	0.2033									0.4478	0.2847	0.7567	0.2033
										0.9104	0.4585	0.5091	0.6159									0.9104	0.4585	0.5091	0.6159
										0.7403	0.3748	0.4895	0.7609									0.7403	0.3748	0.4895	0.7609
										0.406	0.8257	0.5049	0.3714									0.406	0.8257	0.5049	0.3714
										0.6746	0.4178	0.1069	0.7445									0.6746	0.4178	0.1069	0.7445
										0.6746	0.2702	0.2166	0.3962									0.6746	0.2702	0.2166	0.3962
										0.5433	0.2667	0.6554	0.3501									0.5433	0.2667	0.6554	0.3501
										0.5313	0.4625	0.6259	0.429									0.5313	0.4625	0.6259	0.429
										0.8478	0.7838	0.4571	0.6068									0.8478	0.7838	0.4571	0.6068
										0.8149	0.3748	0.6231	0.3149									0.8149	0.3748	0.6231	0.3149
										0.8149	0.2824	0.526	0.4211									0.8149	0.2824	0.526	0.4211
										0.7612	0.3114	0.436	0.5746									0.7612	0.3114	0.436	0.5746
										0.5791	0.4213	0.7314	0.6286									0.5791	0.4213	0.7314	0.6286
										0.6179	0.283	0.5865	0.4072									0.6179	0.283	0.5865	0.4072
										0.7224	0.3736	0.4388	0.5528									0.7224	0.3736	0.4388	0.5528
										0.4567	0.2725	0.5373	0.3167									0.4567	0.2725	0.5373	0.3167
										0.5731	0.4352	0.488	0.6444									0.5731	0.4352	0.488	0.6444
										0.5403	0.1964	0.1842	0.5255									0.5403	0.1964	0.1842	0.5255
										0.9612	0.3231	0.1181	0.5686									0.9612	0.3231	0.1181	0.5686
										0.6	0.4492	0.6639	0.5267									0.6	0.4492	0.6639	0.5267
										0.4866	0.2899	0.5935	0.3975									0.4866	0.2899	0.5935	0.3975
										0.6239	0.2969	0.5471	0.5188									0.6239	0.2969	0.5471	0.5188
										0.6	0.4492	0.6639	0.5267									0.6	0.4492	0.6639	0.5267
										0.4507	0.3597	0.7004	0.2615									0.4507	0.3597	0.7004	0.2615
										0.3791	0.226	0.8917	0.1911									0.3791	0.226	0.8917	0.1911
										0.2687	0.2894	0.7356	0.3234									0.2687	0.2894	0.7356	0.3234
										0.8687	0.3457	0.166	0.4587									0.8687	0.3457	0.166	0.4587
										0.7881	0.7438	0.5598	0.5619									0.7881	0.7438	0.5598	0.5619
										0.3612	0.2278	0.7398	0.2488									0.3612	0.2278	0.7398	0.2488
										0.4985	0.2167	0.7539	0.2221									0.4985	0.2167	0.7539	0.2221
										0.6209	0.4439	0.3868	0.855									0.6209	0.4439	0.3868	0.855
										0.8985	0.8402	0.4627	0.3447									0.8985	0.8402	0.4627	0.3447
										0.6746	0.3393	0.4698	0.7445									0.6746	0.3393	0.4698	0.7445
										0.7373	0.4137	0.0985	0.7822									0.7373	0.4137	0.0985	0.7822
										0.6	0.4102	0.1153	0.5267									0.6	0.4102	0.1153	0.5267
										0.6955	0.3353	0.0788	0.6183									0.6955	0.3353	0.0788	0.6183
										0.9134	0.8739	0.4655	0.2803									0.9134	0.8739	0.4655	0.2803
										0.8687	0.3457	0.166	0.4587									0.8687	0.3457	0.166	0.4587
										0.7254	0.3376	0.6976	0.318									0.7254	0.3376	0.6976	0.318
										0.6657	0.4399	0.083	0.7652									0.6657	0.4399	0.083	0.7652
										0.4836	0.362	0.2799	0.7294									0.4836	0.362	0.2799	0.7294
										0.6657	0.2562	0.166	0.4569									0.6657	0.2562	0.166	0.4569
										0.2687	0.2185	0.2236	0.912									0.2687	0.2185	0.2236	0.912
										0.7522	0.3405	0.5331	0.5036									0.7522	0.3405	0.5331	0.5036
										0.9194	0.3754	0.4262	0.4654									0.9194	0.3754	0.4262	0.4654
										0	0	0.5865	0.0947									0	0	0.5865	0.0947
										0.7433	0.7513	0.4641	0.6044									0.7433	0.7513	0.4641	0.6044
										0.2328	0.2911	0.8425	0.0983									0.2328	0.2911	0.8425	0.0983
										0.4358	0.2539	0.602	0.466									0.4358	0.2539	0.602	0.466
										0.597	0.3388	0.5443	0.3398									0.597	0.3388	0.5443	0.3398
										0.7313	0.7286	0.5007	0.8113									0.7313	0.7286	0.5007	0.8113
										0.5881	0.3783	0.1336	0.7506									0.5881	0.3783	0.1336	0.7506
										0.8119	0.4038	0.6174	0.2992									0.8119	0.4038	0.6174	0.2992
										0.7373	0.4707	0.6667	0.5388									0.7373	0.4707	0.6667	0.5388
										0.8925	0.7856	0.5851	0.5771									0.8925	0.7856	0.5851	0.5771
										0.6388	0.3661	0.4473	0.9678									0.6388	0.3661	0.4473	0.9678
										0.7403	0.4166	0.0886	0.7755									0.7403	0.4166	0.0886	0.7755
										0.6	0.4102	0.1153	0.5267									0.6	0.4102	0.1153	0.5267
										0.4806	0.2894	0.5977	0.3902									0.4806	0.2894	0.5977	0.3902
										0.7433	0.7275	0.5232	0.4551									0.7433	0.7275	0.5232	0.4551
										0.809	0.6409	0.4684	0.5704									0.809	0.6409	0.4684	0.5704
										0.6388	0.3353	0.481	0.4867									0.6388	0.3353	0.481	0.4867
										0.8537	0.7037	0.2602	0.7627									0.8537	0.7037	0.2602	0.7627
										0.7254	0.3376	0.6976	0.318									0.7254	0.3376	0.6976	0.318
										0.7313	0.2499	0.2588	0.3677									0.7313	0.2499	0.2588	0.3677
										0.7254	0.3376	0.6976	0.318									0.7254	0.3376	0.6976	0.318
										0.4179	0.2777	0.6048	0.3677									0.4179	0.2777	0.6048	0.3677
										0.5522	0.3202	0.512	0.5212									0.5522	0.3202	0.512	0.5212
										0.6687	0.7438	0.2925	0.554									0.6687	0.7438	0.2925	0.554
										0.4955	0.3178	0.7018	0.3944									0.4955	0.3178	0.7018	0.3944
										0.8269	0.3097	0.5527	0.3762									0.8269	0.3097	0.5527	0.3762
										0.4806	0.2754	0.6343	0.3902									0.4806	0.2754	0.6343	0.3902
										0.7612	0.4457	0.5443	0.5922									0.7612	0.4457	0.5443	0.5922
										0.791	0.7705	0.5457	0.4296									0.791	0.7705	0.5457	0.4296
										0.4537	0.3614	0.5612	0.9484									0.4537	0.3614	0.5612	0.9484
										0.8119	0.946	0.4951	0.2992									0.8119	0.946	0.4951	0.2992
										0.7403	0.3858	0.0928	0.5771									0.7403	0.3858	0.0928	0.5771
										0.7254	0.8704	0.5738	0.318									0.7254	0.8704	0.5738	0.318
										0.4985	0.3655	0.2082	0.5055									0.4985	0.3655	0.2082	0.5055
										0.5582	0.4381	0.7848	0.5024									0.5582	0.4381	0.7848	0.5024
										0.7552	0.4323	0.6765	0.5576									0.7552	0.4323	0.6765	0.5576
										0.4418	0.3347	0.6048	0.6723									0.4418	0.3347	0.6048	0.6723
										0.9403	0.4335	0.0464	0.6007									0.9403	0.4335	0.0464	0.6007
										0.797	0.3149	0.0338	0.6426									0.797	0.3149	0.0338	0.6426
										0.4806	0.222	0.2911	0.4005									0.4806	0.222	0.2911	0.4005
										0.6299	0.3614	0.4909	0.6383									0.6299	0.3614	0.4909	0.6383
										0.7313	0.2499	0.2588	0.3677									0.7313	0.2499	0.2588	0.3677
										0.2328	0.2005	0.948	0.0983									0.2328	0.2005	0.948	0.0983
										0.6269	0.3986	0.3994	0.8362									0.6269	0.3986	0.3994	0.8362
										0.7552	0.4672	0.6568	0.6329									0.7552	0.4672	0.6568	0.6329
										0.2806	0.2708	0.8833	0.2354									0.2806	0.2708	0.8833	0.2354
										0.3284	0.3231	0.2068	0.6845									0.3284	0.3231	0.2068	0.6845
										0.8	0.7379	0.5063	0.5479									0.8	0.7379	0.5063	0.5479
										0.5373	0.1505	0.3657	0.2973									0.5373	0.1505	0.3657	0.2973
										0.7075	0.6926	0.27	0.8246									0.7075	0.6926	0.27	0.8246
										0.6657	0.7112	0.3347	0.7816									0.6657	0.7112	0.3347	0.7816
										0.7761	0.301	0.5556	0.4011									0.7761	0.301	0.5556	0.4011
										0.3791	0.1865	0.3488	0.2573									0.3791	0.1865	0.3488	0.2573
										0.5642	0.4259	0.8228	0.8076									0.5642	0.4259	0.8228	0.8076
										0.5015	0.3562	0.1252	0.8131									0.5015	0.3562	0.1252	0.8131
										0.809	0.3498	0.4191	0.5704									0.809	0.3498	0.4191	0.5704
										0.809	0.6409	0.4684	0.5704									0.809	0.6409	0.4684	0.5704
										0.6806	0.4585	0.4726	0.6402									0.6806	0.4585	0.4726	0.6402
										0.6985	0.4126	0.6512	0.4867									0.6985	0.4126	0.6512	0.4867
										0.3284	0.3231	0.2068	0.6845									0.3284	0.3231	0.2068	0.6845
										0.8239	0.7833	0.3924	0.6086									0.8239	0.7833	0.3924	0.6086
										0.809	0.4172	0.6357	0.5831									0.809	0.4172	0.6357	0.5831
										0.6836	0.2231	0.1786	0.4848									0.6836	0.2231	0.1786	0.4848
										0.6239	0.2969	0.5471	0.5188									0.6239	0.2969	0.5471	0.5188
										0.8209	0.7937	0.571	0.7573									0.8209	0.7937	0.571	0.7573
										0	0.2074	0.9255	0.0947									0	0.2074	0.9255	0.0947
										0.6269	0.3574	0.6104	0.2069									0.6269	0.3574	0.6104	0.2069
										0.6328	0.8617	0.661	0.3847									0.6328	0.8617	0.661	0.3847
										0.3522	0.2551	0.6835	0.5358									0.3522	0.2551	0.6835	0.5358
										0.9134	0.8948	0.5162	0.5728									0.9134	0.8948	0.5162	0.5728
										0.6	0.7182	0.6456	0.5006									0.6	0.7182	0.6456	0.5006
										0.8955	0.9355	0.481	0.3683									0.8955	0.9355	0.481	0.3683
										0.8627	0.6862	0.5795	0.48									0.8627	0.6862	0.5795	0.48
										0.5522	0.4073	0.6695	0.2221									0.5522	0.4073	0.6695	0.2221
										0.797	0.8826	0.5148	0.5698									0.797	0.8826	0.5148	0.5698
										0.6418	0.3771	0.5218	0.7615									0.6418	0.3771	0.5218	0.7615
										0.809	0.7676	0.2475	0.5831									0.809	0.7676	0.2475	0.5831
										0.809	0.4265	0.2897	0.7682									0.809	0.4265	0.2897	0.7682
										0.2328	0.2911	0.8425	0.0983									0.2328	0.2911	0.8425	0.0983
										0.4507	0.2103	0.7257	0.2779									0.4507	0.2103	0.7257	0.2779
										0.6239	0.3591	0.1646	0.4782									0.6239	0.3591	0.1646	0.4782
										0.4507	0.3132	0.6456	0.4278									0.4507	0.3132	0.6456	0.4278
										0.9045	0.3655	0.0436	0.5795									0.9045	0.3655	0.0436	0.5795
										0.3612	0.2278	0.7398	0.2488									0.3612	0.2278	0.7398	0.2488
										0.5522	0.3202	0.512	0.5212									0.5522	0.3202	0.512	0.5212
										0.597	0.3161	0.4374	0.4691									0.597	0.3161	0.4374	0.4691
										0.5821	0.3748	0.6835	0.5437									0.5821	0.3748	0.6835	0.5437
										0.8687	0.3457	0.166	0.4587									0.8687	0.3457	0.166	0.4587
										0.4149	0.2516	0.6498	0.6335									0.4149	0.2516	0.6498	0.6335
										0.7224	0.3736	0.4388	0.5528									0.7224	0.3736	0.4388	0.5528
										0.8209	0.3428	0.6132	0.378									0.8209	0.3428	0.6132	0.378
										0.8239	0.3864	0.3699	0.6086									0.8239	0.3864	0.3699	0.6086
										0.8149	0.3748	0.6231	0.3149									0.8149	0.3748	0.6231	0.3149
										0.2657	0.265	0.3122	0.7549									0.2657	0.265	0.3122	0.7549
										0.7851	0.774	0.488	0.571									0.7851	0.774	0.488	0.571
										0.6179	0.3684	0.0759	0.6317									0.6179	0.3684	0.0759	0.6317
										0.6179	0.3684	0.0759	0.6317									0.6179	0.3684	0.0759	0.6317
										0.2328	0.2005	0.948	0.0983									0.2328	0.2005	0.948	0.0983
										0.6328	0.8617	0.661	0.3847									0.6328	0.8617	0.661	0.3847
										0.9403	0.8152	0.5134	0.639									0.9403	0.8152	0.5134	0.639
										0.5493	0.2812	0.6554	0.4187									0.5493	0.2812	0.6554	0.4187
										0.8687	0.9814	0.4951	0.4587									0.8687	0.9814	0.4951	0.4587
										0.5791	0.7182	0.5457	0.6286									0.5791	0.7182	0.5457	0.6286
										0.5015	0.2905	0.5527	0.8131									0.5015	0.2905	0.5527	0.8131
										0.6657	0.7071	0.5527	0.4569									0.6657	0.7071	0.5527	0.4569
										0.6806	0.3969	0.0816	0.747									0.6806	0.3969	0.0816	0.747
										0.9075	0.2923	0.1406	0.537									0.9075	0.2923	0.1406	0.537
										0.6478	0.3701	0.7426	0.534									0.6478	0.3701	0.7426	0.534
										0.7701	0.4091	0.6132	0.4994									0.7701	0.4091	0.6132	0.4994
										0.7254	0.3992	0.6737	0.5012									0.7254	0.3992	0.6737	0.5012
										0.8627	0.3812	0.3741	0.6025									0.8627	0.3812	0.3741	0.6025
										0.8866	0.416	0.6723	0.3234									0.8866	0.416	0.6723	0.3234
										0.6239	0.2382	0.1688	0.497									0.6239	0.2382	0.1688	0.497
										0.5284	0.3196	0.5907	0.3926									0.5284	0.3196	0.5907	0.3926
										0.5015	0.3562	0.339	0.8343									0.5015	0.3562	0.339	0.8343
										0.5612	0.7118	0.3305	0.7112									0.5612	0.7118	0.3305	0.7112
										0.6478	0.3312	0.5879	0.4132									0.6478	0.3312	0.5879	0.4132
										0.4806	0.1447	0.2714	0.4545									0.4806	0.1447	0.2714	0.4545
										0.5881	0.2127	0.2011	0.4769									0.5881	0.2127	0.2011	0.4769
										0.4985	0.2167	0.7539	0.2221									0.4985	0.2167	0.7539	0.2221
										0.4418	0.4637	0.5556	0.4642									0.4418	0.4637	0.5556	0.4642
										0.7224	0.8216	0.6779	0.5528									0.7224	0.8216	0.6779	0.5528
										0.797	0.5003	0.6245	0.5698									0.797	0.5003	0.6245	0.5698
										0.6806	0.3556	0.4838	0.6402									0.6806	0.3556	0.4838	0.6402
										0.4687	0.2923	0.4613	0.9933									0.4687	0.2923	0.4613	0.9933
										0.7522	0.2708	0.5359	0.5437									0.7522	0.2708	0.5359	0.5437
										0.6746	0.3707	0.6231	0.3962									0.6746	0.3707	0.6231	0.3962
										0.3493	0.3114	0.315	0.3519									0.3493	0.3114	0.315	0.3519
										0.8806	0.3922	0.2996	0.557									0.8806	0.3922	0.2996	0.557
										0.8388	0.4428	0.7032	0.2512									0.8388	0.4428	0.7032	0.2512
										0.8	0.2708	0.211	0.4163									0.8	0.2708	0.211	0.4163
										0.7373	0.4137	0.7342	0.7822									0.7373	0.4137	0.7342	0.7822
										0.5642	0.3696	0.0492	0.8076									0.5642	0.3696	0.0492	0.8076
										0.4478	0.2469	0.8523	0.2033									0.4478	0.2469	0.8523	0.2033
										0.9045	0.3329	0.045	0.5959									0.9045	0.3329	0.045	0.5959
										0.4955	0.3178	0.7018	0.3944									0.4955	0.3178	0.7018	0.3944
										0.3134	0.3068	0.9311	0.7864									0.3134	0.3068	0.9311	0.7864
										0.5552	0.2981	0.5049	0.6978									0.5552	0.2981	0.5049	0.6978
										0.5254	0.3056	0.8706	0.9126									0.5254	0.3056	0.8706	0.9126
										0.2657	0.265	0.3122	0.7549									0.2657	0.265	0.3122	0.7549
										0.5821	0.1795	0.3136	0.3689									0.5821	0.1795	0.3136	0.3689
										0.5821	0.8123	0.3826	0.4181									0.5821	0.8123	0.3826	0.4181
										0.8806	0.4532	0.5598	0.6074									0.8806	0.4532	0.5598	0.6074
										0.8149	0.8582	0.602	0.2919									0.8149	0.8582	0.602	0.2919
										0.6209	0.3858	0.0633	0.8477									0.6209	0.3858	0.0633	0.8477
										0.5731	0.2266	0.2166	0.5279									0.5731	0.2266	0.2166	0.5279
										0.9075	0.9233	0.5134	0.537									0.9075	0.9233	0.5134	0.537
										0.9224	0.5381	0.5429	0.625									0.9224	0.5381	0.5429	0.625
										0.8687	0.3457	0.166	0.4587									0.8687	0.3457	0.166	0.4587
										0.7612	0.4457	0.5443	0.5922									0.7612	0.4457	0.5443	0.5922
										0.5851	0.3632	0.6104	0.3799									0.5851	0.3632	0.6104	0.3799
										0.1582	0.2022	0.9944	0									0.1582	0.2022	0.9944	0
										0.4179	0.2777	0.6048	0.3677									0.4179	0.2777	0.6048	0.3677
										0.8269	0.8547	0.5063	0.3641									0.8269	0.8547	0.5063	0.3641
										0.6179	0.437	0.4613	0.9472									0.6179	0.437	0.4613	0.9472
										0.7522	0.8077	0.5077	0.5437									0.7522	0.8077	0.5077	0.5437
										0.7313	0.7286	0.5007	0.8113									0.7313	0.7286	0.5007	0.8113
										0.8	0.2859	0.1266	0.5042									0.8	0.2859	0.1266	0.5042
										0.3522	0.2551	0.6835	0.5358									0.3522	0.2551	0.6835	0.5358
										0.6119	0.373	0.6315	0.3635									0.6119	0.373	0.6315	0.3635
										0.7552	0.4323	0.6765	0.5576									0.7552	0.4323	0.6765	0.5576
										0.809	0.7565	0.5316	0.7682									0.809	0.7565	0.5316	0.7682
										0.3522	0.2034	0.7904	0.3598									0.3522	0.2034	0.7904	0.3598
										0.7522	0.8594	0.4923	0.5036									0.7522	0.8594	0.4923	0.5036
										0.8657	0.7362	0.4276	0.5959									0.8657	0.7362	0.4276	0.5959
										0.5821	0.4614	0.7848	0.7919									0.5821	0.4614	0.7848	0.7919
										0.6358	0.4788	0.7637	0.838									0.6358	0.4788	0.7637	0.838
										0.7403	0.3748	0.4895	0.7609									0.7403	0.3748	0.4895	0.7609
										0.6388	0.3887	0.7806	0.4867									0.6388	0.3887	0.7806	0.4867
										0.6358	0.3335	0.5851	0.2913									0.6358	0.3335	0.5851	0.2913
										0.6478	0.7827	0.6301	0.571									0.6478	0.7827	0.6301	0.571
										0.8627	0.6862	0.5795	0.48									0.8627	0.6862	0.5795	0.48
										0.8478	0.4102	0.1322	0.5752									0.8478	0.4102	0.1322	0.5752
										0.4806	0.1447	0.2714	0.4545									0.4806	0.1447	0.2714	0.4545
										0.5522	0.2731	0.7271	0.2221									0.5522	0.2731	0.7271	0.2221
										0.4358	0.387	0.557	0.9211									0.4358	0.387	0.557	0.9211
										0.7522	0.8594	0.4923	0.5036									0.7522	0.8594	0.4923	0.5036
										0.9045	0.3655	0.0436	0.5795									0.9045	0.3655	0.0436	0.5795
										0.5851	0.3748	0.5598	0.375									0.5851	0.3748	0.5598	0.375
										0.5373	0.6996	0.6962	0.2973									0.5373	0.6996	0.6962	0.2973
										0.4866	0.2899	0.5935	0.3975									0.4866	0.2899	0.5935	0.3975
										0.8866	0.8512	0.4796	0.3234									0.8866	0.8512	0.4796	0.3234
										0.7164	0.7089	0.2293	0.568									0.7164	0.7089	0.2293	0.568
										0.609	0.3382	0.8129	0.1954									0.609	0.3382	0.8129	0.1954
										0.8149	0.3748	0.6231	0.3149									0.8149	0.3748	0.6231	0.3149
										0.8866	0.416	0.6723	0.3234									0.8866	0.416	0.6723	0.3234
										0.5791	0.7182	0.5457	0.6286									0.5791	0.7182	0.5457	0.6286
										0.5821	0.3533	0.5302	0.4181									0.5821	0.3533	0.5302	0.4181
										0.9612	0.9227	0.5105	0.5686									0.9612	0.9227	0.5105	0.5686
										0.5493	0.2812	0.6554	0.4187									0.5493	0.2812	0.6554	0.4187
										0.6119	0.2156	0.2053	0.3635									0.6119	0.2156	0.2053	0.3635
										0.7403	0.4277	0.097	0.7609									0.7403	0.4277	0.097	0.7609
										0.594	0.2243	0.1533	0.5376									0.594	0.2243	0.1533	0.5376
[truncated: 3 more rows]

## Sheet: Figure 3c
Figure 3c
	J23119-initial			J23118-initial			J23114-initial
	Control-1	Control-2	DeepSEED	Control-1	Control-2	DeepSEED	Control-1	Control-2	DeepSEED
1	202.852	109.354	229.014	134.168	21.1252	205.14	1.79645	0.297545	94.569
2	165.21	75.7448	244.407	7.5501	181.655	182.658	2.45548	5.06706	159.967
3	219.115	138.819	237.245	87.1561	2.70027	238.899	12.5768	19.2637	200.151
4	198.789	210.917	201.603	4.8746	110.68	228.961	1.48325	0.76311	77.6364
5	209.009	171.158	236.345	59.4858	138.335	255.68	7.80335	0.712511	76.3371
6	175.992	173.962	148.4	15.277	17.6583	231.173	0.989841	1.50613	155.145
7	94.4377	190.686	234.717	46.2101	1.97836	193.88	5.39244	5.17943	136.518
8	129.401	106.218	201.595	95.6716	0.392833	179.868	1.39915	3.23757	212.674
9	107.442	24.8543	200.723	51.1444	31.5994	179.516	3.19012	1.98279	163.58
10	100.71	80.1956	221.174	51.5178	77.3538	248.349	1.50556	5.14616	183.717
11	172.909	226.345	190.804	81.7448	20.7771	218.423	2.88926	7.44445	260.548
12	217.226	101.086	97.467	50.1654	23.51	211.558	4.37117	19.8241	118.757
13	94.8016	217.381	153.096	31.9565	115.611	189.96	2.93195	0.241928	183.783
14	152.813	113.919	212.922	17.4877	20.9281	167.699	0.387066	4.76766	229.404
15	146.04	158.446	194.085	132.176	46.0638	218.468	1.12294	1.0318	250.809
16	202.337	167.932	223.561	29.8625	5.1541	201.18	0.660444	2.90138	150.309
short 35 bp initial promoter	219.304			74.842			3.65299

## Sheet: Figure 3d
Figure 3d
	DeepSEED	Wang et.al 2020 method
	229.014	34.3083
	244.406	11.5283
	237.245	33.4196
	201.603	26.1203
	236.345	27.4556
	148.4	7.49636
	234.717	87.9266
	201.595	6.71587
	200.723	25.3179
	221.174	51.9636
	190.804	16.8356
	97.4671	18.7187
	153.096	16.2349
	212.922	69.7996
	194.085	19.2644
	223.561	4.33799
	205.14
	182.658
	238.899
	228.961
	255.68
	231.173
	193.88
	179.868
	179.516
	248.349
	218.423
	211.558
	189.96
	167.699
	218.468
	201.18
	94.569
	159.967
	200.151
	77.6363
	76.3371
	155.144
	136.518
	212.674
	163.58
	183.717
	260.548
	118.757
	183.783
	229.404
	250.809
	150.309

## Sheet: Figure 4c
Figure 4c
	induced activity								Fold-change
	Origin	Substitution-2lacO	DeepSEED-2lacO	Substitution-3lacO	DeepSEED-3lacO	Substitution-4lacO	DeepSEED-4lacO		Origin	Substitution-2lacO	DeepSEED-2lacO	Substitution-3lacO	DeepSEED-3lacO	Substitution-4lacO	DeepSEED-4lacO
	165.881	113.756	174.132	2.70351	6.5716	0.598413	29.8599		0.888864	5.14042	3.2729	15.0917	18.1554	8.48573	61.8264
	30.3716	81.2975	173.671	5.79607	5.6537	2.27704	31.5438		1.04138	2.00696	3.28047	11.5618	16.7955	26.4022	46.0213
	6.20151	1.23562	138.017	2.23973	1.71902	0.463308	46.8838		1.01172	5.91303	3.76281	6.78385	13.5747	2.58567	55.4435
	4.08815	0.349506	90.1895	38.8362	42.4201	0.554554	12.9513		0.988481	3.37133	7.63104	3.3833	4.51861	8.41258	30.3008
	35.835	4.20853	33.2948	1.19813	66.8884	1.93851	21.6893		0.994465	4.72	9.83347	5.70174	6.03484	10.0609	34.1714
	71.4864	11.8342	67.6615	18.6903	102.039	2.42964	19.0343		0.974314	9.12602	11.6782	2.51939	4.61157	20.2827	39.7334
	45.5547	14.8662	56.0839	2.47819	107.795	0.112934	27.629		0.968345	5.58942	5.75462	4.40276	3.89596	1.34465	3.03553
	27.7083	10.1405	72.4758	36.0547	89.4341	0.0633156	25.499		1.03072	7.36403	5.90671	6.74548	9.02977	1.56776	3.24838
	64.3598	43.0041	104.651	1.11332	70.8148	1.92641	9.39335		1.04544	3.52461	4.77556	6.23384	8.13562	6.66905	3.87318
	25.7274	4.12692	19.723	0.0819	42.9194	0.662921	4.90588		0.985492	4.1926	3.09926	2.29746	4.47555	3.78077	22.9671
	20.9466	26.3154	28.3795	2.97755	61.9905	0.120261	4.24457		0.97311	1.80561	8.92281	3.35193	3.7364	0.945485	19.7942
	16.4525	15.7295	12.8889	0.56342	36.8452	0.125965	9.12024		0.999723	1.98236	2.56322	6.42908	2.43894	1.67502	6.52119
	165.86	57.0472	92.9767	0.621879	41.2206	0.555551	13.7132		1.02359	5.0126	10.0152	1.76767	4.35675	4.67761	24.8116
	87.3074	5.04056	111.042	0.153121	21.3047	0.0686047	2.22224		0.985363	29.6314	5.82872	1.83102	3.85489	0.758813	6.77768
	3.31771	0.61565	10.0515	0.307637	15.9063	0.119128	10.9949		1.01278	9.93163	15.6728	2.06172	4.28879	1.29146	26.6205
	1.51269	2.20221	131.982	0.472275	5.43375	0.29539	33.1466		0.970164	1.79286	2.58312	3.625	5.63491	2.02079	12.4965
	3.25018	1.72911	87.7371	1.25575	25.8409		16.1697		0.952036	2.04588	3.73932	2.81982	4.0642		38.881
	12.3606	0.872951	77.2992	0.024146	10.1269		9.92415		0.944099	1.16796	2.3682	2.38696	4.77529		39.9469
	6.25512	1.12579	203.047	0.153858	7.68478		164.9		1.06546	9.3757	2.34515	1.74784	9.69408		3.34627
	42.3998	2.04781	153.776	1.10381	16.9986		98.6343		1.04459	2.09645	5.78177	2.42163	6.82256		3.06917
	7.37278	2.242	197.162		21.3404		110.01		1.04834	4.60505	2.74578		6.16814		2.96753
	6.35937	2.34335	251.05		85.5908		0.430647		0.954989	1.87526	1.43986		6.10875		6.26157
	0.140073	0.0155258	250.044		124.097		0.525312		1.15548	0.339195	1.61908		6.34576		6.50372
	1.06801	0.20636	258.932		60.1523		5.06813		1.0398	4.44864	1.9716		5.75968		14.8443
	0.574053	0.339628	173.178		9.2644		12.5359		1.02782	2.92596	1.96438		13.5488		18.9901
			58.3294		24.3378		15.2557				2.2534		20.2116		21.8544
			101.094		44.7851		16.0079				1.92782		13.3383		17.8152
			236.293		108.645		2.74589				1.35253		4.59796		11.3988
			188.134		77.7784		6.81507				1.63388		8.12089		26.6909
			244.393		107.046		10.9431				1.54911		5.98605		5.66288
			225.669		41.4172		33.0397				1.1948		12.8959		35.9162
			222.086		17.4468		32.6998				1.16746		15.732		31.8981
			216.135		43.0614		28.2273				1.1354		11.1519		38.3333
			245.29		43.2878		33.1564				1.42013		7.56912		17.5793
			231.301		118.372		39.5673				1.61785		4.85364		25.4605
			199.896		54.8502		50.231				1.53973		7.39908		22.2361
			144.24		18.5578		3.37847				2.59516		16.2238		22.0559
			128.154		21.7551		9.91449				2.57557		19.8338		27.4811
			154.291		19.6992		5.21095				2.67172		20.2379		22.6063
			180.334		2.36997		0.499086				1.78502		7.33696		2.83873
			218.039		28.4948		0.614704				1.72743		13.4876		3.22397
			184.746		17.2535		0.751321				2.44887		16.3621		2.94035
			187.039		1.07176		137.998				2.76911		7.67823		2.59217
			145.455		0.80679		154.066				2.18159		10.1209		2.18658
			92.4375		2.27063		159.453				2.46835		34.4656		2.5244
			68.1942		30.6675		127.442				6.16587		8.28917		5.34707
			121.289		1.96999		69.2165				3.07859		3.72431		4.66429
			124.98		22.5179		113.022				2.83188		10.7049		4.34827
			164.842		68.9167						2.20995		7.04526
			144.776		95.434						1.88097		5.14622
			182.507		119.772						2.34951		2.99207
			110.371		7.2595						2.36724		9.29888
			75.7605		7.13721						2.03248		9.28061
			82.5141		20.8781						1.90715		21.181
			120.032		21.0188						3.02422		27.7328
			87.1423		3.69891						2.81798		17.1394
			50.5665		2.96362						4.05906		15.191
			155.045		10.6485						3.04589		18.0013
			168.336		2.77958						3.38601		8.12532
			142.805		4.57621						3.2566		15.3541
			208.652								1.95893
			152.515								2.06837
			192.838								1.86334
			230.332								1.5589
			182.045								2.11934
			231.769								1.92348
			76.8197								1.6052
			58.8428								1.56242
			99.2532								1.69361
			111.27								1.73683
			174.474								1.7144
			107.832								1.74497
			202.57								2.18499
			216.515								2.19322
			207.137								2.07323

## Sheet: Figure 4d
Figure 4d
	Origin		Substitution		DeepSEED		pLlacO1		placUV5
	induced activity	Fold-change	induced activity	Fold-change	induced activity	Fold-change	induced activity	Fold-change	induced activity	Fold-change
	165.881	0.888864	113.756	5.14042	174.132	3.2729	69.8124	22.7599	29.344	6.67608
	30.3716	1.04138	81.2975	2.00696	173.671	3.28047
	6.20151	1.01172	1.23562	5.91303	138.017	3.76281
	4.08815	0.988481	0.349506	3.37133	90.1895	7.63104
	35.835	0.994465	4.20853	4.72	33.2948	9.83347
	71.4864	0.974314	11.8342	9.12602	67.6615	11.6782
	45.5547	0.968345	14.8662	5.58942	56.0839	5.75462
	27.7083	1.03072	10.1405	7.36403	72.4758	5.90671
	64.3598	1.04544	43.0041	3.52461	104.651	4.77556
	25.7274	0.985492	4.12692	4.1926	19.723	3.09926
	20.9466	0.97311	26.3154	1.80561	28.3795	8.92281
	16.4525	0.999723	15.7295	1.98236	12.8889	2.56322
	165.86	1.02359	57.0472	5.0126	92.9767	10.0152
	87.3074	0.985363	5.04056	29.6314	111.042	5.82872
	3.31771	1.01278	0.61565	9.93163	10.0515	15.6728
	1.51269	0.970164	2.20221	1.79286	131.982	2.58312
	3.25018	0.952036	1.72911	2.04588	87.7371	3.73932
	12.3606	0.944099	0.872951	1.16796	77.2992	2.3682
	6.25512	1.06546	1.12579	9.3757	203.047	2.34515
	42.3998	1.04459	2.04781	2.09645	153.776	5.78177
	7.37278	1.04834	2.242	4.60505	197.162	2.74578
	6.35937	0.954989	2.34335	1.87526	251.05	1.43986
	0.140073	1.15548	0.0155258	0.339195	250.044	1.61908
	1.06801	1.0398	0.20636	4.44864	258.932	1.9716
	0.574053	1.02782	0.339628	2.92596	173.178	1.96438
			0.598413	8.48573	58.3294	2.2534
			2.27704	26.4022	101.094	1.92782
			0.463308	2.58567	236.293	1.35253
			0.554554	8.41258	188.134	1.63388
			1.93851	10.0609	244.393	1.54911
			2.42964	20.2827	225.669	1.1948
			0.112934	1.34465	222.086	1.16746
			0.0633156	1.56776	216.135	1.1354
			1.92641	6.66905	245.29	1.42013
			0.662921	3.78077	231.301	1.61785
			0.120261	0.945485	199.896	1.53973
			0.125965	1.67502	144.24	2.59516
			0.555551	4.67761	128.154	2.57557
			0.0686047	0.758813	154.291	2.67172
			0.119128	1.29146	180.334	1.78502
			0.29539	2.02079	218.039	1.72743
			2.70351	15.0917	184.746	2.44887
			5.79607	11.5618	187.039	2.76911
			2.23973	6.78385	145.455	2.18159
			38.8362	3.3833	92.4375	2.46835
			1.19813	5.70174	68.1942	6.16587
			18.6903	2.51939	121.289	3.07859
			2.47819	4.40276	124.98	2.83188
			36.0547	6.74548	164.842	2.20995
			1.11332	6.23384	144.776	1.88097
			0.0819004	2.29746	182.507	2.34951
			2.97755	3.35193	110.371	2.36724
			0.56342	6.42908	75.7605	2.03248
			0.621879	1.76767	82.5141	1.90715
			0.153121	1.83102	120.032	3.02422
			0.307637	2.06172	87.1423	2.81798
			0.472275	3.625	50.5665	4.05906
			1.25575	2.81982	155.045	3.04589
			0.0241459	2.38696	168.336	3.38601
			0.153858	1.74784	142.805	3.2566
			1.10381	2.42163	208.652	1.95893
					152.515	2.06837
					192.838	1.86334
					230.332	1.5589
					182.045	2.11934
					231.769	1.92348
					76.8197	1.6052
					58.8428	1.56242
					99.2532	1.69361
					111.27	1.73683
					174.474	1.7144
					107.832	1.74497
					202.57	2.18499
					216.515	2.19322
					207.137	2.07323
					29.8599	61.8264
					31.5438	46.0213
					46.8838	55.4435
					12.9513	30.3008
					21.6893	34.1714
					19.0343	39.7334
					27.629	3.03553
					25.499	3.24838
					9.39335	3.87318
					4.90588	22.9671
					4.24457	19.7942
					9.12024	6.52119
					13.7132	24.8116
					2.22224	6.77768
					10.9949	26.6205
					33.1466	12.4965
					16.1697	38.881
					9.92415	39.9469
					164.9	3.34627
					98.6343	3.06917
					110.01	2.96753
					0.430647	6.26157
					0.525312	6.50372
					5.06813	14.8443
					12.5359	18.9901
					15.2557	21.8544
					16.0079	17.8152
					2.74589	11.3988
					6.81507	26.6909
					10.9431	5.66288
					33.0397	35.9162
					32.6998	31.8981
					28.2273	38.3333
					33.1564	17.5793
					39.5673	25.4605
					50.231	22.2361
					3.37847	22.0559
					9.91449	27.4811
					5.21095	22.6063
					0.499086	2.83873
					0.614704	3.22397
					0.751321	2.94035
					137.998	2.59217
					154.066	2.18658
					159.453	2.5244
					127.442	5.34707
					69.2165	4.66429
					113.022	4.34827
					6.5716	18.1554
					5.6537	16.7955
					1.71902	13.5747
					42.4201	4.51861
					66.8884	6.03484
					102.039	4.61157
					107.795	3.89596
					89.4341	9.02977
					70.8148	8.13562
					42.9194	4.47555
					61.9905	3.7364
					36.8452	2.43894
					41.2206	4.35675
					21.3047	3.85489
					15.9063	4.28879
					5.43375	5.63491
					25.8409	4.0642
					10.1269	4.77529
					7.68478	9.69408
					16.9986	6.82256
					21.3404	6.16814
					85.5908	6.10875
					124.097	6.34576
					60.1523	5.75968
					9.2644	13.5488
					24.3378	20.2116
					44.7851	13.3383
					108.645	4.59796
					77.7784	8.12089
					107.046	5.98605
					41.4172	12.8959
					17.4468	15.732
					43.0614	11.1519
					43.2878	7.56912
					118.372	4.85364
					54.8502	7.39908
					18.5578	16.2238
					21.7551	19.8338
					19.6992	20.2379
					2.36997	7.33696
					28.4948	13.4876
					17.2535	16.3621
					1.07176	7.67823
					0.80679	10.1209
					2.27063	34.4656
					30.6675	8.28917
					1.96999	3.72431
					22.5179	10.7049
					68.9167	7.04526
					95.434	5.14622
					119.772	2.99207
					7.2595	9.29888
					7.13721	9.28061
					20.8781	21.181
					21.0188	27.7328
					3.69891	17.1394
					2.96362	15.191
					10.6485	18.0013
					2.77958	8.12532
					4.57621	15.3541

## Sheet: Figure 5c
Figure 5c
	3tetO-template		7tetO-TRE promoter		3tetO-DeepSEED
	induced activity	Fold-change	induced activity	Fold-change	induced activity	Fold-change
	8400	157.729	19567.7	343.292	10080.4	186.492
					17403.7	192.39
					6470.72	169.799
					9406.57	140.686
					8274.35	191.254
					15342.7	99.3363
					15745.6	155.84
					6316.94	77.4282
					16372.8	100.212
					11464.5	176.372
					21152.7	72.7578
					16878.1	73.0022

## Sheet: Figure 5d
Figure 5d
	7tetO-TRE promoter		2-Combination promoter		3-Combination promoter
	induced activity	Fold-change	induced activity	Fold-change	induced activity	Fold-change
	19567.7	343.292	22709.1	472.246	22020.7	483.971
			16393.3	273.191	21449	354.334
			17647.1	401.781	22910	436.658
			19508.7	548.117	20443.3	552.523
			22591.5	425.709	24149.7	484.285
			22104.1	418.678	22932.3	391.114
			21250.8	263.779	21882	484.115
			23142.5	384.031	21646	518.26
					20943.7	412.007
					18769.3	242.579

[truncated: 25 more sheets: Supplementary Figure 3, Supplementary Figure 4a, Supplementary Figure 4b, Supplementary Figure 4c, Supplementary Figure 4d, Supplementary Figure 5b, Supplementary Figure 7, Supplementary Figure 8a, Supplementary Figure 8b, Supplementary Figure 9a, Supplementary Figure 9b, Supplementary Figure 10a, Supplementary Figure 10b, Supplementary Figure 10c, Supplementary Figure 10d, Supplementary Figure 11, Supplementary Figure 13, Supplementary Figure 14, Supplementary Figure 15, Supplementary Figure 16a …]
